# Supplementary material for: Arabidopsis thaliana EARLY RESPONSIVE TO DEHYDRATION 7 Localizes to Lipid Droplets via Its Senescence Domain
Source: Front Plant Sci. 2021 Apr 14;12:658961. doi: 10.3389/fpls.2021.658961 (PMC8079945; doi:10.3389/fpls.2021.658961)
Supplement: Supplementary file 1 [file Table_1.XLSX]

## Sheet: Supp. Table 1. Primers
Supplementary Table 1. Primers used in this study for plant genotyping, RT-PCRs, molecular cloning and plasmid construction. All genes amplified for genotyping are listed under “Genotyping and RT-PCR primers” along with the forward and reverse primers used to amplify them. All plasmid constructs used for subcloning and plant transformation are listed under "Cloning and plasmid construction primer…
Genotyping and RT-PCR Primers
Amplicon	Template	Forward primer name	Forward primer sequence	Reverse primer name	Reverse primer sequence
ERD7	genomic DNA	FP1	AAAATGGAATCCTCCGGCGA	RP1	AATCCTCCACATTCGGAGCC
ERD7-T-DNA insertion	genomic DNA	WiscLB	TCCTCGAGTTTCTCCATAATAATGT	RP1	AATCCTCCACATTCGGAGCC
CAS9	genomic DNA	zCAS9-FP	GGTGCCCTCAAAGAAGTTC	zCAS9-RP	GCGTCCGACAGATTCTTG
ERD7 RTPCR	cDNA	FP2	AGCGAAGGAAGCAGGTGAAA	RP2	CGGTTTTTGCAAGCGTCGAA
TUB4 RTPCR	cDNA or genomic DNA	TUB4-FP	CGATGTTGTGAGGAAGGAAG	TUB4-RP	GACACCACTCATTGTAGCAG
Cloning and Plasmid Construction Primers
Construct	Cloning method	Forward primer name	Forward primer sequence	Reverse primer name	Reverse primer sequence
Entry clones
pENTR3C/ERD7	Restriction/Ligation	ERD7-FP-SalI	GGCCGGGTCGACTATGGAATCCTCCGGCGAC	ERD7-RP-XhoI	GGCCGGCTCGAGCTAGGCTTTTTTTTGTGAAGC
pDONR-zeo/ERD7 (no stop codon)	Gateway (BP clonase)	ERD7-FP-pDONR	GGGGACAAGTTTGTACAAAAAAGCAGGCTTCATGGAATCCTCCGGCGAC	ERD7-RP-pDONR(NS)	GGGGACCACTTTGTACAAGAAAGCTGGGTCGGCTTTTTTTTGTGAAGCTGC
pDONR-zeo/SENB1-SD (no stop codon)	Gateway (BP clonase)	SENB1-FP-pDONR	GGGGACAAGTTTGTACAAAAAAGCAGGCTTCATGAACAATGGAATCGACTGGCAAG	SENB1-RP-pDONR	GGGGACCACTTTGTACAAGAAAGCTGGGTCCTTTCTTGGAGCATTTTTGACGATTC
pDONR-zeo/SPARTIN-SD (no stop codon)	Gateway (BP clonase)	SPARTINSD-FP-pDONR	GGGGACAACTTTGTACAAAAAAGCAGGCTTCATGGAATGGAGTGAAAAAGTGGCTCAC	SPARTINSD-RP-pDONR	GGGGACCACTTTGTACAAGAAAGCTGGGTCAGTGTGTCCTGTTTGTGTTGC
Expression clones
pMDC32-ChC/ERD7-mCherry	Gateway (pDONR-zeo/ERD7)	-	-	-	-
pMDC32-ChC/SENA2-mCherry	Fast Gateway	SENA2-FP	GGGGACAACTTTGTACAAAAAAGCAGGCTTCATGGAATGCTCTGCAACTCC	SENA2-RP	GGGGACCACTTTGTACAAGAAAGCTGGGTCCTTAGAACTTTTTTTCCCCTTCTTTC
pMDC32-ChC/SENA2-SD-mCherry	Fast Gateway	SENA2-FP(225)	CTTTGTACAAAAAAGCAGGCTTCATGCAGTGTACGGCTTATTGGAC	SENA2-RP	GGGGACCACTTTGTACAAGAAAGCTGGGTCCTTAGAACTTTTTTTCCCCTTCTTTC
pMDC32-ChC/SENA3-mCherry	Fast Gateway	SENA3-FP	GGGGACAACTTTGTACAAAAAAGCAGGCTTCATGAATCCTTCTCACGGTGG	SENA3-RP	GGGGACCACTTTGTACAAGAAAGCTGGGTCCTTGGAGCCTTTCTTAGCCTTTAG
pMDC32-ChC/SENA3-SD-mCherry	Fast Gateway	SENA3-FP(246)	CTTTGTACAAAAAAGCAGGCTTCATGCAATGTGCGGCGTATTGGAC	SENA3-RP	GGGGACCACTTTGTACAAGAAAGCTGGGTCCTTGGAGCCTTTCTTAGCCTTTAG
pMDC32-ChC/SENB1-SD-mCherry	Gateway (pDONR-zeo/SENB1-SD)	-	-	-	-
pMDC32-ChC/SENB2-mCherry	Fast Gateway	SENB2-FP	GGGGACAACTTTGTACAAAAAAGCAGGCTTCATGAGTTTTTTCAGATCAAAGACTTC	SENB2-RP	GGGGACCACTTTGTACAAGAAAGCTGGGTCCTTTCGTGAAGCGTTTTTGAG
pMDC32-ChC/SENB2-SD-mCherry	Fast Gateway	SENB2-FP(166)	CTTTGTACAAAAAAGCAGGCTTCATGAACAATGGAATTGATTGGAAAGAG	SENB2-RP	GGGGACCACTTTGTACAAGAAAGCTGGGTCCTTTCGTGAAGCGTTTTTGAG
pMDC32-ChC/SPARTIN-SD-mCherry	Gateway (pDONR-zeo/SPARTIN-SD)	-	-	-	-
pMDC32-ChC/SPARTIN-mCherry	Fast Gateway	SPART-FP	GGGGACAACTTTGTACAAAAAAGCAGGCTTCATGGAGCAAGAGCCACAAAATG	SPART-RP	GGGGACCACTTTGTACAAGAAAGCTGGGTCTTTATCTTTCTTCTTTGCCTCCTTTAC
pMDC32-ChN/mCherry-ERD7	Gateway (pENTR3C/ERD7)	-	-	-	-
pMDC32-ChN/mCherry-ERD7-N	Fast Gateway	ERD7-FP-pDONR	GGGGACAAGTTTGTACAAAAAAGCAGGCTTCATGGAATCCTCCGGCGAC	ERD7(253)-RP	GGGGACCACTTTGTACAAGAAAGCTGGGTCCTACTTCCCGCTATAATCCTCC
pMDC32-ChN/mCherry-ERD7-SD	Fast Gateway	ERD7(235)-FP	GGGGACAAGTTTGTACAAAAAAGCAGGCTTCATGCAATGTTCTGCTTATTGGAC	ERD7-RP-pDONR	GGGGACCACTTTGTACAAGAAAGCTGGGTCCTAGGCTTTTTTTTGTGAAGCTGC
pMDC32-ChN/mCherry-ERD7-SD-C1	Fast Gateway	ERD7(235)-FP	GGGGACAAGTTTGTACAAAAAAGCAGGCTTCATGCAATGTTCTGCTTATTGGAC	ERD7(394)-RP-pDONR	GGGGACCACTTTGTACAAGAAAGCTGGGTCTTACTTGTGATCAACGAGTTCGG
pMDC32-ChN/mCherry-ERD7-SD-C2	Fast Gateway	ERD7(235)-FP	GGGGACAAGTTTGTACAAAAAAGCAGGCTTCATGCAATGTTCTGCTTATTGGAC	ERD7(344)-RP	CTTTGTACAAGAAAGCTGGGTCCTATTTGGTGTTTGCCACTGAAC
pMDC32-ChN/mCherry-ERD7-SD-C3	Fast Gateway	ERD7(235)-FP	GGGGACAAGTTTGTACAAAAAAGCAGGCTTCATGCAATGTTCTGCTTATTGGAC	ERD7(299)-RP	CTTTGTACAAGAAAGCTGGGTCCTATTCACTCTCCTTCTCAGCC
pMDC32-ChN/mCherry-ERD7-SD-N1	Fast Gateway	ERD7(290)-FP	CTTTGTACAAAAAAGCAGGCTTCAGGTTGTCAAAGGCTGAGAAG	ERD7(394)-RP-pDONR	GGGGACCACTTTGTACAAGAAAGCTGGGTCTTACTTGTGATCAACGAGTTCGG
pMDC32-ChN/mCherry-ERD7-SD-N2	Fast Gateway	ERD7(343)-FP	CTTTGTACAAAAAAGCAGGCTTCACCAAAGTAGGAAAGAAATTCTTC	ERD7(394)-RP-pDONR	GGGGACCACTTTGTACAAGAAAGCTGGGTCTTACTTGTGATCAACGAGTTCGG
pGBKT7/ERD7	Restriction/Ligation	EcoRI-ERD7-FP	GACTGAATTCATGGAATCCTCCGGCGAC	BamHI-ERD7-RP	GCTTGGATCCCTAGGCTTTTTTTTGTGAAGCTGC
Gateway destination vectors
pMDC32-ChC	Restriction/Ligation	mCherry-FP-PacI	GGCCGGTTAATTAATATGGTGAGCAAGGGCGAGG	mCherry-RP-SacI	GGCCGGGAGCTCTTACTTGTACAGCTCGTCCATG
pMDC32-ChN	Restriction/Ligation	mCherry-FP-KpnI	GGCCGGGGTACCTCGAAGGAGATAGAACCATGGTGAGCAAGGGCGAGG	mCherry-RP-AscI	GGCCGGGGCGCGCCCTTGTACAGCTCGTCCATGC
CRISPR/Cas9
pBEE401E/ERD7sgRNA1	Golden Gate (BsaI)	ERD7-sgRNA1	ATATATGGTCTCGATTGGATTGGATGTGTCAACAGTAGTTTTAGAGCTAGAAATAGCAAGTTAAAAT	ERD7-sgRNA2	ATTATTGGTCTCTAAACAGCGCATATCCTGCTGCATCCAATCTCTTAGTCGACTCTACCAATA
Fast Gateway AttL primers	Fast Gateway	AttL1	CAAATAATGATTTTATTTTGACTGATAGTGACCTGTTCGTTGCAACAAATTGATAAGCAATGCTTTTTTATAATGCCAA CTTTGTACAAAAAAGCAGGCT	AttL2	CAAATAATGATTTTATTTTGACTGATAGTGACCTGTTCGTTGCAACAAATTGATAAGCAATGCTTTCTTATAATGCCAA CTTTGTACAAGAAAGCTGGGT

## Sheet: Supp. Table 2. LC-MSMS metadata
Supplementary Table 2. Metadata file for LC-MS/MS data processing with MaxQuant
Arabidopsis thaliana Col-0 silique, seed and seedling proteome, see also Supplemental Dataset 1.
1. General features
Responsible persons	Dr. Till Ischebeck1, Dr. K. Schmitt2, Prof. G.H. Braus2
	1 University of Goettingen, Albrecht-von-Haller-Institute for Plant Sciences, Department of Plant Biochemistry, Goettingen, Germany
	2 University of Goettingen, Institute for Microbiology and Genetics, Department for Molecular Microbiology and Genetics, Goettingen, Germany
Instrument manufacturer, model	Thermo Fisher Scientific, Orbitrap Q Exactive HF
Experimental design	Analysis of total protein fraction and lipid droplet-enriched fraction of Arabidopsis Col-0 leaves of plant drought-stressed by water deprivation for one week.
Groups	Total protein, lipid droplet-enriched fraction
Biological and technical replicates	3 biological replicates for each fraction
	Technical replicates (independent LC-MS runs): 3 for each sample,
	EK_Q_07-09: total protein fraction
	EK_Q_10-12: lipid droplet-enriched fraction
Sample amount	18
2. Electrospray Ionisation (ESI)
Supply type (static, or fed)	fed
Interface manufacturer, model	Thermo Fisher Scientific
Sprayer type, manufacturer, model	Nanospray Flex Ion Source
3.1 Post source component Analyser
Ion optics, ‘simple’ quadrupole, hexapole, Paul trap, linear trap, magnetic sector FT-ICR, Orbitrap : name of the analyser(s)	Orbitrap analyzer (Q Exactive HF)
3.2 Post-source component — 3.2 Activation / dissociation
Instrument component where the activation / dissociation occurs	HCD cell
Gas type (when used)	Nitrogen
Activation / dissociation type	HCD
4. Spectrum and peak list generation and annotation — 4.1 Data acquisition
Software name and version	Xcalibur 4.0
Acquisition parameters	Data-dependent Top10
Software name and version	MaxQuant 1.6.2.10
4. Spectrum and peak list generation and annotation — 4.2 Resulting data
Location of source (‘raw’) and processed files	The mass spectrometry proteomics data has been deposited to the ProteomeXchange Consortium via the PRIDE partner repository under the identifier PXD023047.
5. Description of the software and methods applied in the quantitative analysis (including transformation functions, aggregation functions and statistical calculations).
Quantification software name, version and manufacturer	MaxQuant 1.6.2.10
Description of the selection and/or matching method of features, together with the description of the method of the primary extracted quantification values determination for each feature and/or peptide	Upload of all .raw files into the software. Grouping of technical replicates as one Experiment (“set experiment”).
	Group-specific parameters:
	1) Type: default
	2) Digestion: default
	3) Modifications: Variable Modifications: default
	4) Label-free quantification: LFQ, default
	5) Instrument: intensity determination: total sum, rest default
	6) First search: default
	7) Misc: default
	Global parameters
	1) Sequences: updated TAIR10 peptides from 14.12.2010, rest default
	2) Identification: PSM FDR=0.01, protein FDR=0.01, rest default
	3) Adv. Identification: match between runs ü, rest default
	4) Protein quantification: default
	5) Label free quantification: iBAQ ü
	6) Tables: default
	7) MS/MS – FTMS: FTMS recalibration ü, rest default
	8) MS/MS – ITMS: default
	9) MS/MS – TOF: default
	10) MS/MS – unknown: default
	Advanced: default
Confidence filter of features or peptides prior to quantification	Global parameters: identification: PSM FDR=0.01, protein FDR=0.01, rest default
Normalization	All values were divided by the total iBAQ intensities or total LFQ intensities in one sample and multiplied by 1000.

## Sheet: Supp. Table 3. Y2H
Supplementary Table 3. List of candidate ERD7-interacting proteins identified by Y2H analysis. Arabidopsis ERD7 was used as bait in a Y2H screen of an Arabidopsis cDNA library representing RNA collected (and normalized) from various plant tissues (Clontech). All of the candidate ERD7-interacting (prey) proteins that were independently identified are listed, based on color selection on media conta…
AGI	Gene Name	Strength of Interaction	Number of identifications	Protein Name (Uniprot)	Found in previously-published Arabidopsis LD proteomes and/or in this study (refer to Supplementary Datasets 1 and 2)	GO Terms (TAIR GO annotation search at arabidopsis.org/tools/bulk/go/index.jsp) - Biological process (proc), Molecular function (func), or Cellular component (comp)
AT1G22640	MYB3	strong	1	Transcription factor MYB3 (Myb-related protein 3) (AtMYB3)	-	proc: cinnamic acid biosynthetic process	func: DNA-binding transcription factor activity	proc: negative regulation of metabolic process	func: protein binding	func: protein binding	proc: response to wounding	func: transcription regulatory region sequence-specific DNA binding	comp: nucleus	comp: nucleus	comp: nucleus
AT1G65480	FT	strong	1	Protein FLOWERING LOCUS T	Kretzschmar et al. 2020	comp: cytoplasm	proc: meristem determinacy	comp: nucleus	func: phosphatidylethanolamine binding	proc: photoperiodism, flowering	proc: positive regulation of flower development	proc: positive regulation of flower development	func: protein binding	func: protein binding	func: protein binding	func: protein binding	func: protein binding	func: protein binding	proc: regulation of flower development	proc: regulation of stomatal movement	comp: cytoplasm	comp: cytoplasm
AT2G22360	DJA6	strong	3	Chaperone protein dnaJ A6, chloroplastic (atDjA6) (Chaperone protein dnaJ A26) (AtDjA26)	-	func: ATP binding	proc: chaperone cofactor-dependent protein refolding	comp: chloroplast	comp: chloroplast thylakoid membrane	comp: chloroplast thylakoid membrane	comp: cytoplasm	func: heat shock protein binding	proc: protein refolding	proc: response to heat	func: unfolded protein binding	comp: vacuole	comp: chloroplast	comp: chloroplast envelope	comp: chloroplast thylakoid membrane	comp: cytoplasm
AT2G29940	ABCG31	strong	4	ABC transporter G family member 31 (ABC transporter ABCG.31) (AtABCG31) (Pleiotropic drug resistance protein 3) (AtPDR3)	-	proc: abscisic acid transport	proc: abscisic acid-activated signaling pathway	func: ATPase activity	func: ATPase-coupled transmembrane transporter activity	func: ATPase-coupled transmembrane transporter activity	func: efflux transmembrane transporter activity	proc: export from cell	proc: glycoside transport	proc: intercellular transport	proc: negative regulation of post-embryonic development	comp: plasma membrane	comp: plasma membrane	comp: pollen coat	proc: pollen wall assembly	proc: transmembrane transport	comp: plasmodesma
AT3G58040	SINAT2	strong	1	E3 ubiquitin-protein ligase SINAT2 (EC 2.3.2.27) (RING-type E3 ubiquitin transferase SINAT2) (Seven in absentia homolog 2)	-	comp: cytoplasm	comp: host cell nucleus	proc: multicellular organism development	func: protein binding	func: protein binding	func: protein binding	func: protein binding	func: protein binding	proc: protein ubiquitination	proc: protein ubiquitination	proc: protein ubiquitination	proc: regulation of autophagosome assembly	func: ubiquitin protein ligase activity	proc: ubiquitin-dependent protein catabolic process	func: zinc ion binding	comp: nucleus	comp: nucleus	comp: nucleus
AT5G16840	BPA1	strong	3	Binding partner of ACD11 1	Kretzschmar et al. 2020, Kretzschmar et al. 2018, and in this study	proc: defense response to fungus	proc: negative regulation of plant-type hypersensitive response	func: nucleic acid binding	comp: plasma membrane	comp: plastid	func: protein binding	func: protein binding	comp: nucleus	comp: nucleus	comp: nucleus
AT5G24310	ABIL3	strong	1	Protein ABIL3 (Abl interactor-like protein 3) (AtABIL3)	-	comp: microtubule cytoskeleton	proc: root development	proc: trichome morphogenesis	comp: cytoplasm	comp: cytoplasm	comp: cytoplasm	comp: cytoplasm
AT5G51730	MIO24.15	strong	2	RNA-binding (RRM/RBD/RNP motifs) family protein	-	proc: biological_process_unknown	func: nucleic acid binding	comp: nucleus
AT1G11125	At1g11125	intermediate	1	Uncharacterized protein	-	proc: biological_process_unknown	func: molecular_function_unknown	comp: nucleus
AT1G56500	SOQ1	intermediate	4	Protein SUPPRESSOR OF QUENCHING 1, chloroplastic (EC 3.1.3.-)	Brocard et al. 2017	comp: chloroplast	proc: nonphotochemical quenching	comp: nucleus	comp: thylakoid membrane	comp: chloroplast	comp: chloroplast	comp: chloroplast stroma	comp: chloroplast stroma	comp: chloroplast stroma	comp: chloroplast thylakoid	comp: chloroplast	comp: cytoplasm
AT2G16720	MYB7	intermediate	1	Transcription factor MYB7 (Myb-related protein 7) (AtMYB7) (Myb-related protein Y49) (AtY49)	-	func: DNA-binding transcription factor activity	comp: nucleus	func: protein binding	proc: regulation of flavonol biosynthetic process	comp: nucleus
AT2G43130	RABA5C	intermediate	5	Ras-related protein RABA5c (AtRABA5c) (Ras-related protein Ara-4) (Ras-related protein Rab11F) (AtRab11F)	Kretzschmar et al. 2018, Brocard et al. 2017	comp: endomembrane system	comp: Golgi stack	comp: Golgi-associated vesicle	func: GTP binding	func: GTPase activity	func: GTPase activity	proc: inter-Golgi cisterna vesicle-mediated transport	proc: intracellular protein transport	func: protein binding	proc: response to heat	comp: trans-Golgi network	comp: cytosol	comp: nucleus	comp: plasma membrane
AT2G47470	PDIL2-1	intermediate	1	Protein disulfide-isomerase like 2-1 (AtPDIL2-1) (EC 5.3.4.1) (P5) (Protein MATERNAL EFFECT EMBRYO ARREST 30) (Protein UNFERTILIZED EMBRYO SAC 5) (Protein disulfide isomerase 11) (AtPDI11) (Protein disulfide-isomerase A6) (Protein disulfide-isomerase like 4-1) (AtPDIL4-1)	Kretzschmar et al. 2020, Kretzschmar et al. 2018, Brocard et al. 2017, and in this study	proc: cell redox homeostasis	comp: cytosol	proc: double fertilization forming a zygote and endosperm	proc: embryo development ending in seed dormancy	proc: embryo sac development	comp: endoplasmic reticulum	comp: endoplasmic reticulum	comp: endoplasmic reticulum	comp: endoplasmic reticulum	comp: plant-type cell wall	proc: pollen tube development	func: protein disulfide isomerase activity	func: protein disulfide isomerase activity	proc: response to endoplasmic reticulum stress	comp: secretory vesicle	comp: chloroplast	proc: response to cadmium ion	comp: vacuolar membrane	comp: extracellular region	proc: response to cadmium ion	comp: vacuolar membrane	proc: response to cadmium ion	comp: vacuolar membrane	comp: chloroplast	comp: vacuolar membrane
AT3G02700	At3g02700	intermediate	1	At3g02700 (F16B3.33 protein) (NC domain-containing protein-like protein)	-	proc: biological_process_unknown	func: protein binding
AT3G10910	ATL72	intermediate	2	RING-H2 finger protein ATL72 (EC 2.3.2.27) (RING-type E3 ubiquitin transferase ATL72)	-	proc: protein ubiquitination	comp: nucleus
AT3G13120	RPS10	intermediate	2	30S ribosomal protein S10, chloroplastic	Kretzschmar et al. 2020, Kretzschmar et al. 2018	comp: cytosol	comp: mitochondrion	func: mRNA binding	func: RNA binding	comp: small ribosomal subunit	func: structural constituent of ribosome	proc: translation	comp: chloroplast	comp: chloroplast	comp: chloroplast stroma	comp: chloroplast	comp: chloroplast
AT3G51670	PATL6	intermediate	5	Patellin-6	-	proc: cellular response to auxin stimulus	proc: protein localization involved in auxin polar transport	comp: plasma membrane	comp: plasma membrane
AT4G08150	KNAT1	intermediate	4	Homeobox protein knotted-1-like 1 (Protein BREVIPEDICELLUS) (Protein KNAT1)	-	proc: cell fate commitment	proc: cell fate specification	func: DNA-binding transcription factor activity	func: DNA-binding transcription factor activity	func: DNA-binding transcription factor activity, RNA polymerase II-specific	func: identical protein binding	comp: nuclear chromatin	comp: nucleus	func: protein binding	func: protein binding	func: protein binding	func: protein binding	func: protein binding	func: protein binding	func: protein binding	func: protein binding	func: protein binding	func: protein binding	proc: regulation of transcription by RNA polymerase II	func: RNA polymerase II cis-regulatory region sequence-specific DNA binding	func: transcription regulatory region sequence-specific DNA binding	proc: xylem and phloem pattern formation	proc: xylem development	comp: nucleus
AT4G11260	SGT1B	intermediate	1	Protein SGT1 homolog B (AtSGT1b) (Protein ENHANCED DOWNY MILDEW 1) (Protein ENHANCER OF TIR1-1 AUXIN RESISTANCE 3) (Suppressor of G2 allele of SKP1 homolog B)	This study	proc: auxin-activated signaling pathway	comp: cytoplasm	comp: cytoplasm	comp: cytosol	proc: defense response to fungus	proc: defense response to fungus	proc: embryo development ending in seed dormancy	proc: jasmonic acid mediated signaling pathway	proc: negative regulation of seed germination	comp: nucleus	comp: nucleus	func: protein binding	func: protein binding	func: protein binding	func: protein binding	func: protein binding	func: protein binding	func: protein binding	proc: protein catabolic process	proc: protein stabilization	proc: regulation of defense response to fungus, incompatible interaction	proc: regulation of defense response to fungus, incompatible interaction	proc: response to heat	comp: SCF ubiquitin ligase complex	proc: ubiquitin-dependent protein catabolic process	comp: cytosol	comp: nucleus
AT4G30290	XTH19	intermediate	1	Xyloglucan endotransglucosylase/hydrolase protein 19 (At-XTH19) (XTH-19) (EC 2.4.1.207)	Brocard et al. 2017	proc: cell division	proc: cell wall biogenesis	proc: cellular response to auxin stimulus	proc: xyloglucan metabolic process	func: xyloglucan:xyloglucosyl transferase activity	comp: extracellular region
AT4G34990	MYB32	intermediate	1	Transcription factor MYB32 (Myb-related protein 32) (AtMYB32)	-	func: DNA-binding transcription factor activity	func: protein binding	func: protein binding	comp: nucleus
AT5G08130	BIM1	intermediate	4	Transcription factor BIM1 (BES1-interacting Myc-like protein 1) (Basic helix-loop-helix protein 46) (AtbHLH46) (bHLH 46) (Transcription factor EN 126) (bHLH transcription factor bHLH046)	-	proc: brassinosteroid mediated signaling pathway	func: DNA binding	func: DNA-binding transcription factor activity	func: DNA-binding transcription factor activity	func: DNA-binding transcription factor activity	func: identical protein binding	comp: nucleus	proc: positive regulation of shade avoidance	func: protein binding	func: protein binding	func: protein binding	func: protein binding	func: protein binding	func: protein binding	func: protein dimerization activity	proc: regulation of transcription, DNA-templated	proc: transcription, DNA-templated	comp: nucleus	comp: nucleus	comp: nucleus	comp: nucleus	comp: nucleus	comp: nucleus	comp: nucleus	comp: nucleus
AT5G15090	VDAC3	intermediate	1	Mitochondrial outer membrane protein porin 3 (Protein HYPERSENSITIVE RESPONSE 2) (Athsr2) (Voltage-dependent anion-selective channel protein 3) (AtVDAC3) (VDAC-3)	Kretzschmar et al. 2020, Kretzschmar et al. 2018, Brocard et al. 2017, Fernandez-Santos et al. 2020, and this study	proc: aerobic respiration	proc: anion transmembrane transport	comp: mitochondrial outer membrane	comp: mitochondrion	comp: mitochondrion	comp: mitochondrion	comp: mitochondrion	comp: mitochondrion	comp: mitochondrion	comp: mitochondrion	comp: mitochondrion	comp: plastid	comp: plastid	func: protein binding	func: protein binding	func: protein binding	proc: regulation of seed germination	proc: response to bacterium	proc: response to cold	func: voltage-gated anion channel activity	func: voltage-gated anion channel activity	func: voltage-gated anion channel activity	comp: cell wall	comp: chloroplast	comp: chloroplast envelope	proc: defense response to bacterium	comp: mitochondrion	comp: mitochondrion	comp: mitochondrion	comp: nucleolus	comp: plasma membrane	comp: plasma membrane	comp: vacuolar membrane	comp: vacuole	comp: vacuole	comp: mitochondrion
AT5G43750	PNSB5	intermediate	1	Photosynthetic NDH subunit of subcomplex B 5, chloroplastic (Protein PnsB5) (NAD(P)H dehydrogenase 18)	-	comp: chloroplast thylakoid membrane	func: molecular_function_unknown	comp: plastid	proc: response to oxidative stress	comp: chloroplast	comp: chloroplast	comp: chloroplast thylakoid membrane
AT5G60670	RPL12C	intermediate	1	60S ribosomal protein L12-3	Kretzschmar et al. 2020, Kretzschmar et al. 2018, Brocard et al. 2017	comp: cytosolic large ribosomal subunit	comp: cytosolic large ribosomal subunit	comp: large ribosomal subunit	func: large ribosomal subunit rRNA binding	func: mRNA binding	comp: plastid	proc: ribosomal large subunit assembly	func: structural constituent of ribosome	proc: translation	comp: cytoplasm	comp: cytosol
AT5G65840	At5g65840	intermediate	1	Thioredoxin superfamily protein	-	func: antioxidant activity	proc: oxidation-reduction process	comp: plastid	comp: chloroplast	comp: chloroplast stroma
AT1G44160	At1g44160	weak	1	HSP40/DnaJ peptide-binding protein	-	func: chaperone binding	proc: chaperone cofactor-dependent protein refolding	comp: cytosol	func: unfolded protein binding	comp: cytoplasm
AT2G30020	At2g30020	weak	5	Probable protein phosphatase 2C 25 (AtPP2C25) (EC 3.1.3.16) (Protein phosphatase AP2C1)	-	proc: abscisic acid-activated signaling pathway	proc: defense response to fungus	func: magnesium-dependent protein serine/threonine phosphatase activity	comp: plastid	func: protein binding	proc: protein dephosphorylation	proc: protein dephosphorylation	func: protein serine/threonine phosphatase activity	func: protein serine/threonine phosphatase activity	proc: response to fungus	proc: response to wounding	proc: response to wounding	comp: chloroplast
AT3G16230	At3g16230	weak	1	Putative eukaryotic LigT	-	comp: mitochondrion	func: RNA binding	comp: chloroplast	comp: chloroplast	comp: cytoplasm	comp: cytoplasm	comp: chloroplast	comp: cytoplasm
AT3G23300	At3g23300	weak	1	Probable methyltransferase PMT1 (EC 2.1.1.-)	Kretzschmar et al. 2020, Kretzschmar et al. 2018	comp: cytoplasm	comp: endosome	comp: endosome	comp: Golgi apparatus	comp: Golgi apparatus	comp: Golgi apparatus	comp: Golgi apparatus	comp: trans-Golgi network	comp: trans-Golgi network	comp: Golgi apparatus	comp: Golgi medial cisterna	comp: nucleus	comp: vacuolar membrane
AT4G32610	At4g32610	weak	1	Copper ion binding protein	-	func: copper ion binding	comp: nucleus
AT4G36680	At4g36680	weak	2	Pentatricopeptide repeat-containing protein At4g36680, mitochondrial	-	proc: biological_process_unknown	comp: mitochondrion	func: mRNA binding	func: mRNA binding	comp: plasma membrane	comp: mitochondrion
AT4G38620	MYB4	weak	4	Transcription repressor MYB4 (Myb-related protein 4) (AtMYB4)	-	func: DNA binding	func: DNA-binding transcription factor activity	proc: negative regulation of sinapate ester biosynthetic process	proc: negative regulation of transcription, DNA-templated	proc: negative regulation of transcription, DNA-templated	func: protein binding	func: protein binding	proc: regulation of phenylpropanoid metabolic process	proc: response to UV-B	proc: response to UV-B	func: transcription regulatory region sequence-specific DNA binding	comp: nucleus
AT5G20740	PMEI3	weak	1	Pectinesterase inhibitor 3 (Pectin methylesterase inhibitor 3) (AtPMEI3)	-	func: enzyme inhibitor activity	func: enzyme inhibitor activity	proc: negative regulation of catalytic activity	proc: regulation of shoot apical meristem development	comp: chloroplast	comp: chloroplast
AT5G47190	At5g47190	weak	1	50S ribosomal protein L19-2, chloroplastic	Kretzschmar et al. 2020, Kretzschmar et al. 2018, Brocard et al. 2017	func: mRNA binding	comp: plastid	func: structural constituent of ribosome	proc: translation	comp: chloroplast	comp: chloroplast	comp: chloroplast envelope	comp: chloroplast envelope	comp: chloroplast stroma	comp: chloroplast stroma
AT5G66800	MUD21.4	weak	2	Emb|CAB62433.1| (Membrane-associated kinase regulator-like protein)	-	comp: nucleus
