# Supplementary material for: Arabidopsis thaliana EARLY RESPONSIVE TO DEHYDRATION 7 Localizes to Lipid Droplets via Its Senescence Domain
Source: Front Plant Sci. 2021 Apr 14;12:658961. doi: 10.3389/fpls.2021.658961 (PMC8079945; doi:10.3389/fpls.2021.658961)
Supplement: Supplementary file 2 [file Data_Sheet_1.xlsx]

## Sheet: Dataset 1 MaxQuant output
Supplementary Dataset 1. Raw MaxQuant quantitative proteomics data. Total cellular fractions and LD-enriched fractions were isolated from three biological replicates of leaves from four-week-old drought-stressed Arabidopsis plants. After tryptic in-gel digestion, peptides were analyzed by LC-MS/MS. LFQ (and iBAQ [intensity-based absolute quantification]) values were determined using MaxQuant soft…
Single protein IDs	Protein IDs	Majority protein IDs	Peptide counts (all)	Peptide counts (razor+unique)	Peptide counts (unique)	Fasta headers	Number of proteins	Peptides	Razor + unique peptides	Unique peptides	Peptides LD 1	Peptides LD 2	Peptides LD 3	Peptides TE 1	Peptides TE 2	Peptides TE 3	Razor + unique peptides LD 1	Razor + unique peptides LD 2	Razor + unique peptides LD 3	Razor + unique peptides TE 1	Razor + unique peptides TE 2	Razor + unique peptides TE 3	Unique peptides LD 1	Unique peptides LD 2	Unique peptides LD 3	Unique peptides TE 1	Unique peptides TE 2	Unique peptides TE 3	Sequence coverage [%]	Unique + razor sequence coverage [%]	Unique sequence coverage [%]	Mol. weight [kDa]	Sequence length	Sequence lengths	Q-value	Score	Identification type LD 1	Identification type LD 2	Identification type LD 3	Identification type TE 1	Identification type TE 2	Identification type TE 3	Sequence coverage LD 1 [%]	Sequence coverage LD 2 [%]	Sequence coverage LD 3 [%]	Sequence coverage TE 1 [%]	Sequence coverage TE 2 [%]	Sequence coverage TE 3 [%]	Intensity
AT1G01050.1	AT1G01050.1;AT4G01480.1	AT1G01050.1;AT4G01480.1	1;1	1;1	1;1	AT1G01050.1 | Symbols: AtPPa1, PPa1 | pyrophosphorylase 1 | chr1:31382-32670 REVERSE LENGTH=212;AT4G01480.1 | Symbols: AtPPa5, PPa5 | pyrophosphorylase 5 | chr4:626539-627758 FORWARD LENGTH=216	2	1	1	1	1	1	1	1	1	1	1	1	1	1	1	1	1	1	1	1	1	1	8	8	8	24.484	212	212;216	0	7.8889	By MS/MS	By MS/MS	By MS/MS	By MS/MS	By MS/MS	By MS/MS	8	8	8	8	8	8	35547000
AT1G01100.3	AT1G01100.3;AT1G01100.4;AT1G01100.2;AT1G01100.1	AT1G01100.3;AT1G01100.4;AT1G01100.2;AT1G01100.1	2;2;2;2	2;2;2;2	1;1;1;1	AT1G01100.3 | Symbols: | 60S acidic ribosomal protein family | chr1:50284-50954 REVERSE LENGTH=96;AT1G01100.4 | Symbols: | 60S acidic ribosomal protein family | chr1:50284-50954 REVERSE LENGTH=112;AT1G01100.2 | Symbols: | 60S acidic ribosomal protein fa	4	2	2	1	2	2	0	1	0	1	2	2	0	1	0	1	1	1	0	1	0	1	50	50	16.7	10	96	96;112;112;112	0	23.355	By MS/MS	By MS/MS		By MS/MS		By MS/MS	50	50	0	16.7	0	16.7	13488000
AT1G15290.1	AT1G15290.1;AT1G01320.2;AT1G01320.1;AT4G28080.1	AT1G15290.1;AT1G01320.2;AT1G01320.1;AT4G28080.1	1;1;1;1	1;1;1;1	1;1;1;1	AT1G15290.1 | Symbols: | Tetratricopeptide repeat (TPR)-like superfamily protein | chr1:5257327-5264814 REVERSE LENGTH=1608;AT1G01320.2 | Symbols: | Tetratricopeptide repeat (TPR)-like superfamily protein | chr1:121582-130099 REVERSE LENGTH=1787;AT1G0132	4	1	1	1	1	0	0	0	0	0	1	0	0	0	0	0	1	0	0	0	0	0	1	1	1	177.63	1608	1608;1787;1797;1819	0	10.969	By MS/MS						1	0	0	0	0	0	658050
AT1G01470.1	AT1G01470.1	AT1G01470.1	7	7	7	AT1G01470.1 | Symbols: LEA14, LSR3 | Late embryogenesis abundant protein | chr1:172295-172826 REVERSE LENGTH=151	1	7	7	7	7	7	5	5	1	3	7	7	5	5	1	3	7	7	5	5	1	3	58.3	58.3	58.3	16.543	151	151	0	56.181	By MS/MS	By MS/MS	By MS/MS	By MS/MS	By MS/MS	By MS/MS	58.3	58.3	39.7	39.7	15.2	23.2	247880000
AT1G01620.2	AT1G01620.2;AT1G01620.1	AT1G01620.2;AT1G01620.1	3;3	1;1	1;1	AT1G01620.2 | Symbols: PIP1C, TMP-B, PIP1;3 | plasma membrane intrinsic protein 1C | chr1:225986-226960 REVERSE LENGTH=214;AT1G01620.1 | Symbols: PIP1C, TMP-B, PIP1;3 | plasma membrane intrinsic protein 1C | chr1:225986-227176 REVERSE LENGTH=286	2	3	1	1	3	3	2	2	2	2	1	1	0	0	1	0	1	1	0	0	1	0	27.6	10.7	10.7	22.518	214	214;286	0	7.7057	By MS/MS	By MS/MS	By matching	By matching	By MS/MS	By matching	27.6	27.6	16.8	16.8	22.9	16.8	20213000
AT1G01800.1	AT1G01800.1;AT1G01800.2	AT1G01800.1;AT1G01800.2	2;1	1;1	1;1	AT1G01800.1 | Symbols: | NAD(P)-binding Rossmann-fold superfamily protein | chr1:293396-294888 FORWARD LENGTH=295;AT1G01800.2 | Symbols: | NAD(P)-binding Rossmann-fold superfamily protein | chr1:293595-294888 FORWARD LENGTH=260	2	2	1	1	2	2	2	0	2	0	1	1	1	0	1	0	1	1	1	0	1	0	7.5	4.7	4.7	31.66	295	295;260	0	6.295	By MS/MS	By MS/MS	By MS/MS		By matching		7.5	7.5	7.5	0	7.5	0	3994100
AT3G61070.3	AT3G61070.3;AT3G61070.2;AT3G61070.1;AT1G01820.1;AT2G45740.3;AT2G45740.2;AT2G45740.1	AT3G61070.3;AT3G61070.2;AT3G61070.1;AT1G01820.1;AT2G45740.3;AT2G45740.2;AT2G45740.1	1;1;1;1;1;1;1	1;1;1;1;1;1;1	1;1;1;1;1;1;1	AT3G61070.3 | Symbols: PEX11E | peroxin 11E | chr3:22604873-22606159 REVERSE LENGTH=231;AT3G61070.2 | Symbols: PEX11E | peroxin 11E | chr3:22604873-22606159 REVERSE LENGTH=231;AT3G61070.1 | Symbols: PEX11E | peroxin 11E | chr3:22604873-22606159 REVERSE LEN	7	1	1	1	1	1	1	1	1	1	1	1	1	1	1	1	1	1	1	1	1	1	4.8	4.8	4.8	25.512	231	231;231;231;235;236;236;236	0	3.4901	By MS/MS	By MS/MS	By MS/MS	By MS/MS	By MS/MS	By MS/MS	4.8	4.8	4.8	4.8	4.8	4.8	36966000
AT1G01910.5	AT1G01910.5;AT1G01910.3;AT1G01910.4;AT1G01910.2;AT1G01910.1	AT1G01910.5;AT1G01910.3;AT1G01910.4;AT1G01910.2;AT1G01910.1	1;1;1;1;1	1;1;1;1;1	1;1;1;1;1	AT1G01910.5 | Symbols: | P-loop containing nucleoside triphosphate hydrolases superfamily protein | chr1:313595-315644 REVERSE LENGTH=249;AT1G01910.3 | Symbols: | P-loop containing nucleoside triphosphate hydrolases superfamily protein | chr1:313746-3158	5	1	1	1	1	0	0	0	0	0	1	0	0	0	0	0	1	0	0	0	0	0	4	4	4	28.898	249	249;303;353;353;353	0.001861	2.1879	By MS/MS						4	0	0	0	0	0	0
AT1G01980.1	AT1G01980.1	AT1G01980.1	1	1	1	AT1G01980.1 | Symbols: | FAD-binding Berberine family protein | chr1:340374-341999 REVERSE LENGTH=541	1	1	1	1	0	0	0	1	1	1	0	0	0	1	1	1	0	0	0	1	1	1	2	2	2	60.102	541	541	0	3.0934				By MS/MS	By MS/MS	By MS/MS	0	0	0	2	2	2	10394000
AT1G02500.2	AT1G02500.2;AT1G02500.1	AT1G02500.2;AT1G02500.1	8;8	8;8	1;1	AT1G02500.2 | Symbols: SAM1, SAM-1, MAT1, AtSAM1 | S-adenosylmethionine synthetase 1 | chr1:519037-520218 FORWARD LENGTH=393;AT1G02500.1 | Symbols: SAM1, SAM-1, MAT1, AtSAM1 | S-adenosylmethionine synthetase 1 | chr1:519037-520218 FORWARD LENGTH=393	2	8	8	1	7	7	5	7	7	7	7	7	5	7	7	7	1	1	0	1	1	1	32.1	32.1	4.3	43.158	393	393;393	0	57.572	By MS/MS	By MS/MS	By MS/MS	By MS/MS	By MS/MS	By MS/MS	26.7	26.7	15.5	26.7	28.8	26.7	224010000
AT1G02560.1	AT1G02560.1	AT1G02560.1	4	4	4	AT1G02560.1 | Symbols: CLPP5, NCLPP5, NCLPP1 | nuclear encoded CLP protease 5 | chr1:538000-539805 FORWARD LENGTH=298	1	4	4	4	0	0	0	4	3	4	0	0	0	4	3	4	0	0	0	4	3	4	14.4	14.4	14.4	32.356	298	298	0	24.942				By MS/MS	By MS/MS	By MS/MS	0	0	0	14.4	9.7	14.4	53604000
AT1G02780.1	AT1G02780.1	AT1G02780.1	2	2	2	AT1G02780.1 | Symbols: emb2386 | Ribosomal protein L19e family protein | chr1:608120-609391 REVERSE LENGTH=214	1	2	2	2	2	2	1	2	1	1	2	2	1	2	1	1	2	2	1	2	1	1	13.6	13.6	13.6	24.606	214	214	0	21.618	By MS/MS	By MS/MS	By MS/MS	By MS/MS	By MS/MS	By MS/MS	13.6	13.6	12.1	13.6	12.1	13.6	124880000
AT1G02920.1	AT1G02920.1	AT1G02920.1	7	3	3	AT1G02920.1 | Symbols: ATGSTF7, GST11, ATGSTF8, GSTF7, ATGST11 | glutathione S-transferase 7 | chr1:658886-659705 REVERSE LENGTH=209	1	7	3	3	5	7	7	2	4	4	3	3	3	1	2	1	3	3	3	1	2	1	41.1	28.7	28.7	23.598	209	209	0	16.525	By MS/MS	By MS/MS	By MS/MS	By MS/MS	By MS/MS	By MS/MS	33	41.1	41.1	11	22	19.6	144480000
AT1G02930.2	AT1G02930.2;AT1G02930.1	AT1G02930.2;AT1G02930.1	7;7	5;5	3;3	AT1G02930.2 | Symbols: GSTF6 | glutathione S-transferase 6 | chr1:661363-662191 REVERSE LENGTH=208;AT1G02930.1 | Symbols: ATGSTF6, GST1, ERD11, ATGSTF3, GSTF6, ATGST1 | glutathione S-transferase 6 | chr1:661363-662191 REVERSE LENGTH=208	2	7	5	3	4	7	7	3	4	3	2	5	5	2	2	1	2	3	3	2	2	0	41.8	37.5	24.5	23.486	208	208;208	0	39.367	By MS/MS	By MS/MS	By MS/MS	By matching	By MS/MS	By matching	28.8	41.8	41.8	28.4	28.8	12.5	49592000
AT1G03130.1	AT1G03130.1;AT4G02770.1	AT1G03130.1;AT4G02770.1	15;15	15;15	15;15	AT1G03130.1 | Symbols: PSAD-2 | photosystem I subunit D-2 | chr1:753528-754142 REVERSE LENGTH=204;AT4G02770.1 | Symbols: PSAD-1 | photosystem I subunit D-1 | chr4:1229247-1229873 REVERSE LENGTH=208	2	15	15	15	9	8	8	13	9	15	9	8	8	13	9	15	9	8	8	13	9	15	64.7	64.7	64.7	22.306	204	204;208	0	158.22	By MS/MS	By MS/MS	By MS/MS	By MS/MS	By MS/MS	By MS/MS	49.5	39.7	39.7	60.3	55.9	64.7	1536200000
AT1G03220.1	AT1G03220.1;AT1G03230.1	AT1G03220.1	9;4	9;4	9;4	AT1G03220.1 | Symbols: | Eukaryotic aspartyl protease family protein | chr1:787143-788444 FORWARD LENGTH=433	2	9	9	9	1	1	0	9	9	7	1	1	0	9	9	7	1	1	0	9	9	7	25.4	25.4	25.4	45.717	433	433;434	0	36.419	By matching	By MS/MS		By MS/MS	By MS/MS	By MS/MS	1.8	1.8	0	25.4	25.4	22.2	73026000
AT1G03475.1	AT1G03475.1;AT4G03205.1;AT4G03205.2	AT1G03475.1	5;1;1	5;1;1	5;1;1	AT1G03475.1 | Symbols: LIN2, HEMF1, ATCPO-I | Coproporphyrinogen III oxidase | chr1:869302-871175 REVERSE LENGTH=386	3	5	5	5	0	0	0	5	5	5	0	0	0	5	5	5	0	0	0	5	5	5	23.1	23.1	23.1	43.796	386	386;233;240	0	16.94				By MS/MS	By MS/MS	By MS/MS	0	0	0	23.1	23.1	23.1	44155000
AT1G03600.1	AT1G03600.1	AT1G03600.1	5	5	5	AT1G03600.1 | Symbols: PSB27 | photosystem II family protein | chr1:898916-899440 FORWARD LENGTH=174	1	5	5	5	0	0	1	5	2	4	0	0	1	5	2	4	0	0	1	5	2	4	33.3	33.3	33.3	18.834	174	174	0	16.823			By matching	By MS/MS	By MS/MS	By MS/MS	0	0	7.5	33.3	22.4	33.3	21221000
AT1G03630.2	AT1G03630.2;AT1G03630.1;AT4G27440.2;AT4G27440.1	AT1G03630.2;AT1G03630.1;AT4G27440.2;AT4G27440.1	2;2;1;1	2;2;1;1	2;2;1;1	AT1G03630.2 | Symbols: POR C, PORC | protochlorophyllide oxidoreductase C | chr1:907699-909245 FORWARD LENGTH=399;AT1G03630.1 | Symbols: POR C, PORC | protochlorophyllide oxidoreductase C | chr1:907699-909245 FORWARD LENGTH=401;AT4G27440.2 | Symbols: PORB	4	2	2	2	2	2	2	0	0	1	2	2	2	0	0	1	2	2	2	0	0	1	5	5	5	43.625	399	399;401;401;401	0	6.2646	By MS/MS	By MS/MS	By MS/MS			By MS/MS	5	5	5	0	0	2	9670900
AT1G03680.1	AT1G03680.1	AT1G03680.1	4	4	4	AT1G03680.1 | Symbols: ATHM1, TRX-M1, ATM1, THM1 | thioredoxin M-type 1 | chr1:916990-917865 REVERSE LENGTH=179	1	4	4	4	0	1	0	4	4	4	0	1	0	4	4	4	0	1	0	4	4	4	23.5	23.5	23.5	19.664	179	179	0	42.175		By matching		By MS/MS	By MS/MS	By MS/MS	0	6.7	0	23.5	23.5	23.5	86835000
AT1G03860.2	AT1G03860.2;AT2G20530.2;AT2G20530.1;AT1G03860.3;AT1G03860.1;AT4G28510.1	AT1G03860.2;AT2G20530.2;AT2G20530.1;AT1G03860.3;AT1G03860.1;AT4G28510.1	2;2;2;2;2;1	2;2;2;2;2;1	2;2;2;2;2;1	AT1G03860.2 | Symbols: ATPHB2, PHB2 | prohibitin 2 | chr1:979611-980870 REVERSE LENGTH=221;AT2G20530.2 | Symbols: ATPHB6, PHB6 | prohibitin 6 | chr2:8842300-8843787 FORWARD LENGTH=286;AT2G20530.1 | Symbols: ATPHB6, PHB6 | prohibitin 6 | chr2:8842300-884378	6	2	2	2	2	2	1	2	2	1	2	2	1	2	2	1	2	2	1	2	2	1	11.8	11.8	11.8	24.896	221	221;286;286;286;286;288	0	11.015	By MS/MS	By MS/MS	By MS/MS	By MS/MS	By MS/MS	By MS/MS	11.8	11.8	6.8	11.8	11.8	6.8	20679000
AT1G03870.1	AT1G03870.1	AT1G03870.1	2	1	1	AT1G03870.1 | Symbols: FLA9 | FASCICLIN-like arabinoogalactan 9 | chr1:982625-983368 REVERSE LENGTH=247	1	2	1	1	2	2	2	2	2	2	1	1	1	1	1	1	1	1	1	1	1	1	9.7	6.1	6.1	26.115	247	247	0	17.412	By MS/MS	By MS/MS	By MS/MS	By MS/MS	By MS/MS	By MS/MS	9.7	9.7	9.7	9.7	9.7	9.7	41984000
AT1G04170.1	AT1G04170.1	AT1G04170.1	3	3	3	AT1G04170.1 | Symbols: EIF2 GAMMA | eukaryotic translation initiation factor 2 gamma subunit | chr1:1097423-1099702 FORWARD LENGTH=465	1	3	3	3	2	3	1	0	0	0	2	3	1	0	0	0	2	3	1	0	0	0	9.9	9.9	9.9	50.853	465	465	0	5.0323	By MS/MS	By MS/MS	By matching				7.3	9.9	3.7	0	0	0	28199000
AT1G04260.1	AT1G04260.1	AT1G04260.1	1	1	1	AT1G04260.1 | Symbols: MPI7, MPIP7, PRA1.D | CAMV movement protein interacting protein 7 | chr1:1140749-1141297 REVERSE LENGTH=182	1	1	1	1	1	1	1	1	0	0	1	1	1	1	0	0	1	1	1	1	0	0	4.9	4.9	4.9	19.325	182	182	0	3.1207	By MS/MS	By matching	By MS/MS	By matching			4.9	4.9	4.9	4.9	0	0	11466000
AT1G04270.2	AT1G04270.2;AT5G09510.1;AT1G04270.1;AT5G09500.1	AT1G04270.2;AT5G09510.1;AT1G04270.1;AT5G09500.1	2;2;2;1	2;2;2;1	2;2;2;1	AT1G04270.2 | Symbols: RPS15 | cytosolic ribosomal protein S15 | chr1:1141852-1142960 REVERSE LENGTH=151;AT5G09510.1 | Symbols: | Ribosomal protein S19 family protein | chr5:2955698-2956554 REVERSE LENGTH=152;AT1G04270.1 | Symbols: RPS15 | cytosolic ribos	4	2	2	2	2	2	2	2	2	2	2	2	2	2	2	2	2	2	2	2	2	2	20.5	20.5	20.5	17.058	151	151;152;152;150	0	19.59	By MS/MS	By MS/MS	By MS/MS	By MS/MS	By MS/MS	By MS/MS	20.5	20.5	20.5	20.5	20.5	20.5	202550000
AT1G04410.1	AT1G04410.1;AT5G43330.1;AT5G56720.1	AT1G04410.1	15;6;1	15;6;1	15;6;1	AT1G04410.1 | Symbols: | Lactate/malate dehydrogenase family protein | chr1:1189418-1191267 REVERSE LENGTH=332	3	15	15	15	15	13	12	12	12	8	15	13	12	12	12	8	15	13	12	12	12	8	57.5	57.5	57.5	35.571	332	332;332;339	0	268.02	By MS/MS	By MS/MS	By MS/MS	By MS/MS	By MS/MS	By MS/MS	57.5	49.1	49.1	41	41	34.9	2642300000
AT1G04420.1	AT1G04420.1	AT1G04420.1	8	8	8	AT1G04420.1 | Symbols: | NAD(P)-linked oxidoreductase superfamily protein | chr1:1191634-1193699 FORWARD LENGTH=412	1	8	8	8	0	0	0	7	7	8	0	0	0	7	7	8	0	0	0	7	7	8	19.7	19.7	19.7	46.427	412	412	0	31.055				By MS/MS	By MS/MS	By MS/MS	0	0	0	17	19.4	19.7	74929000
AT4G14360.2	AT4G14360.2;AT4G14360.1;AT3G23300.1;AT1G04430.2;AT1G04430.1	AT4G14360.2;AT4G14360.1;AT3G23300.1;AT1G04430.2;AT1G04430.1	1;1;1;1;1	1;1;1;1;1	1;1;1;1;1	AT4G14360.2 | Symbols: | S-adenosyl-L-methionine-dependent methyltransferases superfamily protein | chr4:8267869-8270191 REVERSE LENGTH=608;AT4G14360.1 | Symbols: | S-adenosyl-L-methionine-dependent methyltransferases superfamily protein | chr4:8267869-8	5	1	1	1	1	0	0	0	0	0	1	0	0	0	0	0	1	0	0	0	0	0	1.6	1.6	1.6	69.236	608	608;608;611;623;623	0.0083185	1.624	By MS/MS						1.6	0	0	0	0	0	4708800
AT3G04400.2	AT3G04400.2;AT3G04400.1;AT2G33370.1;AT1G04480.1	AT3G04400.2;AT3G04400.1;AT2G33370.1;AT1G04480.1	9;9;9;9	9;9;9;9	9;9;9;9	AT3G04400.2 | Symbols: emb2171 | Ribosomal protein L14p/L23e family protein | chr3:1167611-1168308 FORWARD LENGTH=125;AT3G04400.1 | Symbols: emb2171 | Ribosomal protein L14p/L23e family protein | chr3:1167339-1168308 FORWARD LENGTH=140;AT2G33370.1 | Symbol	4	9	9	9	9	9	4	5	3	6	9	9	4	5	3	6	9	9	4	5	3	6	68	68	68	13.406	125	125;140;140;140	0	51.506	By MS/MS	By MS/MS	By MS/MS	By MS/MS	By MS/MS	By MS/MS	68	68	20.8	50.4	20	53.6	235510000
AT1G04530.1	AT1G04530.1	AT1G04530.1	2	2	2	AT1G04530.1 | Symbols: TPR4 | Tetratricopeptide repeat (TPR)-like superfamily protein | chr1:1234456-1235895 REVERSE LENGTH=310	1	2	2	2	2	2	1	0	0	0	2	2	1	0	0	0	2	2	1	0	0	0	7.7	7.7	7.7	34.553	310	310	0	5.7144	By MS/MS	By MS/MS	By MS/MS				7.7	7.7	2.3	0	0	0	8588000
AT1G04690.1	AT1G04690.1	AT1G04690.1	5	5	5	AT1G04690.1 | Symbols: KAB1, KV-BETA1 | potassium channel beta subunit 1 | chr1:1313662-1315420 FORWARD LENGTH=328	1	5	5	5	5	4	2	2	2	2	5	4	2	2	2	2	5	4	2	2	2	2	20.7	20.7	20.7	36.538	328	328	0	10.754	By MS/MS	By MS/MS	By MS/MS	By MS/MS	By MS/MS	By MS/MS	20.7	16.2	2.7	2.7	2.7	2.7	62960000
AT1G04750.2	AT1G04750.2;AT1G04750.1;AT2G33120.1;AT2G33120.2;AT2G33120.3;AT1G04760.1;AT2G32670.1	AT1G04750.2;AT1G04750.1;AT2G33120.1;AT2G33120.2	3;3;3;3;1;1;1	3;3;3;3;1;1;1	3;3;3;3;1;1;1	AT1G04750.2 | Symbols: VAMP7B, VAMP721, ATVAMP721, AT VAMP7B | vesicle-associated membrane protein 721 | chr1:1331857-1333426 REVERSE LENGTH=181;AT1G04750.1 | Symbols: VAMP7B, VAMP721, ATVAMP721, AT VAMP7B | vesicle-associated membrane protein 721 | chr1:1	7	3	3	3	2	3	2	0	0	0	2	3	2	0	0	0	2	3	2	0	0	0	22.1	22.1	22.1	20.507	181	181;219;221;229;139;220;285	0	16.312	By MS/MS	By MS/MS	By MS/MS				13.3	22.1	13.3	0	0	0	16030000
AT1G50010.1	AT1G50010.1;AT1G04820.1	AT1G50010.1;AT1G04820.1	16;16	1;1	1;1	AT1G50010.1 | Symbols: TUA2 | tubulin alpha-2 chain | chr1:18517737-18519729 FORWARD LENGTH=450;AT1G04820.1 | Symbols: TUA4, TOR2 | tubulin alpha-4 chain | chr1:1356421-1358266 REVERSE LENGTH=450	2	16	1	1	15	11	3	2	1	2	1	1	0	0	0	0	1	1	0	0	0	0	51.1	3.1	3.1	49.54	450	450;450	0	6.5604	By MS/MS	By MS/MS	By matching	By matching	By matching	By matching	49.1	39.1	7.8	8	3.3	8	9719300
AT1G04980.1	AT1G04980.1	AT1G04980.1	1	1	1	AT1G04980.1 | Symbols: ATPDIL2-2, ATPDI10, PDI10, PDIL2-2 | PDI-like 2-2 | chr1:1413869-1416120 REVERSE LENGTH=447	1	1	1	1	1	1	0	0	0	0	1	1	0	0	0	0	1	1	0	0	0	0	3.4	3.4	3.4	48.403	447	447	0	2.9224	By MS/MS	By MS/MS					3.4	3.4	0	0	0	0	4849400
AT1G05190.1	AT1G05190.1	AT1G05190.1	7	7	7	AT1G05190.1 | Symbols: emb2394 | Ribosomal protein L6 family | chr1:1502515-1503738 REVERSE LENGTH=223	1	7	7	7	0	0	0	7	7	7	0	0	0	7	7	7	0	0	0	7	7	7	43	43	43	24.705	223	223	0	47.077				By MS/MS	By MS/MS	By MS/MS	0	0	0	43	43	43	132870000
AT1G06400.1	AT1G06400.1	AT1G06400.1	5	5	4	AT1G06400.1 | Symbols: ARA2, ATRABA1A, ATRAB11E, ARA-2 | Ras-related small GTP-binding family protein | chr1:1951089-1952686 REVERSE LENGTH=216	1	5	5	4	3	4	4	0	0	0	3	4	4	0	0	0	2	3	3	0	0	0	30.1	30.1	25	23.927	216	216	0	12.72	By MS/MS	By MS/MS	By MS/MS				20.8	25.5	20.4	0	0	0	12727000
AT1G68020.1	AT1G68020.1;AT1G06410.1;AT1G68020.2	AT1G68020.1;AT1G06410.1;AT1G68020.2	2;2;2	2;2;2	2;2;2	AT1G68020.1 | Symbols: ATTPS6, TPS6 | UDP-Glycosyltransferase / trehalose-phosphatase family protein | chr1:25497493-25499595 FORWARD LENGTH=700;AT1G06410.1 | Symbols: ATTPS7, TPS7, ATTPSA | trehalose-phosphatase/synthase 7 | chr1:1955413-1958153 FORWARD L	3	2	2	2	2	2	0	0	0	0	2	2	0	0	0	0	2	2	0	0	0	0	3.6	3.6	3.6	80.068	700	700;851;860	0	9.4532	By MS/MS	By matching					3.6	3.6	0	0	0	0	7426600
AT1G06430.1	AT1G06430.1;AT3G02450.1;AT2G26140.1	AT1G06430.1	14;1;1	4;1;1	4;1;1	AT1G06430.1 | Symbols: FTSH8 | FTSH protease 8 | chr1:1960214-1962525 REVERSE LENGTH=685	3	14	4	4	11	14	12	12	9	12	3	4	3	3	2	2	3	4	3	3	2	2	27.9	9.2	9.2	73.198	685	685;622;717	0	30.802	By MS/MS	By MS/MS	By MS/MS	By MS/MS	By MS/MS	By MS/MS	22.2	27.9	21.5	22.5	16.9	22.6	49574000
AT1G06570.1	AT1G06570.1;AT1G06570.2	AT1G06570.1;AT1G06570.2	3;2	3;2	3;2	AT1G06570.1 | Symbols: PDS1, HPD | phytoene desaturation 1 | chr1:2012015-2013543 REVERSE LENGTH=473;AT1G06570.2 | Symbols: PDS1, HPD | phytoene desaturation 1 | chr1:2012173-2013543 REVERSE LENGTH=418	2	3	3	3	3	3	0	1	0	0	3	3	0	1	0	0	3	3	0	1	0	0	5.7	5.7	5.7	51.92	473	473;418	0	3.9482	By MS/MS	By MS/MS		By matching			5.7	5.7	0	1.7	0	0	13585000
AT1G06650.2	AT1G06650.2;AT1G06650.1;AT1G06645.1	AT1G06650.2;AT1G06650.1;AT1G06645.1	2;1;1	2;1;1	2;1;1	AT1G06650.2 | Symbols: | 2-oxoglutarate (2OG) and Fe(II)-dependent oxygenase superfamily protein | chr1:2035909-2037186 FORWARD LENGTH=369;AT1G06650.1 | Symbols: | 2-oxoglutarate (2OG) and Fe(II)-dependent oxygenase superfamily protein | chr1:2035909-203	3	2	2	2	2	1	0	1	0	0	2	1	0	1	0	0	2	1	0	1	0	0	7.6	7.6	7.6	42.02	369	369;314;366	0.00063898	2.4882	By MS/MS	By matching		By matching			7.6	4.1	0	4.1	0	0	9193300
AT1G06680.2	AT1G06680.2;AT1G06680.1;AT2G30790.1	AT1G06680.2;AT1G06680.1	12;12;1	12;12;1	12;12;1	AT1G06680.2 | Symbols: PSBP-1, OEE2, PSII-P | photosystem II subunit P-1 | chr1:2048076-2049186 FORWARD LENGTH=219;AT1G06680.1 | Symbols: PSBP-1, OEE2, PSII-P, OE23 | photosystem II subunit P-1 | chr1:2047940-2049186 FORWARD LENGTH=263	3	12	12	12	7	7	6	12	12	12	7	7	6	12	12	12	7	7	6	12	12	12	50.7	50.7	50.7	23.759	219	219;263;125	0	207.35	By MS/MS	By MS/MS	By MS/MS	By MS/MS	By MS/MS	By MS/MS	41.1	41.1	38.4	50.7	50.7	50.7	2653100000
AT1G06690.1	AT1G06690.1	AT1G06690.1	3	3	3	AT1G06690.1 | Symbols: | NAD(P)-linked oxidoreductase superfamily protein | chr1:2049742-2052039 REVERSE LENGTH=377	1	3	3	3	1	3	1	2	0	2	1	3	1	2	0	2	1	3	1	2	0	2	9	9	9	41.497	377	377	0	4.8393	By matching	By MS/MS	By matching	By matching		By matching	1.9	9	3.7	5.6	0	5.6	10373000
AT3G55750.1	AT3G55750.1;AT1G41880.1;AT1G74270.1;AT1G07070.1	AT3G55750.1;AT1G41880.1;AT1G74270.1;AT1G07070.1	2;2;2;2	2;2;2;2	2;2;2;2	AT3G55750.1 | Symbols: | Ribosomal protein L35Ae family protein | chr3:20698641-20699553 FORWARD LENGTH=111;AT1G41880.1 | Symbols: | Ribosomal protein L35Ae family protein | chr1:15651585-15652427 REVERSE LENGTH=111;AT1G74270.1 | Symbols: | Ribosomal pr	4	2	2	2	2	2	2	1	1	1	2	2	2	1	1	1	2	2	2	1	1	1	9	9	9	12.785	111	111;111;112;112	0	4.8348	By MS/MS	By MS/MS	By MS/MS	By matching	By matching	By matching	9	9	9	7.2	7.2	7.2	59369000
AT1G07110.1	AT1G07110.1	AT1G07110.1	3	3	3	AT1G07110.1 | Symbols: F2KP, ATF2KP, FKFBP | fructose-2,6-bisphosphatase | chr1:2178363-2183980 REVERSE LENGTH=744	1	3	3	3	3	1	0	0	0	0	3	1	0	0	0	0	3	1	0	0	0	0	4.6	4.6	4.6	82.558	744	744	0	9.5768	By MS/MS	By MS/MS					4.6	1.5	0	0	0	0	13384000
AT1G07140.1	AT1G07140.1;AT5G58590.1	AT1G07140.1;AT5G58590.1	4;2	4;2	4;2	AT1G07140.1 | Symbols: SIRANBP | Pleckstrin homology (PH) domain superfamily protein | chr1:2192360-2193688 REVERSE LENGTH=228;AT5G58590.1 | Symbols: RANBP1 | RAN binding protein 1 | chr5:23680319-23681714 REVERSE LENGTH=219	2	4	4	4	4	3	3	2	1	3	4	3	3	2	1	3	4	3	3	2	1	3	30.3	30.3	30.3	25.601	228	228;219	0	51.814	By MS/MS	By MS/MS	By MS/MS	By MS/MS	By matching	By matching	30.3	29.4	29.4	15.4	6.6	29.4	88008000
AT1G07260.1	AT1G07260.1	AT1G07260.1	1	1	1	AT1G07260.1 | Symbols: UGT71C3 | UDP-glucosyl transferase 71C3 | chr1:2227748-2229178 REVERSE LENGTH=476	1	1	1	1	0	1	0	0	0	0	0	1	0	0	0	0	0	1	0	0	0	0	2.9	2.9	2.9	52.901	476	476	1	-2		By MS/MS					0	2.9	0	0	0	0	0
AT1G07320.4	AT1G07320.4;AT1G07320.3;AT1G07320.2;AT1G07320.1	AT1G07320.4;AT1G07320.3;AT1G07320.2;AT1G07320.1	4;4;4;4	4;4;4;4	4;4;4;4	AT1G07320.4 | Symbols: RPL4 | ribosomal protein L4 | chr1:2249190-2250173 FORWARD LENGTH=278;AT1G07320.3 | Symbols: RPL4 | ribosomal protein L4 | chr1:2249190-2250026 FORWARD LENGTH=278;AT1G07320.2 | Symbols: RPL4 | ribosomal protein L4 | chr1:2249190-2250	4	4	4	4	1	0	0	4	3	4	1	0	0	4	3	4	1	0	0	4	3	4	31.3	31.3	31.3	30.142	278	278;278;280;282	0	42.539	By MS/MS			By MS/MS	By MS/MS	By MS/MS	9.4	0	0	31.3	25.5	31.3	47157000
AT1G07370.1	AT1G07370.1;AT2G29570.1	AT1G07370.1;AT2G29570.1	1;1	1;1	1;1	AT1G07370.1 | Symbols: PCNA1, ATPCNA1 | proliferating cellular nuclear antigen 1 | chr1:2263204-2264382 FORWARD LENGTH=263;AT2G29570.1 | Symbols: PCNA2, ATPCNA2 | proliferating cell nuclear antigen 2 | chr2:12650139-12651598 REVERSE LENGTH=264	2	1	1	1	0	0	0	1	1	0	0	0	0	1	1	0	0	0	0	1	1	0	5.7	5.7	5.7	29.122	263	263;264	0.0012477	2.2184				By MS/MS	By matching		0	0	0	5.7	5.7	0	1275700
AT1G07440.1	AT1G07440.1	AT1G07440.1	1	1	1	AT1G07440.1 | Symbols: | NAD(P)-binding Rossmann-fold superfamily protein | chr1:2286436-2287665 REVERSE LENGTH=266	1	1	1	1	1	1	0	0	0	0	1	1	0	0	0	0	1	1	0	0	0	0	9	9	9	28.332	266	266	0	11.405	By MS/MS	By MS/MS					9	9	0	0	0	0	4913500
AT1G07750.1	AT1G07750.1;AT2G28680.1	AT1G07750.1	7;1	7;1	7;1	AT1G07750.1 | Symbols: | RmlC-like cupins superfamily protein | chr1:2404300-2405863 REVERSE LENGTH=356	2	7	7	7	7	6	4	4	4	4	7	6	4	4	4	4	7	6	4	4	4	4	28.1	28.1	28.1	38.31	356	356;356	0	37.934	By MS/MS	By MS/MS	By MS/MS	By MS/MS	By MS/MS	By MS/MS	28.1	25.3	17.7	17.7	17.7	17.7	140510000
AT5G59850.1	AT5G59850.1;AT1G07770.2;AT1G07770.1;AT3G46040.1;AT2G39590.1	AT5G59850.1;AT1G07770.2;AT1G07770.1	4;4;4;1;1	4;4;4;1;1	4;4;4;1;1	AT5G59850.1 | Symbols: | Ribosomal protein S8 family protein | chr5:24112499-24113084 REVERSE LENGTH=130;AT1G07770.2 | Symbols: RPS15A | ribosomal protein S15A | chr1:2408413-2409065 REVERSE LENGTH=130;AT1G07770.1 | Symbols: RPS15A | ribosomal protein S15	5	4	4	4	4	4	2	4	2	4	4	4	2	4	2	4	4	4	2	4	2	4	34.6	34.6	34.6	14.804	130	130;130;130;130;136	0	21.585	By MS/MS	By MS/MS	By MS/MS	By MS/MS	By MS/MS	By MS/MS	34.6	34.6	17.7	34.6	17.7	34.6	191890000
AT3G09480.1	AT3G09480.1;AT5G02570.1;AT2G37470.1;AT5G22880.1;AT3G46030.1;AT1G07790.1;AT5G59910.1;AT3G45980.1;AT2G28720.1	AT3G09480.1;AT5G02570.1;AT2G37470.1;AT5G22880.1;AT3G46030.1;AT1G07790.1;AT5G59910.1;AT3G45980.1;AT2G28720.1	1;1;1;1;1;1;1;1;1	1;1;1;1;1;1;1;1;1	1;1;1;1;1;1;1;1;1	AT3G09480.1 | Symbols: | Histone superfamily protein | chr3:2914890-2915270 REVERSE LENGTH=126;AT5G02570.1 | Symbols: | Histone superfamily protein | chr5:576742-577140 REVERSE LENGTH=132;AT2G37470.1 | Symbols: | Histone superfamily protein | chr2:15736	9	1	1	1	1	1	1	1	1	1	1	1	1	1	1	1	1	1	1	1	1	1	7.1	7.1	7.1	13.967	126	126;132;138;145;145;148;150;150;151	0.0054217	1.8041	By MS/MS	By MS/MS	By MS/MS	By MS/MS	By MS/MS	By MS/MS	7.1	7.1	7.1	7.1	7.1	7.1	49908000
AT1G07890.8	AT1G07890.8;AT1G07890.7;AT1G07890.5;AT1G07890.4;AT1G07890.3;AT1G07890.2;AT1G07890.1;AT1G07890.6	AT1G07890.8;AT1G07890.7;AT1G07890.5;AT1G07890.4;AT1G07890.3;AT1G07890.2;AT1G07890.1;AT1G07890.6	17;17;17;17;17;17;17;16	17;17;17;17;17;17;17;16	17;17;17;17;17;17;17;16	AT1G07890.8 | Symbols: APX1, MEE6, CS1, ATAPX1, ATAPX01 | ascorbate peroxidase 1 | chr1:2438005-2439435 FORWARD LENGTH=250;AT1G07890.7 | Symbols: APX1, MEE6, CS1, ATAPX1, ATAPX01 | ascorbate peroxidase 1 | chr1:2438005-2439435 FORWARD LENGTH=250;AT1G07890.	8	17	17	17	16	16	13	12	10	10	16	16	13	12	10	10	16	16	13	12	10	10	73.2	73.2	73.2	27.561	250	250;250;250;250;250;250;250;249	0	268.81	By MS/MS	By MS/MS	By MS/MS	By MS/MS	By MS/MS	By MS/MS	73.2	68	65.6	61.2	55.6	56.4	1399400000
AT5G60390.3	AT5G60390.3;AT5G60390.1;AT1G07940.2;AT1G07940.1;AT1G07930.1;AT1G07920.1;AT1G07930.2;AT5G60390.2	AT5G60390.3;AT5G60390.1;AT1G07940.2;AT1G07940.1;AT1G07930.1;AT1G07920.1;AT1G07930.2;AT5G60390.2	19;19;19;19;19;19;18;16	19;19;19;19;19;19;18;16	19;19;19;19;19;19;18;16	AT5G60390.3 | Symbols: | GTP binding Elongation factor Tu family protein | chr5:24289226-24290675 FORWARD LENGTH=449;AT5G60390.1 | Symbols: | GTP binding Elongation factor Tu family protein | chr5:24289226-24290675 FORWARD LENGTH=449;AT1G07940.2 | Symbol	8	19	19	19	17	19	17	15	14	14	17	19	17	15	14	14	17	19	17	15	14	14	41.4	41.4	41.4	49.502	449	449;449;449;449;449;449;372;400	0	270.63	By MS/MS	By MS/MS	By MS/MS	By MS/MS	By MS/MS	By MS/MS	39.6	41.4	39.2	38.5	38.5	32.1	4844500000
AT1G08200.1	AT1G08200.1	AT1G08200.1	5	1	1	AT1G08200.1 | Symbols: AXS2 | UDP-D-apiose/UDP-D-xylose synthase 2 | chr1:2574259-2576609 REVERSE LENGTH=389	1	5	1	1	4	4	3	1	1	1	1	1	0	0	0	0	1	1	0	0	0	0	22.9	6.2	6.2	43.79	389	389	0	11.44	By MS/MS	By matching	By matching	By matching	By matching	By matching	18.8	16.5	10.3	3.1	3.1	3.1	3141600
AT1G08360.1	AT1G08360.1	AT1G08360.1	4	2	2	AT1G08360.1 | Symbols: | Ribosomal protein L1p/L10e family | chr1:2636231-2637694 FORWARD LENGTH=216	1	4	2	2	4	3	2	1	0	1	2	2	1	0	0	0	2	2	1	0	0	0	22.7	12	12	24.469	216	216	0	8.2272	By MS/MS	By MS/MS	By MS/MS	By matching		By matching	22.7	15.7	9.7	3.7	0	3.7	9607000
AT1G08380.1	AT1G08380.1	AT1G08380.1	1	1	1	AT1G08380.1 | Symbols: PSAO | photosystem I subunit O | chr1:2641004-2641739 REVERSE LENGTH=140	1	1	1	1	0	0	0	1	0	1	0	0	0	1	0	1	0	0	0	1	0	1	17.1	17.1	17.1	15.143	140	140	0	11.816				By MS/MS		By MS/MS	0	0	0	17.1	0	17.1	6047100
AT1G08450.2	AT1G08450.2;AT1G08450.1;AT1G08450.3	AT1G08450.2;AT1G08450.1;AT1G08450.3	8;8;7	8;8;7	8;8;7	AT1G08450.2 | Symbols: CRT3, PSL1, EBS2, AtCRT3 | calreticulin 3 | chr1:2668008-2671800 REVERSE LENGTH=370;AT1G08450.1 | Symbols: CRT3, PSL1, EBS2, AtCRT3 | calreticulin 3 | chr1:2668008-2671800 REVERSE LENGTH=424;AT1G08450.3 | Symbols: CRT3 | calreticulin	3	8	8	8	8	7	5	3	2	2	8	7	5	3	2	2	8	7	5	3	2	2	28.1	28.1	28.1	43.594	370	370;424;399	0	79.593	By MS/MS	By MS/MS	By MS/MS	By MS/MS	By MS/MS	By MS/MS	28.1	25.7	17.3	7.8	5.7	5.1	159650000
AT1G08480.1	AT1G08480.1	AT1G08480.1	1	1	1	AT1G08480.1 | Symbols: | unknown protein; FUNCTIONS IN: molecular_function unknown; INVOLVED IN: biological_process unknown; LOCATED IN: mitochondrion, plasma membrane, plastid, vacuole; EXPRESSED IN: 27 plant structures; EXPRESSED DURING: 15 growth stage	1	1	1	1	0	1	0	1	0	1	0	1	0	1	0	1	0	1	0	1	0	1	19	19	19	15.812	142	142	0	14.244		By MS/MS		By MS/MS		By matching	0	19	0	19	0	19	9662500
AT1G08550.2	AT1G08550.2;AT1G08550.1	AT1G08550.2;AT1G08550.1	4;4	4;4	4;4	AT1G08550.2 | Symbols: NPQ1, AVDE1 | non-photochemical quenching 1 | chr1:2707462-2709387 FORWARD LENGTH=462;AT1G08550.1 | Symbols: NPQ1, AVDE1 | non-photochemical quenching 1 | chr1:2707462-2709387 FORWARD LENGTH=462	2	4	4	4	3	4	1	2	1	2	3	4	1	2	1	2	3	4	1	2	1	2	11.5	11.5	11.5	52.017	462	462;462	0	12.424	By MS/MS	By MS/MS	By matching	By MS/MS	By MS/MS	By MS/MS	7.8	11.5	3	6.1	2.4	6.1	20076000
AT1G08830.2	AT1G08830.2;AT1G08830.1	AT1G08830.2;AT1G08830.1	2;2	2;2	2;2	AT1G08830.2 | Symbols: CSD1 | copper/zinc superoxide dismutase 1 | chr1:2827700-2829053 FORWARD LENGTH=152;AT1G08830.1 | Symbols: CSD1 | copper/zinc superoxide dismutase 1 | chr1:2827700-2829053 FORWARD LENGTH=152	2	2	2	2	2	2	2	2	2	2	2	2	2	2	2	2	2	2	2	2	2	2	25	25	25	15.098	152	152;152	0	22.453	By MS/MS	By MS/MS	By MS/MS	By MS/MS	By MS/MS	By MS/MS	25	25	25	25	25	25	75416000
AT5G54640.1	AT5G54640.1;AT4G27230.2;AT4G27230.1;AT3G20670.1;AT1G51060.1;AT1G52740.1;AT1G54690.1;AT1G08880.1;AT5G59870.1;AT5G27670.1	AT5G54640.1;AT4G27230.2;AT4G27230.1;AT3G20670.1;AT1G51060.1;AT1G52740.1;AT1G54690.1;AT1G08880.1;AT5G59870.1;AT5G27670.1	1;1;1;1;1;1;1;1;1;1	1;1;1;1;1;1;1;1;1;1	1;1;1;1;1;1;1;1;1;1	AT5G54640.1 | Symbols: HTA1, RAT5, ATHTA1 | Histone superfamily protein | chr5:22196540-22197279 FORWARD LENGTH=130;AT4G27230.2 | Symbols: HTA2 | histone H2A 2 | chr4:13637515-13638325 REVERSE LENGTH=131;AT4G27230.1 | Symbols: HTA2 | histone H2A 2 | chr4:1	10	1	1	1	1	1	1	1	0	1	1	1	1	1	0	1	1	1	1	1	0	1	6.9	6.9	6.9	13.658	130	130;131;131;132;132;134;142;142;150;150	0	3.2712	By MS/MS	By MS/MS	By MS/MS	By MS/MS		By MS/MS	6.9	6.9	6.9	6.9	0	6.9	19158000
AT1G08980.1	AT1G08980.1	AT1G08980.1	3	3	3	AT1G08980.1 | Symbols: ATAMI1, AMI1, ATTOC64-I, TOC64-I | amidase 1 | chr1:2884455-2886430 FORWARD LENGTH=425	1	3	3	3	2	2	2	1	2	2	2	2	2	1	2	2	2	2	2	1	2	2	11.5	11.5	11.5	45.056	425	425	0	29.768	By MS/MS	By MS/MS	By MS/MS	By matching	By MS/MS	By MS/MS	8	8	6.1	2.6	8	8	21109000
AT1G09010.1	AT1G09010.1	AT1G09010.1	1	1	1	AT1G09010.1 | Symbols: | glycoside hydrolase family 2 protein | chr1:2895259-2899287 REVERSE LENGTH=944	1	1	1	1	0	0	0	0	1	1	0	0	0	0	1	1	0	0	0	0	1	1	1.3	1.3	1.3	107.66	944	944	0.0071986	1.7298					By MS/MS	By MS/MS	0	0	0	0	1.3	1.3	1347600
AT1G09100.1	AT1G09100.1;AT3G05530.1;AT4G27680.1;AT5G53540.1	AT1G09100.1;AT3G05530.1	3;3;1;1	2;2;0;0	2;2;0;0	AT1G09100.1 | Symbols: RPT5B | 26S proteasome AAA-ATPase subunit RPT5B | chr1:2936675-2939258 REVERSE LENGTH=423;AT3G05530.1 | Symbols: RPT5A, ATS6A.2 | regulatory particle triple-A ATPase 5A | chr3:1603540-1605993 FORWARD LENGTH=424	4	3	2	2	2	2	3	1	2	2	1	1	2	0	1	1	1	1	2	0	1	1	9.9	7.1	7.1	47.037	423	423;424;398;403	0.0077705	1.7006	By MS/MS	By MS/MS	By MS/MS	By matching	By matching	By matching	5.2	5.2	9.9	2.8	5.2	5.2	8275700
AT1G09130.2	AT1G09130.2;AT1G09130.1;AT1G09130.3	AT1G09130.2;AT1G09130.1;AT1G09130.3	4;4;4	4;4;4	4;4;4	AT1G09130.2 | Symbols: | ATP-dependent caseinolytic (Clp) protease/crotonase family protein | chr1:2940063-2942217 REVERSE LENGTH=330;AT1G09130.1 | Symbols: | ATP-dependent caseinolytic (Clp) protease/crotonase family protein | chr1:2940063-2942217 REVER	3	4	4	4	0	0	0	4	4	4	0	0	0	4	4	4	0	0	0	4	4	4	19.4	19.4	19.4	36.307	330	330;330;370	0	18.306				By MS/MS	By MS/MS	By MS/MS	0	0	0	19.4	19.4	19.4	31864000
AT1G09210.1	AT1G09210.1	AT1G09210.1	5	4	4	AT1G09210.1 | Symbols: CRT1b, AtCRT1b | calreticulin 1b | chr1:2973217-2976655 REVERSE LENGTH=424	1	5	4	4	5	5	2	0	1	1	4	4	1	0	1	1	4	4	1	0	1	1	19.8	16	16	48.156	424	424	0	23.743	By MS/MS	By MS/MS	By MS/MS		By matching	By MS/MS	19.8	19.8	9.4	0	5.7	5.7	81873000
AT1G09310.1	AT1G09310.1	AT1G09310.1	9	9	9	AT1G09310.1 | Symbols: | Protein of unknown function, DUF538 | chr1:3009109-3009648 FORWARD LENGTH=179	1	9	9	9	8	6	5	4	2	3	8	6	5	4	2	3	8	6	5	4	2	3	54.7	54.7	54.7	19.947	179	179	0	62.066	By MS/MS	By MS/MS	By MS/MS	By MS/MS	By MS/MS	By MS/MS	50.3	41.3	27.9	41.3	23.5	29.6	75397000
AT1G09340.1	AT1G09340.1	AT1G09340.1	24	24	24	AT1G09340.1 | Symbols: CRB, CSP41B, HIP1.3 | chloroplast RNA binding | chr1:3015473-3018035 FORWARD LENGTH=378	1	24	24	24	4	3	3	23	24	24	4	3	3	23	24	24	4	3	3	23	24	24	66.4	66.4	66.4	42.619	378	378	0	217.57	By MS/MS	By MS/MS	By MS/MS	By MS/MS	By MS/MS	By MS/MS	16.7	10.1	9.5	66.4	66.4	66.4	838640000
AT1G09430.1	AT1G09430.1	AT1G09430.1	8	8	7	AT1G09430.1 | Symbols: ACLA-3 | ATP-citrate lyase A-3 | chr1:3042135-3044978 FORWARD LENGTH=424	1	8	8	7	8	8	3	0	1	1	8	8	3	0	1	1	7	7	3	0	1	1	28.1	28.1	28.1	46.945	424	424	0	68.76	By MS/MS	By MS/MS	By MS/MS		By matching	By matching	28.1	28.1	8.3	0	2.1	2.1	54303000
AT1G09490.2	AT1G09490.2;AT1G09490.1	AT1G09490.2;AT1G09490.1	2;2	2;2	2;2	AT1G09490.2 | Symbols: | NAD(P)-binding Rossmann-fold superfamily protein | chr1:3064680-3065815 FORWARD LENGTH=291;AT1G09490.1 | Symbols: | NAD(P)-binding Rossmann-fold superfamily protein | chr1:3064172-3065815 FORWARD LENGTH=322	2	2	2	2	2	2	0	0	0	0	2	2	0	0	0	0	2	2	0	0	0	0	8.6	8.6	8.6	32.397	291	291;322	0	9.0038	By MS/MS	By MS/MS					8.6	8.6	0	0	0	0	11021000
AT1G57860.1	AT1G57860.1;AT1G57660.1;AT1G09690.1;AT1G09590.1	AT1G57860.1;AT1G57660.1;AT1G09690.1;AT1G09590.1	8;8;8;8	8;8;8;8	8;8;8;8	AT1G57860.1 | Symbols: | Translation protein SH3-like family protein | chr1:21430034-21430827 REVERSE LENGTH=164;AT1G57660.1 | Symbols: | Translation protein SH3-like family protein | chr1:21355567-21356364 FORWARD LENGTH=164;AT1G09690.1 | Symbols: | Tr	4	8	8	8	8	8	6	5	3	5	8	8	6	5	3	5	8	8	6	5	3	5	39	39	39	18.709	164	164;164;164;164	0	30.463	By MS/MS	By MS/MS	By MS/MS	By MS/MS	By MS/MS	By MS/MS	39	39	32.3	31.1	11.6	31.7	201070000
AT1G09620.1	AT1G09620.1	AT1G09620.1	4	4	4	AT1G09620.1 | Symbols: | ATP binding;leucine-tRNA ligases;aminoacyl-tRNA ligases;nucleotide binding;ATP binding;aminoacyl-tRNA ligases | chr1:3113077-3116455 REVERSE LENGTH=1091	1	4	4	4	4	3	0	0	0	0	4	3	0	0	0	0	4	3	0	0	0	0	5.8	5.8	5.8	123.45	1091	1091	0	24.126	By MS/MS	By MS/MS					5.8	4.3	0	0	0	0	13424000
AT1G09630.1	AT1G09630.1	AT1G09630.1	4	2	2	AT1G09630.1 | Symbols: ATRAB11C, ATRABA2A, ATRAB-A2A, RAB-A2A, RAB11c | RAB GTPase 11C | chr1:3118350-3119571 REVERSE LENGTH=217	1	4	2	2	4	4	3	2	2	2	2	2	1	0	0	0	2	2	1	0	0	0	19.8	10.1	10.1	24.108	217	217	0	9.2344	By MS/MS	By MS/MS	By MS/MS	By matching	By matching	By matching	19.8	19.8	14.7	9.7	9.7	9.7	8580600
AT1G09640.1	AT1G09640.1;AT1G09640.2	AT1G09640.1;AT1G09640.2	15;10	9;8	9;8	AT1G09640.1 | Symbols: | Translation elongation factor EF1B, gamma chain | chr1:3120162-3122152 FORWARD LENGTH=414;AT1G09640.2 | Symbols: | Translation elongation factor EF1B, gamma chain | chr1:3120162-3122152 FORWARD LENGTH=265	2	15	9	9	15	15	8	1	3	4	9	9	6	1	2	2	9	9	6	1	2	2	39.1	23.4	23.4	46.66	414	414;265	0	99.692	By MS/MS	By MS/MS	By MS/MS	By matching	By MS/MS	By MS/MS	39.1	39.1	27.3	2.7	12.1	16.9	263250000
AT1G09740.1	AT1G09740.1	AT1G09740.1	1	1	1	AT1G09740.1 | Symbols: | Adenine nucleotide alpha hydrolases-like superfamily protein | chr1:3154603-3155834 FORWARD LENGTH=171	1	1	1	1	1	1	0	0	0	0	1	1	0	0	0	0	1	1	0	0	0	0	9.4	9.4	9.4	18.15	171	171	0	3.6621	By MS/MS	By matching					9.4	9.4	0	0	0	0	4534500
AT1G09750.1	AT1G09750.1	AT1G09750.1	4	4	4	AT1G09750.1 | Symbols: | Eukaryotic aspartyl protease family protein | chr1:3157541-3158960 FORWARD LENGTH=449	1	4	4	4	0	0	0	4	4	4	0	0	0	4	4	4	0	0	0	4	4	4	11.6	11.6	11.6	47.661	449	449	0	33.236				By MS/MS	By MS/MS	By MS/MS	0	0	0	11.6	11.6	11.6	67585000
AT1G09780.1	AT1G09780.1	AT1G09780.1	18	9	9	AT1G09780.1 | Symbols: | Phosphoglycerate mutase, 2,3-bisphosphoglycerate-independent | chr1:3165550-3167812 REVERSE LENGTH=557	1	18	9	9	18	14	12	11	9	13	9	7	5	5	5	6	9	7	5	5	5	6	46.3	25.1	25.1	60.579	557	557	0	46.021	By MS/MS	By MS/MS	By MS/MS	By MS/MS	By MS/MS	By MS/MS	46.3	37	32	26.9	21.5	33.8	225200000
AT1G09850.1	AT1G09850.1	AT1G09850.1	1	1	1	AT1G09850.1 | Symbols: XBCP3 | xylem bark cysteine peptidase 3 | chr1:3201848-3203875 FORWARD LENGTH=437	1	1	1	1	1	1	1	0	0	0	1	1	1	0	0	0	1	1	1	0	0	0	2.5	2.5	2.5	48.073	437	437	0.0024676	2.1034	By MS/MS	By MS/MS	By MS/MS				2.5	2.5	2.5	0	0	0	4742900
AT1G09870.1	AT1G09870.1	AT1G09870.1	2	2	2	AT1G09870.1 | Symbols: | histidine acid phosphatase family protein | chr1:3205817-3208444 FORWARD LENGTH=487	1	2	2	2	2	1	0	0	0	0	2	1	0	0	0	0	2	1	0	0	0	0	6	6	6	54.854	487	487	0	9.3257	By MS/MS	By MS/MS					6	2.5	0	0	0	0	5435500
AT1G10290.1	AT1G10290.1	AT1G10290.1	5	1	1	AT1G10290.1 | Symbols: ADL6, DRP2A | dynamin-like protein 6 | chr1:3370774-3377120 FORWARD LENGTH=914	1	5	1	1	5	3	2	0	0	0	1	0	0	0	0	0	1	0	0	0	0	0	6.2	1.4	1.4	99.165	914	914	0	4.1752	By MS/MS	By matching	By matching				6.2	3.7	2.4	0	0	0	865960
AT1G10370.1	AT1G10370.1	AT1G10370.1	3	3	3	AT1G10370.1 | Symbols: GST30, ATGSTU17, GST30B, ERD9 | Glutathione S-transferase family protein | chr1:3397274-3398273 REVERSE LENGTH=227	1	3	3	3	3	3	0	3	2	2	3	3	0	3	2	2	3	3	0	3	2	2	15	15	15	25.307	227	227	0	14.24	By MS/MS	By MS/MS		By MS/MS	By MS/MS	By MS/MS	15	15	0	15	15	15	24322000
AT1G59830.2	AT1G59830.2;AT1G59830.1;AT1G10430.1	AT1G59830.2;AT1G59830.1;AT1G10430.1	2;2;2	1;1;1	1;1;1	AT1G59830.2 | Symbols: PP2A-1 | protein phosphatase 2A-2 | chr1:22020929-22022293 REVERSE LENGTH=262;AT1G59830.1 | Symbols: PP2A-1 | protein phosphatase 2A-2 | chr1:22020708-22022293 REVERSE LENGTH=306;AT1G10430.1 | Symbols: PP2A-2 | protein phosphatase 2A	3	2	1	1	1	2	0	0	1	0	0	1	0	0	0	0	0	1	0	0	0	0	10.7	5	5	30.002	262	262;306;306	0	3.6235	By matching	By MS/MS			By matching		5.7	10.7	0	0	5.7	0	980500
AT3G62290.3	AT3G62290.3;AT3G62290.2;AT3G62290.1;AT2G47170.1;AT1G70490.3;AT1G70490.2;AT1G70490.1;AT1G23490.1;AT1G10630.1;AT5G14670.1	AT3G62290.3;AT3G62290.2;AT3G62290.1;AT2G47170.1;AT1G70490.3;AT1G70490.2;AT1G70490.1;AT1G23490.1;AT1G10630.1;AT5G14670.1	8;8;8;8;8;8;8;8;8;8	8;8;8;8;8;8;8;8;8;8	8;8;8;8;8;8;8;8;8;8	AT3G62290.3 | Symbols: ARFA1E | ADP-ribosylation factor A1E | chr3:23052287-23053545 FORWARD LENGTH=181;AT3G62290.2 | Symbols: ARFA1E | ADP-ribosylation factor A1E | chr3:23052287-23053545 FORWARD LENGTH=181;AT3G62290.1 | Symbols: ATARFA1E, ARFA1E | ADP-ri	10	8	8	8	4	7	7	2	2	2	4	7	7	2	2	2	4	7	7	2	2	2	63	63	63	20.607	181	181;181;181;181;181;181;181;181;181;188	0	65.541	By MS/MS	By MS/MS	By MS/MS	By MS/MS	By MS/MS	By MS/MS	39.2	63	59.7	16	16	16	65787000
AT1G10840.1	AT1G10840.1;AT1G10840.2	AT1G10840.1;AT1G10840.2	2;1	2;1	2;1	AT1G10840.1 | Symbols: TIF3H1 | translation initiation factor 3 subunit H1 | chr1:3607885-3610299 REVERSE LENGTH=337;AT1G10840.2 | Symbols: TIF3H1 | translation initiation factor 3 subunit H1 | chr1:3607885-3609657 REVERSE LENGTH=250	2	2	2	2	1	2	1	0	0	0	1	2	1	0	0	0	1	2	1	0	0	0	10.7	10.7	10.7	38.372	337	337;250	0	13.846	By MS/MS	By MS/MS	By MS/MS				5	10.7	5.6	0	0	0	7844000
AT1G60940.2	AT1G60940.2;AT1G60940.1;AT1G10940.1;AT1G10940.2;AT4G33950.2;AT2G23030.1;AT5G66880.1;AT4G33950.1;AT3G50500.1;AT3G50500.2	AT1G60940.2;AT1G60940.1;AT1G10940.1;AT1G10940.2;AT4G33950.2;AT2G23030.1;AT5G66880.1;AT4G33950.1;AT3G50500.1;AT3G50500.2	2;2;2;2;1;1;1;1;1;1	2;2;2;2;1;1;1;1;1;1	1;1;1;1;1;1;1;1;1;1	AT1G60940.2 | Symbols: SNRK2-10, SNRK2.10, SRK2B | SNF1-related protein kinase 2.10 | chr1:22439398-22441896 REVERSE LENGTH=361;AT1G60940.1 | Symbols: SNRK2-10, SNRK2.10, SRK2B | SNF1-related protein kinase 2.10 | chr1:22439398-22441896 REVERSE LENGTH=361;	10	2	2	1	2	2	2	0	0	0	2	2	2	0	0	0	1	1	1	0	0	0	8.9	8.9	4.4	41.039	361	361;361;363;371;314;339;361;362;362;369	0	18.679	By MS/MS	By MS/MS	By MS/MS				8.9	8.9	8.9	0	0	0	43088000
AT1G11650.1	AT1G11650.1;AT1G11650.2	AT1G11650.1;AT1G11650.2	1;1	1;1	1;1	AT1G11650.1 | Symbols: ATRBP45B, RBP45B | RNA-binding (RRM/RBD/RNP motifs) family protein | chr1:3914895-3917301 FORWARD LENGTH=306;AT1G11650.2 | Symbols: ATRBP45B, RBP45B | RNA-binding (RRM/RBD/RNP motifs) family protein | chr1:3914895-3917941 FORWARD LEN	2	1	1	1	1	1	0	0	0	0	1	1	0	0	0	0	1	1	0	0	0	0	6.2	6.2	6.2	33.43	306	306;405	0	8.9394	By MS/MS	By MS/MS					6.2	6.2	0	0	0	0	4941100
AT1G11660.1	AT1G11660.1	AT1G11660.1	1	1	1	AT1G11660.1 | Symbols: | heat shock protein 70 (Hsp 70) family protein | chr1:3921056-3924347 FORWARD LENGTH=763	1	1	1	1	1	0	0	0	0	0	1	0	0	0	0	0	1	0	0	0	0	0	2.1	2.1	2.1	85.219	763	763	0	2.9094	By MS/MS						2.1	0	0	0	0	0	1932900
AT1G11750.1	AT1G11750.1;AT1G11750.2	AT1G11750.1;AT1G11750.2	2;2	2;2	2;2	AT1G11750.1 | Symbols: CLPP6, NCLPP1, NCLPP6 | CLP protease proteolytic subunit 6 | chr1:3967609-3969535 FORWARD LENGTH=271;AT1G11750.2 | Symbols: CLPP6 | CLP protease proteolytic subunit 6 | chr1:3967609-3969535 FORWARD LENGTH=289	2	2	2	2	0	0	0	1	1	2	0	0	0	1	1	2	0	0	0	1	1	2	12.5	12.5	12.5	29.382	271	271;289	0	7.4053				By MS/MS	By MS/MS	By MS/MS	0	0	0	8.1	8.1	12.5	5296000
AT1G11840.4	AT1G11840.4;AT1G11840.3;AT1G11840.2;AT1G11840.1;AT1G11840.6;AT1G11840.5	AT1G11840.4;AT1G11840.3;AT1G11840.2;AT1G11840.1;AT1G11840.6;AT1G11840.5	13;13;13;13;12;7	13;13;13;13;12;7	12;12;12;12;11;7	AT1G11840.4 | Symbols: ATGLX1, GLX1 | glyoxalase I homolog | chr1:3996045-3997518 FORWARD LENGTH=283;AT1G11840.3 | Symbols: ATGLX1, GLX1 | glyoxalase I homolog | chr1:3996045-3997518 FORWARD LENGTH=283;AT1G11840.2 | Symbols: ATGLX1, GLX1 | glyoxalase I hom	6	13	13	12	10	13	12	11	12	11	10	13	12	11	12	11	9	12	11	10	11	10	45.6	45.6	45.6	31.928	283	283;283;283;283;322;232	0	112.28	By MS/MS	By MS/MS	By MS/MS	By MS/MS	By MS/MS	By MS/MS	38.9	45.6	43.5	43.5	45.6	43.5	582200000
AT1G11860.3	AT1G11860.3;AT1G11860.2;AT1G11860.1	AT1G11860.3;AT1G11860.2;AT1G11860.1	16;16;16	16;16;16	16;16;16	AT1G11860.3 | Symbols: | Glycine cleavage T-protein family | chr1:4001801-4003245 FORWARD LENGTH=408;AT1G11860.2 | Symbols: | Glycine cleavage T-protein family | chr1:4001801-4003245 FORWARD LENGTH=408;AT1G11860.1 | Symbols: | Glycine cleavage T-protein	3	16	16	16	9	11	6	15	14	14	9	11	6	15	14	14	9	11	6	15	14	14	45.1	45.1	45.1	44.444	408	408;408;408	0	130.88	By MS/MS	By MS/MS	By MS/MS	By MS/MS	By MS/MS	By MS/MS	24.8	38.7	23	45.1	42.2	34.1	637840000
AT1G11910.1	AT1G11910.1;AT1G62290.2;AT1G62290.1	AT1G11910.1	14;3;3	14;3;3	14;3;3	AT1G11910.1 | Symbols: APA1, ATAPA1 | aspartic proteinase A1 | chr1:4017119-4019874 REVERSE LENGTH=506	3	14	14	14	12	14	12	8	5	7	12	14	12	8	5	7	12	14	12	8	5	7	41.3	41.3	41.3	54.613	506	506;513;513	0	144.21	By MS/MS	By MS/MS	By MS/MS	By MS/MS	By MS/MS	By MS/MS	37.5	41.3	38.7	24.7	15.6	20.9	338720000
AT1G11930.2	AT1G11930.2;AT1G11930.1	AT1G11930.2;AT1G11930.1	1;1	1;1	1;1	AT1G11930.2 | Symbols: | Predicted pyridoxal phosphate-dependent enzyme, YBL036C type | chr1:4028783-4030298 FORWARD LENGTH=255;AT1G11930.1 | Symbols: | Predicted pyridoxal phosphate-dependent enzyme, YBL036C type | chr1:4028783-4030298 FORWARD LENGTH=25	2	1	1	1	0	1	0	0	0	0	0	1	0	0	0	0	0	1	0	0	0	0	5.1	5.1	5.1	27.766	255	255;257	0.0093952	1.4683		By MS/MS					0	5.1	0	0	0	0	0
AT1G12000.1	AT1G12000.1	AT1G12000.1	1	1	1	AT1G12000.1 | Symbols: | Phosphofructokinase family protein | chr1:4050159-4053727 REVERSE LENGTH=566	1	1	1	1	1	0	0	0	0	0	1	0	0	0	0	0	1	0	0	0	0	0	2.1	2.1	2.1	61.459	566	566	0.0088705	1.5726	By MS/MS						2.1	0	0	0	0	0	1003000
AT1G12010.1	AT1G12010.1	AT1G12010.1	1	1	1	AT1G12010.1 | Symbols: | 2-oxoglutarate (2OG) and Fe(II)-dependent oxygenase superfamily protein | chr1:4056274-4057670 FORWARD LENGTH=320	1	1	1	1	0	0	1	0	0	0	0	0	1	0	0	0	0	0	1	0	0	0	7.5	7.5	7.5	36.531	320	320	0.0012579	2.2932			By MS/MS				0	0	7.5	0	0	0	578390
AT1G12050.1	AT1G12050.1	AT1G12050.1	3	3	3	AT1G12050.1 | Symbols: | fumarylacetoacetase, putative | chr1:4072904-4075856 FORWARD LENGTH=421	1	3	3	3	3	2	1	1	1	1	3	2	1	1	1	1	3	2	1	1	1	1	9.7	9.7	9.7	46.095	421	421	0	17.358	By MS/MS	By MS/MS	By MS/MS	By MS/MS	By MS/MS	By MS/MS	9.7	6.2	2.4	3.8	3.6	3.6	19302000
AT1G12230.1	AT1G12230.1;AT1G12230.2	AT1G12230.1;AT1G12230.2	1;1	1;1	1;1	AT1G12230.1 | Symbols: | Aldolase superfamily protein | chr1:4148050-4150708 FORWARD LENGTH=405;AT1G12230.2 | Symbols: | Aldolase superfamily protein | chr1:4148050-4150708 FORWARD LENGTH=427	2	1	1	1	0	0	0	1	0	0	0	0	0	1	0	0	0	0	0	1	0	0	3	3	3	43.994	405	405;427	0.001868	2.2068				By MS/MS			0	0	0	3	0	0	0
AT1G62660.1	AT1G62660.1;AT1G12240.1	AT1G62660.1;AT1G12240.1	1;1	1;1	1;1	AT1G62660.1 | Symbols: | Glycosyl hydrolases family 32 protein | chr1:23199949-23203515 FORWARD LENGTH=648;AT1G12240.1 | Symbols: ATBETAFRUCT4, VAC-INV | Glycosyl hydrolases family 32 protein | chr1:4153699-4157457 FORWARD LENGTH=664	2	1	1	1	0	0	0	1	0	1	0	0	0	1	0	1	0	0	0	1	0	1	1.7	1.7	1.7	72.227	648	648;664	0	3.1432				By MS/MS		By MS/MS	0	0	0	1.7	0	1.7	2952500
AT1G12410.1	AT1G12410.1	AT1G12410.1	2	2	2	AT1G12410.1 | Symbols: CLPR2, NCLPP2, CLP2 | CLP protease proteolytic subunit 2 | chr1:4223099-4224954 FORWARD LENGTH=279	1	2	2	2	0	0	0	2	1	2	0	0	0	2	1	2	0	0	0	2	1	2	11.1	11.1	11.1	31.208	279	279	0	7.8624				By MS/MS	By MS/MS	By MS/MS	0	0	0	11.1	3.9	11.1	6423700
AT1G12780.1	AT1G12780.1;AT1G63180.1	AT1G12780.1;AT1G63180.1	2;1	2;1	2;1	AT1G12780.1 | Symbols: UGE1, ATUGE1 | UDP-D-glucose/UDP-D-galactose 4-epimerase 1 | chr1:4356124-4358120 REVERSE LENGTH=351;AT1G63180.1 | Symbols: UGE3 | UDP-D-glucose/UDP-D-galactose 4-epimerase 3 | chr1:23427559-23429384 REVERSE LENGTH=351	2	2	2	2	2	2	2	1	1	1	2	2	2	1	1	1	2	2	2	1	1	1	5.7	5.7	5.7	39.157	351	351;351	0	5.5632	By MS/MS	By MS/MS	By MS/MS	By matching	By MS/MS	By matching	5.7	5.7	5.7	2.8	2.8	2.8	20316000
AT1G12840.1	AT1G12840.1	AT1G12840.1	23	23	23	AT1G12840.1 | Symbols: DET3, ATVHA-C | vacuolar ATP synthase subunit C (VATC) / V-ATPase C subunit / vacuolar proton pump C subunit (DET3) | chr1:4375584-4378220 FORWARD LENGTH=375	1	23	23	23	23	20	17	4	4	4	23	20	17	4	4	4	23	20	17	4	4	4	67.5	67.5	67.5	42.619	375	375	0	323.31	By MS/MS	By MS/MS	By MS/MS	By MS/MS	By MS/MS	By MS/MS	67.5	61.1	59.2	18.9	18.9	18.9	1321600000
AT1G12900.4	AT1G12900.4;AT1G12900.3;AT1G12900.1;AT1G12900.2	AT1G12900.4;AT1G12900.3;AT1G12900.1;AT1G12900.2	23;23;23;17	7;7;7;2	7;7;7;2	AT1G12900.4 | Symbols: GAPA-2 | glyceraldehyde 3-phosphate dehydrogenase A subunit 2 | chr1:4392634-4393850 REVERSE LENGTH=350;AT1G12900.3 | Symbols: GAPA-2 | glyceraldehyde 3-phosphate dehydrogenase A subunit 2 | chr1:4392634-4393850 REVERSE LENGTH=350;AT	4	23	7	7	13	14	10	22	21	22	3	4	1	7	7	6	3	4	1	7	7	6	67.4	29.4	29.4	37.667	350	350;350;399;317	0	112.37	By MS/MS	By MS/MS	By MS/MS	By MS/MS	By MS/MS	By MS/MS	42.3	42.6	34.9	64.3	64.3	67.4	428290000
AT1G13060.1	AT1G13060.1;AT1G13060.2;AT3G26340.1	AT1G13060.1;AT1G13060.2;AT3G26340.1	2;2;1	2;2;1	2;2;1	AT1G13060.1 | Symbols: PBE1 | 20S proteasome beta subunit E1 | chr1:4452641-4454663 FORWARD LENGTH=274;AT1G13060.2 | Symbols: PBE1 | 20S proteasome beta subunit E1 | chr1:4452641-4454663 FORWARD LENGTH=298;AT3G26340.1 | Symbols: | N-terminal nucleophile a	3	2	2	2	1	2	2	2	2	2	1	2	2	2	2	2	1	2	2	2	2	2	10.9	10.9	10.9	29.667	274	274;298;273	0	11.988	By matching	By MS/MS	By MS/MS	By MS/MS	By MS/MS	By MS/MS	7.3	10.9	10.9	10.9	10.9	10.9	39980000
AT1G13090.1	AT1G13090.1;AT1G13110.1;AT3G26210.1;AT1G13100.1;AT5G25140.1;AT5G25130.1;AT3G26230.1;AT3G26270.1;AT3G26280.1	AT1G13090.1;AT1G13110.1;AT3G26210.1;AT1G13100.1;AT5G25140.1;AT5G25130.1	4;4;3;2;2;2;1;1;1	4;4;3;2;2;2;1;1;1	4;4;3;2;2;2;1;1;1	AT1G13090.1 | Symbols: CYP71B28 | cytochrome P450, family 71, subfamily B, polypeptide 28 | chr1:4461846-4463400 FORWARD LENGTH=490;AT1G13110.1 | Symbols: CYP71B7 | cytochrome P450, family 71 subfamily B, polypeptide 7 | chr1:4467272-4468857 FORWARD LENGTH	9	4	4	4	4	3	1	0	0	0	4	3	1	0	0	0	4	3	1	0	0	0	9.4	9.4	9.4	56.536	490	490;504;501;490;496;496;498;501;504	0	21.712	By MS/MS	By MS/MS	By matching				9.4	5.1	2.7	0	0	0	25062000
AT1G13280.1	AT1G13280.1	AT1G13280.1	2	2	2	AT1G13280.1 | Symbols: AOC4 | allene oxide cyclase 4 | chr1:4547624-4548552 FORWARD LENGTH=254	1	2	2	2	0	0	0	2	2	2	0	0	0	2	2	2	0	0	0	2	2	2	13.4	13.4	13.4	27.809	254	254	0	17.62				By MS/MS	By MS/MS	By MS/MS	0	0	0	13.4	13.4	13.4	21444000
AT1G13320.2	AT1G13320.2;AT1G13320.3;AT1G13320.1	AT1G13320.2;AT1G13320.3;AT1G13320.1	3;3;3	3;3;3	2;2;2	AT1G13320.2 | Symbols: PP2AA3 | protein phosphatase 2A subunit A3 | chr1:4563970-4567348 REVERSE LENGTH=537;AT1G13320.3 | Symbols: PP2AA3 | protein phosphatase 2A subunit A3 | chr1:4563692-4567348 REVERSE LENGTH=587;AT1G13320.1 | Symbols: PP2AA3 | protei	3	3	3	2	3	2	0	0	0	0	3	2	0	0	0	0	2	1	0	0	0	0	6.5	6.5	4.3	59.998	537	537;587;587	0	8.0627	By MS/MS	By MS/MS					6.5	4.7	0	0	0	0	19373000
AT1G13440.1	AT1G13440.1;AT1G13440.2;AT1G16300.1;AT1G79530.1	AT1G13440.1;AT1G13440.2	26;21;1;1	26;21;1;1	4;4;0;0	AT1G13440.1 | Symbols: GAPC-2, GAPC2 | glyceraldehyde-3-phosphate dehydrogenase C2 | chr1:4608465-4610494 REVERSE LENGTH=338;AT1G13440.2 | Symbols: GAPC-2, GAPC2 | glyceraldehyde-3-phosphate dehydrogenase C2 | chr1:4608465-4610494 REVERSE LENGTH=310	4	26	26	4	25	24	25	23	17	24	25	24	25	23	17	24	4	4	4	4	3	4	78.1	78.1	21.6	36.913	338	338;310;420;422	0	323.31	By MS/MS	By MS/MS	By MS/MS	By MS/MS	By MS/MS	By MS/MS	78.1	76	76	78.1	55.6	78.1	8770900000
AT1G13930.3	AT1G13930.3;AT1G13930.2;AT1G13930.1	AT1G13930.3;AT1G13930.2;AT1G13930.1	5;5;5	5;5;5	5;5;5	AT1G13930.3 | Symbols: | Involved in response to salt stress. Knockout mutants are hypersensitive to salt stress. | chr1:4761091-4761558 FORWARD LENGTH=155;AT1G13930.2 | Symbols: | Involved in response to salt stress. Knockout mutants are hypersensitiv	3	5	5	5	5	5	5	3	3	3	5	5	5	3	3	3	5	5	5	3	3	3	20	20	20	16.163	155	155;155;155	0	41.087	By MS/MS	By MS/MS	By MS/MS	By MS/MS	By MS/MS	By MS/MS	20	20	20	15.5	15.5	15.5	103750000
AT1G14150.2	AT1G14150.2;AT1G14150.1	AT1G14150.2;AT1G14150.1	1;1	1;1	1;1	AT1G14150.2 | Symbols: PQL1, PQL2 | PsbQ-like 2 | chr1:4839885-4840373 FORWARD LENGTH=162;AT1G14150.1 | Symbols: PQL1, PQL2 | PsbQ-like 2 | chr1:4839885-4840632 FORWARD LENGTH=190	2	1	1	1	0	0	0	1	0	1	0	0	0	1	0	1	0	0	0	1	0	1	8.6	8.6	8.6	18.742	162	162;190	0	3.6993				By MS/MS		By MS/MS	0	0	0	8.6	0	8.6	2355300
AT1G14320.1	AT1G14320.1;AT1G26910.1;AT1G14320.2	AT1G14320.1;AT1G26910.1	7;5;3	7;5;3	3;1;3	AT1G14320.1 | Symbols: SAC52, RPL10, RPL10A | Ribosomal protein L16p/L10e family protein | chr1:4888270-4889408 FORWARD LENGTH=220;AT1G26910.1 | Symbols: RPL10B | Ribosomal protein L16p/L10e family protein | chr1:9321709-9322813 FORWARD LENGTH=221	3	7	7	3	7	5	3	2	1	1	7	5	3	2	1	1	3	3	2	1	0	0	26.4	26.4	10	24.917	220	220;221;163	0	25.454	By MS/MS	By MS/MS	By MS/MS	By MS/MS	By MS/MS	By MS/MS	26.4	19.5	15	10	5	5	185380000
AT2G02760.1	AT2G02760.1;AT1G14400.2;AT1G14400.1	AT2G02760.1;AT1G14400.2;AT1G14400.1	1;1;1	1;1;1	1;1;1	AT2G02760.1 | Symbols: ATUBC2, UBC2 | ubiquiting-conjugating enzyme 2 | chr2:774271-775149 FORWARD LENGTH=152;AT1G14400.2 | Symbols: UBC1, ATUBC1 | ubiquitin carrier protein 1 | chr1:4927294-4928136 REVERSE LENGTH=152;AT1G14400.1 | Symbols: UBC1, ATUBC1 |	3	1	1	1	1	1	0	0	0	0	1	1	0	0	0	0	1	1	0	0	0	0	11.2	11.2	11.2	17.279	152	152;152;152	0	8.7924	By MS/MS	By MS/MS					11.2	11.2	0	0	0	0	7905600
AT2G02510.1	AT2G02510.1;AT1G14450.1	AT2G02510.1;AT1G14450.1	1;1	1;1	1;1	AT2G02510.1 | Symbols: | NADH dehydrogenase (ubiquinone)s | chr2:673338-673556 FORWARD LENGTH=72;AT1G14450.1 | Symbols: | NADH dehydrogenase (ubiquinone)s | chr1:4947337-4947558 REVERSE LENGTH=73	2	1	1	1	1	0	0	0	0	0	1	0	0	0	0	0	1	0	0	0	0	0	16.7	16.7	16.7	8.0512	72	72;73	0.0094284	1.4984	By MS/MS						16.7	0	0	0	0	0	0
AT1G14810.1	AT1G14810.1	AT1G14810.1	5	5	5	AT1G14810.1 | Symbols: | semialdehyde dehydrogenase family protein | chr1:5102684-5104633 REVERSE LENGTH=375	1	5	5	5	0	1	0	4	4	5	0	1	0	4	4	5	0	1	0	4	4	5	21.9	21.9	21.9	40.745	375	375	0	44.23		By matching		By MS/MS	By MS/MS	By MS/MS	0	5.6	0	17.1	17.1	21.9	67487000
AT1G14830.1	AT1G14830.1	AT1G14830.1	2	2	1	AT1G14830.1 | Symbols: ADL1C, ADL5, DRP1C, DL1C | DYNAMIN-like 1C | chr1:5107699-5111470 REVERSE LENGTH=614	1	2	2	1	2	1	0	0	0	0	2	1	0	0	0	0	1	0	0	0	0	0	4.2	4.2	2.4	68.722	614	614	0	7.7552	By MS/MS	By MS/MS					4.2	1.8	0	0	0	0	11298000
AT1G14880.1	AT1G14880.1	AT1G14880.1	1	1	1	AT1G14880.1 | Symbols: PCR1 | PLANT CADMIUM RESISTANCE 1 | chr1:5132791-5133663 REVERSE LENGTH=151	1	1	1	1	1	1	1	0	0	1	1	1	1	0	0	1	1	1	1	0	0	1	13.2	13.2	13.2	16.503	151	151	0	6.0615	By MS/MS	By MS/MS	By MS/MS			By MS/MS	13.2	13.2	13.2	0	0	13.2	8951200
AT1G15140.1	AT1G15140.1;AT1G15140.3;AT1G15140.2	AT1G15140.1;AT1G15140.3;AT1G15140.2	5;4;4	5;4;4	5;4;4	AT1G15140.1 | Symbols: | FAD/NAD(P)-binding oxidoreductase | chr1:5210403-5212137 REVERSE LENGTH=295;AT1G15140.3 | Symbols: | FAD/NAD(P)-binding oxidoreductase | chr1:5210642-5212137 REVERSE LENGTH=271;AT1G15140.2 | Symbols: | FAD/NAD(P)-binding oxidore	3	5	5	5	0	0	0	4	4	5	0	0	0	4	4	5	0	0	0	4	4	5	22.7	22.7	22.7	31.923	295	295;271;271	0	37.103				By MS/MS	By MS/MS	By MS/MS	0	0	0	22.7	22.7	22.7	47019000
AT1G15690.1	AT1G15690.1;AT1G15690.2	AT1G15690.1;AT1G15690.2	3;2	3;2	3;2	AT1G15690.1 | Symbols: AVP1, ATAVP3, AVP-3, AtVHP1;1 | Inorganic H pyrophosphatase family protein | chr1:5399115-5402185 FORWARD LENGTH=770;AT1G15690.2 | Symbols: AVP1, ATAVP3, AVP-3, AtVHP1;1 | Inorganic H pyrophosphatase family protein | chr1:5399115-540	2	3	3	3	3	3	3	1	0	0	3	3	3	1	0	0	3	3	3	1	0	0	7.1	7.1	7.1	80.819	770	770;642	0	41.404	By MS/MS	By MS/MS	By MS/MS	By matching			7.1	7.1	7.1	1.8	0	0	89202000
AT1G15820.1	AT1G15820.1	AT1G15820.1	13	13	13	AT1G15820.1 | Symbols: LHCB6, CP24 | light harvesting complex photosystem II subunit 6 | chr1:5446685-5447676 REVERSE LENGTH=258	1	13	13	13	8	9	9	13	10	13	8	9	9	13	10	13	8	9	9	13	10	13	50.8	50.8	50.8	27.522	258	258	0	244.84	By MS/MS	By MS/MS	By MS/MS	By MS/MS	By MS/MS	By MS/MS	40.7	47.3	47.3	50.8	47.7	50.8	3746600000
AT1G15930.2	AT1G15930.2;AT1G15930.1;AT2G32060.3;AT2G32060.2;AT2G32060.1	AT1G15930.2;AT1G15930.1;AT2G32060.3;AT2G32060.2;AT2G32060.1	3;3;2;2;2	3;3;2;2;2	3;3;2;2;2	AT1G15930.2 | Symbols: | Ribosomal protein L7Ae/L30e/S12e/Gadd45 family protein | chr1:5471702-5472741 FORWARD LENGTH=144;AT1G15930.1 | Symbols: | Ribosomal protein L7Ae/L30e/S12e/Gadd45 family protein | chr1:5471702-5472741 FORWARD LENGTH=144;AT2G32060.	5	3	3	3	3	3	2	1	1	1	3	3	2	1	1	1	3	3	2	1	1	1	25	25	25	15.377	144	144;144;144;144;144	0	7.5089	By MS/MS	By MS/MS	By MS/MS	By MS/MS	By MS/MS	By MS/MS	25	25	12.5	6.9	6.9	6.9	39529000
AT1G15980.1	AT1G15980.1	AT1G15980.1	2	2	2	AT1G15980.1 | Symbols: NDF1, NDH48 | NDH-dependent cyclic electron flow 1 | chr1:5489314-5491199 FORWARD LENGTH=461	1	2	2	2	1	1	0	2	0	2	1	1	0	2	0	2	1	1	0	2	0	2	4.8	4.8	4.8	51.022	461	461	0	3.5235	By matching	By matching		By MS/MS		By MS/MS	1.5	1.5	0	4.8	0	4.8	6335600
AT1G16080.1	AT1G16080.1	AT1G16080.1	4	4	4	AT1G16080.1 | Symbols: | unknown protein; LOCATED IN: apoplast, chloroplast stroma, chloroplast, chloroplast envelope; EXPRESSED IN: 23 plant structures; EXPRESSED DURING: 14 growth stages; Has 81 Blast hits to 81 proteins in 28 species: Archae - 0; Bacte	1	4	4	4	0	0	0	3	4	3	0	0	0	3	4	3	0	0	0	3	4	3	20.1	20.1	20.1	34.13	313	313	0	8.3454				By MS/MS	By MS/MS	By MS/MS	0	0	0	15	20.1	15	11160000
AT1G16240.3	AT1G16240.3;AT1G16240.2;AT1G16240.1	AT1G16240.3;AT1G16240.2;AT1G16240.1	1;1;1	1;1;1	1;1;1	AT1G16240.3 | Symbols: SYP51, ATSYP51 | syntaxin of plants 51 | chr1:5555193-5556340 REVERSE LENGTH=228;AT1G16240.2 | Symbols: SYP51, ATSYP51 | syntaxin of plants 51 | chr1:5555183-5556340 REVERSE LENGTH=232;AT1G16240.1 | Symbols: SYP51, ATSYP51 | syntaxin	3	1	1	1	1	1	1	0	0	0	1	1	1	0	0	0	1	1	1	0	0	0	6.6	6.6	6.6	25.523	228	228;232;232	0	4.1037	By MS/MS	By matching	By matching				6.6	6.6	6.6	0	0	0	7681100
AT1G16460.4	AT1G16460.4;AT1G16460.3;AT1G16460.1;AT1G16460.2	AT1G16460.4;AT1G16460.3;AT1G16460.1;AT1G16460.2	2;2;2;2	2;2;2;2	2;2;2;2	AT1G16460.4 | Symbols: RDH2 | rhodanese homologue 2 | chr1:5619848-5621981 REVERSE LENGTH=318;AT1G16460.3 | Symbols: ATRDH2, ATMST2, MST2, ST2, STR2, RDH2 | rhodanese homologue 2 | chr1:5619848-5621981 REVERSE LENGTH=318;AT1G16460.1 | Symbols: ATRDH2, ATMS	4	2	2	2	2	2	1	0	0	0	2	2	1	0	0	0	2	2	1	0	0	0	10.1	10.1	10.1	34.717	318	318;318;318;342	0	28.547	By MS/MS	By MS/MS	By matching				10.1	10.1	4.7	0	0	0	16490000
AT1G16470.2	AT1G16470.2;AT1G16470.1;AT1G79210.3;AT1G79210.2;AT1G79210.1	AT1G16470.2;AT1G16470.1;AT1G79210.3;AT1G79210.2;AT1G79210.1	5;5;4;4;4	5;5;4;4;4	5;5;4;4;4	AT1G16470.2 | Symbols: PAB1 | proteasome subunit PAB1 | chr1:5623122-5625439 FORWARD LENGTH=235;AT1G16470.1 | Symbols: PAB1 | proteasome subunit PAB1 | chr1:5623122-5625439 FORWARD LENGTH=235;AT1G79210.3 | Symbols: | N-terminal nucleophile aminohydrolases	5	5	5	5	5	4	5	5	5	5	5	4	5	5	5	5	5	4	5	5	5	5	35.3	35.3	35.3	25.701	235	235;235;235;235;235	0	47.093	By MS/MS	By MS/MS	By MS/MS	By MS/MS	By MS/MS	By MS/MS	35.3	29.8	35.3	35.3	35.3	35.3	165670000
AT1G16820.2	AT1G16820.2;AT1G16820.1	AT1G16820.2;AT1G16820.1	1;1	1;1	1;1	AT1G16820.2 | Symbols: | vacuolar ATP synthase catalytic subunit-related / V-ATPase-related / vacuolar proton pump-related | chr1:5757199-5758202 REVERSE LENGTH=66;AT1G16820.1 | Symbols: | vacuolar ATP synthase catalytic subunit-related / V-ATPase-relate	2	1	1	1	1	1	1	1	0	1	1	1	1	1	0	1	1	1	1	1	0	1	22.7	22.7	22.7	7.3872	66	66;93	0	24.229	By MS/MS	By MS/MS	By MS/MS	By MS/MS		By MS/MS	22.7	22.7	22.7	22.7	0	22.7	49178000
AT1G16850.1	AT1G16850.1	AT1G16850.1	4	4	4	AT1G16850.1 | Symbols: | unknown protein; FUNCTIONS IN: molecular_function unknown; INVOLVED IN: response to salt stress; LOCATED IN: endomembrane system; EXPRESSED IN: leaf apex, leaf whorl, male gametophyte, flower, leaf; EXPRESSED DURING: LP.06 six lea	1	4	4	4	3	2	1	1	0	0	3	2	1	1	0	0	3	2	1	1	0	0	30.9	30.9	30.9	16.704	152	152	0	34.733	By MS/MS	By MS/MS	By MS/MS	By matching			29.6	20.4	10.5	10.5	0	0	53166000
AT1G16880.1	AT1G16880.1;AT1G16880.2	AT1G16880.1;AT1G16880.2	7;4	7;4	7;4	AT1G16880.1 | Symbols: | uridylyltransferase-related | chr1:5773796-5776125 FORWARD LENGTH=290;AT1G16880.2 | Symbols: | uridylyltransferase-related | chr1:5773796-5775272 FORWARD LENGTH=213	2	7	7	7	0	1	0	6	7	6	0	1	0	6	7	6	0	1	0	6	7	6	30.3	30.3	30.3	31.294	290	290;213	0	60.7		By matching		By MS/MS	By MS/MS	By MS/MS	0	4.1	0	30.3	30.3	30.3	301400000
AT1G16890.1	AT1G16890.1;AT1G16890.2;AT1G16890.3	AT1G16890.1;AT1G16890.2;AT1G16890.3	1;1;1	1;1;1	1;1;1	AT1G16890.1 | Symbols: UBC36, UBC13B | ubiquitin-conjugating enzyme 36 | chr1:5776550-5777903 REVERSE LENGTH=120;AT1G16890.2 | Symbols: UBC36, UBC13B | ubiquitin-conjugating enzyme 36 | chr1:5776550-5778327 REVERSE LENGTH=153;AT1G16890.3 | Symbols: UBC36 |	3	1	1	1	1	1	0	0	0	0	1	1	0	0	0	0	1	1	0	0	0	0	12.5	12.5	12.5	13.631	120	120;153;162	0	4.9976	By MS/MS	By matching					12.5	12.5	0	0	0	0	5679000
AT1G17100.1	AT1G17100.1	AT1G17100.1	2	2	2	AT1G17100.1 | Symbols: | SOUL heme-binding family protein | chr1:5844766-5845539 FORWARD LENGTH=232	1	2	2	2	0	0	0	2	2	2	0	0	0	2	2	2	0	0	0	2	2	2	16.8	16.8	16.8	25.388	232	232	0	31.789				By MS/MS	By MS/MS	By MS/MS	0	0	0	16.8	16.8	16.8	25420000
AT1G17180.1	AT1G17180.1	AT1G17180.1	1	1	1	AT1G17180.1 | Symbols: ATGSTU25, GSTU25 | glutathione S-transferase TAU 25 | chr1:5872208-5872958 FORWARD LENGTH=221	1	1	1	1	0	0	0	0	1	0	0	0	0	0	1	0	0	0	0	0	1	0	7.7	7.7	7.7	25.59	221	221	1	-2					By MS/MS		0	0	0	0	7.7	0	0
AT1G17290.1	AT1G17290.1;AT1G72330.2;AT1G72330.1;AT1G72330.3	AT1G17290.1	13;1;1;1	13;1;1;1	13;1;1;1	AT1G17290.1 | Symbols: AlaAT1 | alanine aminotransferas | chr1:5922771-5926093 FORWARD LENGTH=543	4	13	13	13	13	13	4	4	4	5	13	13	4	4	4	5	13	13	4	4	4	5	34.8	34.8	34.8	59.82	543	543;431;540;553	0	140.8	By MS/MS	By MS/MS	By MS/MS	By MS/MS	By MS/MS	By MS/MS	34.8	34.8	10.1	11.4	10.9	12	267330000
AT1G17370.2	AT1G17370.2;AT1G17370.1;AT1G54080.1;AT3G14100.1;AT1G54080.2	AT1G17370.2;AT1G17370.1;AT1G54080.1;AT3G14100.1;AT1G54080.2	1;1;1;1;1	1;1;1;1;1	1;1;1;1;1	AT1G17370.2 | Symbols: UBP1B | oligouridylate binding protein 1B | chr1:5951842-5954825 REVERSE LENGTH=416;AT1G17370.1 | Symbols: UBP1B | oligouridylate binding protein 1B | chr1:5951842-5954825 REVERSE LENGTH=419;AT1G54080.1 | Symbols: UBP1A | oligouridyl	5	1	1	1	1	1	0	0	0	0	1	1	0	0	0	0	1	1	0	0	0	0	1.9	1.9	1.9	45.733	416	416;419;426;427;430	0.0094007	1.4766	By MS/MS	By MS/MS					1.9	1.9	0	0	0	0	4655400
AT1G17650.1	AT1G17650.1	AT1G17650.1	3	3	3	AT1G17650.1 | Symbols: GLYR2, GR2 | glyoxylate reductase 2 | chr1:6069594-6071964 REVERSE LENGTH=358	1	3	3	3	0	0	0	3	2	3	0	0	0	3	2	3	0	0	0	3	2	3	17.3	17.3	17.3	37.781	358	358	0	21.168				By MS/MS	By MS/MS	By MS/MS	0	0	0	17.3	10.6	17.3	17795000
AT1G17880.1	AT1G17880.1	AT1G17880.1	3	3	3	AT1G17880.1 | Symbols: BTF3, ATBTF3 | basic transcription factor 3 | chr1:6152572-6153425 REVERSE LENGTH=165	1	3	3	3	3	2	2	0	0	1	3	2	2	0	0	1	3	2	2	0	0	1	41.2	41.2	41.2	17.946	165	165	0	50.721	By MS/MS	By MS/MS	By MS/MS			By matching	41.2	27.9	27.9	0	0	16.4	42187000
AT1G17890.3	AT1G17890.3;AT1G17890.2;AT1G17890.1	AT1G17890.3;AT1G17890.2;AT1G17890.1	4;4;4	4;4;4	4;4;4	AT1G17890.3 | Symbols: GER2 | NAD(P)-binding Rossmann-fold superfamily protein | chr1:6154478-6155440 REVERSE LENGTH=320;AT1G17890.2 | Symbols: GER2 | NAD(P)-binding Rossmann-fold superfamily protein | chr1:6154478-6155440 REVERSE LENGTH=320;AT1G17890.1 |	3	4	4	4	3	2	0	0	0	0	3	2	0	0	0	0	3	2	0	0	0	0	24.4	24.4	24.4	35.421	320	320;320;328	0	16.064	By MS/MS	By MS/MS					20.3	13.8	0	0	0	0	6855100
AT1G18070.2	AT1G18070.2;AT1G18070.1;AT1G18070.3	AT1G18070.2;AT1G18070.1;AT1G18070.3	5;5;5	5;5;5	5;5;5	AT1G18070.2 | Symbols: | Translation elongation factor EF1A/initiation factor IF2gamma family protein | chr1:6214236-6218211 REVERSE LENGTH=532;AT1G18070.1 | Symbols: | Translation elongation factor EF1A/initiation factor IF2gamma family protein | chr1:6	3	5	5	5	5	4	2	3	1	2	5	4	2	3	1	2	5	4	2	3	1	2	10.5	10.5	10.5	59.242	532	532;532;543	0	12.553	By MS/MS	By MS/MS	By MS/MS	By matching	By matching	By matching	10.5	8.1	4.3	5.6	1.7	4.1	32080000
AT1G18080.1	AT1G18080.1;AT3G18130.1;AT1G48630.1	AT1G18080.1	20;4;4	20;4;4	20;4;4	AT1G18080.1 | Symbols: ATARCA, RACK1A_AT, RACK1A | Transducin/WD40 repeat-like superfamily protein | chr1:6222325-6223901 FORWARD LENGTH=327	3	20	20	20	16	18	14	10	12	14	16	18	14	10	12	14	16	18	14	10	12	14	71.6	71.6	71.6	35.747	327	327;326;326	0	132.02	By MS/MS	By MS/MS	By MS/MS	By MS/MS	By MS/MS	By MS/MS	53.8	67.9	52	32.7	36.7	48	567240000
AT1G18270.1	AT1G18270.1;AT1G18270.2;AT1G18270.3	AT1G18270.1;AT1G18270.2;AT1G18270.3	2;2;2	2;2;2	2;2;2	AT1G18270.1 | Symbols: | ketose-bisphosphate aldolase class-II family protein | chr1:6283634-6293772 REVERSE LENGTH=1373;AT1G18270.2 | Symbols: | ketose-bisphosphate aldolase class-II family protein | chr1:6283634-6293772 REVERSE LENGTH=1374;AT1G18270.3	3	2	2	2	2	1	2	0	0	0	2	1	2	0	0	0	2	1	2	0	0	0	1.8	1.8	1.8	147.04	1373	1373;1374;1393	0	4.7441	By MS/MS	By MS/MS	By MS/MS				1.8	0.9	1.8	0	0	0	11106000
AT1G18540.1	AT1G18540.1	AT1G18540.1	5	5	3	AT1G18540.1 | Symbols: | Ribosomal protein L6 family protein | chr1:6377448-6378548 REVERSE LENGTH=233	1	5	5	3	5	5	4	3	4	4	5	5	4	3	4	4	3	3	2	2	2	2	27.5	27.5	15.9	26.152	233	233	0	19.468	By MS/MS	By MS/MS	By MS/MS	By MS/MS	By MS/MS	By MS/MS	27.5	27.5	21.5	15	21.5	21.5	83368000
AT1G18590.1	AT1G18590.1	AT1G18590.1	2	1	1	AT1G18590.1 | Symbols: SOT17, ATSOT17, ATST5C | sulfotransferase 17 | chr1:6398634-6399674 FORWARD LENGTH=346	1	2	1	1	2	2	1	1	1	1	1	1	0	0	0	0	1	1	0	0	0	0	6.4	3.8	3.8	39.912	346	346	0	6.649	By MS/MS	By MS/MS	By matching	By matching	By matching	By matching	6.4	6.4	2.6	2.6	2.6	2.6	0
AT1G18730.3	AT1G18730.3;AT1G18730.1	AT1G18730.3;AT1G18730.1	2;2	2;2	2;2	AT1G18730.3 | Symbols: NDF6 | NDH dependent flow 6 | chr1:6460625-6462107 FORWARD LENGTH=174;AT1G18730.1 | Symbols: NDF6 | NDH dependent flow 6 | chr1:6460625-6462107 FORWARD LENGTH=175	2	2	2	2	0	0	0	2	1	2	0	0	0	2	1	2	0	0	0	2	1	2	16.1	16.1	16.1	20.268	174	174;175	0	4.193				By MS/MS	By matching	By MS/MS	0	0	0	16.1	7.5	16.1	2645500
AT1G19570.1	AT1G19570.1;AT1G19570.2;AT1G19550.1	AT1G19570.1;AT1G19570.2	17;16;4	17;16;4	17;16;4	AT1G19570.1 | Symbols: DHAR1, ATDHAR1, DHAR5 | dehydroascorbate reductase | chr1:6773462-6774413 REVERSE LENGTH=213;AT1G19570.2 | Symbols: DHAR1, ATDHAR1, DHAR5 | dehydroascorbate reductase | chr1:6773462-6774413 REVERSE LENGTH=212	3	17	17	17	16	15	16	14	11	11	16	15	16	14	11	11	16	15	16	14	11	11	90.6	90.6	90.6	23.641	213	213;212;153	0	137.07	By MS/MS	By MS/MS	By MS/MS	By MS/MS	By MS/MS	By MS/MS	90.6	88.3	88.3	90.6	81.2	69.5	1291800000
AT1G19670.1	AT1G19670.1	AT1G19670.1	1	1	1	AT1G19670.1 | Symbols: ATCLH1, CORI1, ATHCOR1, CLH1 | chlorophyllase 1 | chr1:6803796-6804923 REVERSE LENGTH=324	1	1	1	1	1	1	1	0	0	0	1	1	1	0	0	0	1	1	1	0	0	0	9	9	9	34.854	324	324	0	6.0632	By MS/MS	By MS/MS	By MS/MS				9	9	9	0	0	0	12705000
AT1G19835.2	AT1G19835.2;AT1G19835.1	AT1G19835.2;AT1G19835.1	1;1	1;1	1;1	AT1G19835.2 | Symbols: | Plant protein of unknown function (DUF869) | chr1:6856212-6859513 REVERSE LENGTH=982;AT1G19835.1 | Symbols: | Plant protein of unknown function (DUF869) | chr1:6856212-6859513 REVERSE LENGTH=982	2	1	1	1	0	0	0	1	1	1	0	0	0	1	1	1	0	0	0	1	1	1	1	1	1	109.81	982	982;982	0.0012634	2.3278				By MS/MS	By MS/MS	By MS/MS	0	0	0	1	1	1	44053000
AT1G19920.1	AT1G19920.1;AT4G14680.1	AT1G19920.1;AT4G14680.1	2;1	1;0	1;0	AT1G19920.1 | Symbols: APS2, ASA1 | Pseudouridine synthase/archaeosine transglycosylase-like family protein | chr1:6914835-6916657 REVERSE LENGTH=476;AT4G14680.1 | Symbols: APS3 | Pseudouridine synthase/archaeosine transglycosylase-like family protein | ch	2	2	1	1	2	2	2	1	1	1	1	1	1	0	0	0	1	1	1	0	0	0	6.5	5	5	53.638	476	476;465	0.0024691	2.1415	By matching	By MS/MS	By MS/MS	By matching	By matching	By matching	6.5	6.5	6.5	1.5	1.5	1.5	6660200
AT1G20010.1	AT1G20010.1	AT1G20010.1	19	19	4	AT1G20010.1 | Symbols: TUB5 | tubulin beta-5 chain | chr1:6938033-6940481 REVERSE LENGTH=449	1	19	19	4	17	17	15	6	3	6	17	17	15	6	3	6	4	4	3	1	0	1	52.6	52.6	10.9	50.342	449	449	0	197.88	By MS/MS	By MS/MS	By MS/MS	By MS/MS	By MS/MS	By MS/MS	49.9	39.6	33.4	16.3	7.6	16.3	588520000
AT1G20020.1	AT1G20020.1;AT1G20020.3;AT1G20020.2	AT1G20020.1;AT1G20020.3;AT1G20020.2	16;15;14	16;15;14	14;13;12	AT1G20020.1 | Symbols: ATLFNR2, FNR2 | ferredoxin-NADP(+)-oxidoreductase 2 | chr1:6942851-6944868 FORWARD LENGTH=369;AT1G20020.3 | Symbols: ATLFNR2 | ferredoxin-NADP(+)-oxidoreductase 2 | chr1:6942851-6944868 FORWARD LENGTH=369;AT1G20020.2 | Symbols: ATLFN	3	16	16	14	1	0	1	12	11	16	1	0	1	12	11	16	1	0	1	11	10	14	50.1	50.1	46.1	41.168	369	369;369;350	0	160.55	By matching		By MS/MS	By MS/MS	By MS/MS	By MS/MS	3.5	0	2.7	39	42	50.1	264810000
AT1G20200.1	AT1G20200.1;AT1G75990.1	AT1G20200.1	4;1	4;1	4;1	AT1G20200.1 | Symbols: EMB2719, HAP15 | PAM domain (PCI/PINT associated module) protein | chr1:7001409-7004154 REVERSE LENGTH=488	2	4	4	4	4	4	1	2	0	1	4	4	1	2	0	1	4	4	1	2	0	1	9	9	9	55.582	488	488;487	0	13.812	By MS/MS	By MS/MS	By MS/MS	By matching		By matching	9	9	1.6	4.3	0	2.7	38759000
AT1G20225.1	AT1G20225.1	AT1G20225.1	2	2	2	AT1G20225.1 | Symbols: | Thioredoxin superfamily protein | chr1:7007966-7009318 REVERSE LENGTH=233	1	2	2	2	0	0	0	2	2	2	0	0	0	2	2	2	0	0	0	2	2	2	10.3	10.3	10.3	26.052	233	233	0	8.0362				By MS/MS	By MS/MS	By MS/MS	0	0	0	10.3	10.3	10.3	11949000
AT1G20260.1	AT1G20260.1	AT1G20260.1	40	2	2	AT1G20260.1 | Symbols: | ATPase, V1 complex, subunit B protein | chr1:7016971-7020290 FORWARD LENGTH=487	1	40	2	2	37	36	36	16	17	19	0	0	2	0	0	0	0	0	2	0	0	0	86.2	10.7	10.7	54.311	487	487	0	4.3923	By matching	By matching	By MS/MS	By matching	By matching	By matching	75.6	68.8	83.6	44.4	44.6	54.6	1709500
AT1G20340.1	AT1G20340.1	AT1G20340.1	2	2	2	AT1G20340.1 | Symbols: DRT112, PETE2 | Cupredoxin superfamily protein | chr1:7042770-7043273 REVERSE LENGTH=167	1	2	2	2	0	2	1	2	2	2	0	2	1	2	2	2	0	2	1	2	2	2	16.8	16.8	16.8	16.984	167	167	0	57.787		By MS/MS	By MS/MS	By MS/MS	By MS/MS	By MS/MS	0	16.8	14.4	16.8	16.8	16.8	197860000
AT1G20440.1	AT1G20440.1	AT1G20440.1	7	5	5	AT1G20440.1 | Symbols: COR47, RD17, AtCOR47 | cold-regulated 47 | chr1:7084722-7085664 REVERSE LENGTH=265	1	7	5	5	7	5	7	2	2	1	5	3	5	1	1	0	5	3	5	1	1	0	52.1	48.7	48.7	29.896	265	265	0	107.61	By MS/MS	By MS/MS	By MS/MS	By MS/MS	By MS/MS	By matching	52.1	29.4	52.1	12.1	12.1	3	199780000
AT1G20450.2	AT1G20450.2;AT1G20450.1	AT1G20450.2;AT1G20450.1	6;6	6;6	6;6	AT1G20450.2 | Symbols: LTI29, LTI45, ERD10 | Dehydrin family protein | chr1:7088235-7089107 REVERSE LENGTH=259;AT1G20450.1 | Symbols: LTI29, LTI45, ERD10 | Dehydrin family protein | chr1:7088235-7089107 REVERSE LENGTH=260	2	6	6	6	5	5	4	1	1	1	5	5	4	1	1	1	5	5	4	1	1	1	36.7	36.7	36.7	29.443	259	259;260	0	130.85	By MS/MS	By MS/MS	By MS/MS	By MS/MS	By MS/MS	By MS/MS	32	31.3	23.6	2.7	2.7	2.7	236500000
AT1G20620.1	AT1G20620.1;AT1G20620.5;AT1G20620.4;AT1G20620.2	AT1G20620.1;AT1G20620.5;AT1G20620.4;AT1G20620.2	22;21;18;18	22;21;18;18	14;13;13;11	AT1G20620.1 | Symbols: CAT3, SEN2, ATCAT3 | catalase 3 | chr1:7143142-7146193 FORWARD LENGTH=492;AT1G20620.5 | Symbols: CAT3, SEN2, ATCAT3 | catalase 3 | chr1:7143142-7146193 FORWARD LENGTH=485;AT1G20620.4 | Symbols: CAT3, SEN2, ATCAT3 | catalase 3 | chr1:	4	22	22	14	21	18	15	16	16	17	21	18	15	16	16	17	13	13	10	11	11	11	48.6	48.6	35.8	56.695	492	492;485;377;427	0	323.31	By MS/MS	By MS/MS	By MS/MS	By MS/MS	By MS/MS	By MS/MS	48.6	43.7	38.8	38.8	38.8	38.8	2623300000
AT1G20630.1	AT1G20630.1	AT1G20630.1	9	1	1	AT1G20630.1 | Symbols: CAT1 | catalase 1 | chr1:7146812-7149609 FORWARD LENGTH=492	1	9	1	1	8	4	2	6	6	7	1	1	0	1	1	1	1	1	0	1	1	1	20.1	2.6	2.6	56.761	492	492	0	3.9198	By MS/MS	By matching	By matching	By MS/MS	By MS/MS	By matching	16.7	10.8	5.7	14.2	16.7	17.7	5285100
AT1G20950.1	AT1G20950.1;AT1G76550.1	AT1G20950.1;AT1G76550.1	6;4	6;4	6;4	AT1G20950.1 | Symbols: | Phosphofructokinase family protein | chr1:7297467-7301336 REVERSE LENGTH=614;AT1G76550.1 | Symbols: | Phosphofructokinase family protein | chr1:28722900-28726929 REVERSE LENGTH=617	2	6	6	6	6	4	0	0	1	0	6	4	0	0	1	0	6	4	0	0	1	0	12.4	12.4	12.4	67.118	614	614;617	0	29.889	By MS/MS	By MS/MS			By matching		12.4	8.3	0	0	1.5	0	38495000
AT1G21080.1	AT1G21080.1;AT1G21080.3;AT1G21080.2	AT1G21080.1;AT1G21080.3;AT1G21080.2	3;3;2	3;3;2	3;3;2	AT1G21080.1 | Symbols: | DNAJ heat shock N-terminal domain-containing protein | chr1:7378822-7382275 REVERSE LENGTH=391;AT1G21080.3 | Symbols: | DNAJ heat shock N-terminal domain-containing protein | chr1:7378822-7382275 REVERSE LENGTH=400;AT1G21080.2 |	3	3	3	3	3	1	1	0	0	0	3	1	1	0	0	0	3	1	1	0	0	0	14.3	14.3	14.3	43.923	391	391;400;304	0	16.12	By MS/MS	By MS/MS	By MS/MS				14.3	3.1	3.1	0	0	0	12061000
AT1G21440.1	AT1G21440.1	AT1G21440.1	3	3	2	AT1G21440.1 | Symbols: | Phosphoenolpyruvate carboxylase family protein | chr1:7502325-7504103 REVERSE LENGTH=336	1	3	3	2	0	0	0	3	3	3	0	0	0	3	3	3	0	0	0	2	2	2	11.6	11.6	9.5	36.306	336	336	0	36.286				By MS/MS	By MS/MS	By MS/MS	0	0	0	11.6	11.6	11.6	40124000
AT1G21670.1	AT1G21670.1	AT1G21670.1	2	2	2	AT1G21670.1 | Symbols: | LOCATED IN: cell wall, plant-type cell wall; EXPRESSED IN: 23 plant structures; EXPRESSED DURING: 14 growth stages; CONTAINS InterPro DOMAIN/s: WD40-like Beta Propeller (InterPro:IPR011659), Six-bladed beta-propeller, TolB-like (I	1	2	2	2	0	0	0	1	1	0	0	0	0	1	1	0	0	0	0	1	1	0	5.4	5.4	5.4	77.288	703	703	0	4.6002				By MS/MS	By MS/MS		0	0	0	2.7	2.7	0	0
AT1G77440.2	AT1G77440.2;AT1G77440.1;AT1G21720.1	AT1G77440.2;AT1G77440.1;AT1G21720.1	1;1;1	1;1;1	1;1;1	AT1G77440.2 | Symbols: PBC2 | 20S proteasome beta subunit C2 | chr1:29096020-29098105 FORWARD LENGTH=204;AT1G77440.1 | Symbols: PBC2 | 20S proteasome beta subunit C2 | chr1:29096334-29098105 FORWARD LENGTH=204;AT1G21720.1 | Symbols: PBC1 | proteasome beta	3	1	1	1	1	1	1	0	1	1	1	1	1	0	1	1	1	1	1	0	1	1	6.9	6.9	6.9	22.759	204	204;204;204	0	10.967	By MS/MS	By MS/MS	By MS/MS		By MS/MS	By MS/MS	6.9	6.9	6.9	0	6.9	6.9	6543600
AT1G21750.2	AT1G21750.2;AT1G21750.1	AT1G21750.2;AT1G21750.1	20;20	20;20	18;18	AT1G21750.2 | Symbols: ATPDIL1-1, PDIL1-1 | PDI-like 1-1 | chr1:7645767-7648695 FORWARD LENGTH=487;AT1G21750.1 | Symbols: ATPDIL1-1, ATPDI5, PDI5, PDIL1-1 | PDI-like 1-1 | chr1:7645767-7648514 FORWARD LENGTH=501	2	20	20	18	19	18	12	12	12	11	19	18	12	12	12	11	17	16	10	10	10	9	61.2	61.2	58.9	54.158	487	487;501	0	209.74	By MS/MS	By MS/MS	By MS/MS	By MS/MS	By MS/MS	By MS/MS	61.2	58.1	33.7	36.8	37.6	33.7	670050000
AT1G22280.1	AT1G22280.1;AT1G22280.3	AT1G22280.1;AT1G22280.3	1;1	1;1	1;1	AT1G22280.1 | Symbols: PAPP2C | phytochrome-associated protein phosphatase type 2C | chr1:7874236-7875496 FORWARD LENGTH=281;AT1G22280.3 | Symbols: PAPP2C | phytochrome-associated protein phosphatase type 2C | chr1:7874236-7875496 FORWARD LENGTH=287	2	1	1	1	0	1	0	1	1	1	0	1	0	1	1	1	0	1	0	1	1	1	4.6	4.6	4.6	30.721	281	281;287	0	3.1479		By MS/MS		By MS/MS	By MS/MS	By MS/MS	0	4.6	0	4.6	4.6	4.6	8137400
AT1G22300.1	AT1G22300.1;AT1G22300.2;AT1G22300.3;AT1G22290.1;AT1G22290.2	AT1G22300.1;AT1G22300.2;AT1G22300.3	13;12;11;1;1	12;11;10;1;1	12;11;10;1;1	AT1G22300.1 | Symbols: GRF10, 14-3-3EPSILON, GF14 EPSILON | general regulatory factor 10 | chr1:7879146-7881103 REVERSE LENGTH=254;AT1G22300.2 | Symbols: GRF10, GF14 EPSILON | general regulatory factor 10 | chr1:7879244-7881103 REVERSE LENGTH=254;AT1G22300	5	13	12	12	9	9	7	5	5	4	9	8	6	5	5	4	9	8	6	5	5	4	67.7	63.8	63.8	28.915	254	254;254;251;196;216	0	75.382	By MS/MS	By MS/MS	By MS/MS	By MS/MS	By MS/MS	By MS/MS	53.9	42.1	31.5	26	27.6	16.5	112160000
AT1G22530.1	AT1G22530.1	AT1G22530.1	14	11	11	AT1G22530.1 | Symbols: PATL2 | PATELLIN 2 | chr1:7955773-7958326 REVERSE LENGTH=683	1	14	11	11	12	12	13	7	6	7	9	9	10	4	3	4	9	9	10	4	3	4	24.2	19	19	76.007	683	683	0	78.546	By MS/MS	By MS/MS	By MS/MS	By MS/MS	By MS/MS	By MS/MS	24.2	23.3	24.2	11.9	11	11.9	138800000
AT1G22740.1	AT1G22740.1	AT1G22740.1	6	5	3	AT1G22740.1 | Symbols: RAB7, ATRABG3B, RAB75, RABG3B | RAB GTPase homolog G3B | chr1:8049247-8050494 FORWARD LENGTH=203	1	6	5	3	3	5	5	1	1	2	2	4	4	0	0	1	2	3	2	0	0	0	39.4	34.5	29.6	22.945	203	203	0	44.407	By MS/MS	By MS/MS	By MS/MS	By matching	By matching	By MS/MS	24.1	34.5	36	4.9	4.9	9.9	35016000
AT4G09800.1	AT4G09800.1;AT1G34030.1;AT1G22780.1	AT4G09800.1;AT1G34030.1;AT1G22780.1	5;5;5	5;5;5	5;5;5	AT4G09800.1 | Symbols: RPS18C | S18 ribosomal protein | chr4:6173818-6174963 FORWARD LENGTH=152;AT1G34030.1 | Symbols: | Ribosomal protein S13/S18 family | chr1:12370285-12371465 REVERSE LENGTH=152;AT1G22780.1 | Symbols: PFL, RPS18A, PFL1 | Ribosomal prot	3	5	5	5	5	5	4	5	5	5	5	5	4	5	5	5	5	5	4	5	5	5	36.8	36.8	36.8	17.545	152	152;152;152	0	87.352	By MS/MS	By MS/MS	By MS/MS	By MS/MS	By MS/MS	By MS/MS	36.8	36.8	34.9	36.8	36.8	36.8	519080000
AT1G22840.1	AT1G22840.1;AT1G22840.2;AT4G10040.1	AT1G22840.1;AT1G22840.2;AT4G10040.1	2;1;1	2;1;1	2;1;1	AT1G22840.1 | Symbols: CYTC-1, ATCYTC-A | CYTOCHROME C-1 | chr1:8079384-8080286 FORWARD LENGTH=114;AT1G22840.2 | Symbols: CYTC-1, ATCYTC-A | CYTOCHROME C-1 | chr1:8079384-8080246 FORWARD LENGTH=102;AT4G10040.1 | Symbols: CYTC-2 | cytochrome c-2 | chr4:6277	3	2	2	2	2	2	1	2	2	2	2	2	1	2	2	2	2	2	1	2	2	2	17.5	17.5	17.5	12.394	114	114;102;112	0	6.3907	By MS/MS	By MS/MS	By MS/MS	By MS/MS	By MS/MS	By MS/MS	17.5	17.5	7	17.5	17.5	17.5	30170000
AT1G23130.1	AT1G23130.1	AT1G23130.1	2	2	2	AT1G23130.1 | Symbols: | Polyketide cyclase/dehydrase and lipid transport superfamily protein | chr1:8200434-8200997 FORWARD LENGTH=160	1	2	2	2	2	0	0	0	0	1	2	0	0	0	0	1	2	0	0	0	0	1	18.8	18.8	18.8	17.859	160	160	0.001265	2.3335	By MS/MS					By matching	18.8	0	0	0	0	8.1	2931100
AT1G23190.1	AT1G23190.1	AT1G23190.1	20	20	14	AT1G23190.1 | Symbols: PGM3 | Phosphoglucomutase/phosphomannomutase family protein | chr1:8219946-8224186 FORWARD LENGTH=583	1	20	20	14	18	16	11	11	10	11	18	16	11	11	10	11	13	10	7	8	7	8	42.5	42.5	32.8	63.17	583	583	0	162.58	By MS/MS	By MS/MS	By MS/MS	By MS/MS	By MS/MS	By MS/MS	42.5	33.8	23	26.4	23	26.2	612280000
AT1G23290.1	AT1G23290.1	AT1G23290.1	6	1	1	AT1G23290.1 | Symbols: RPL27A, RPL27AB | Ribosomal protein L18e/L15 superfamily protein | chr1:8263007-8263447 FORWARD LENGTH=146	1	6	1	1	6	5	4	5	4	3	1	1	0	1	0	0	1	1	0	1	0	0	40.4	12.3	12.3	16.292	146	146	0.0012547	2.2757	By matching	By MS/MS	By matching	By MS/MS	By matching	By matching	40.4	37.7	35.6	37.7	35.6	25.3	10661000
AT1G23310.1	AT1G23310.1;AT1G23310.2	AT1G23310.1;AT1G23310.2	28;26	28;26	13;12	AT1G23310.1 | Symbols: GGT1, AOAT1, GGAT1 | glutamate:glyoxylate aminotransferase | chr1:8268720-8271329 REVERSE LENGTH=481;AT1G23310.2 | Symbols: GGT1, AOAT1, GGAT1 | glutamate:glyoxylate aminotransferase | chr1:8268808-8271329 REVERSE LENGTH=441	2	28	28	13	19	13	6	24	26	28	19	13	6	24	26	28	7	6	2	11	12	13	66.9	66.9	37.8	53.301	481	481;441	0	248.02	By MS/MS	By MS/MS	By MS/MS	By MS/MS	By MS/MS	By MS/MS	41.8	34.3	16.6	62.6	63	66.9	701220000
AT1G23410.1	AT1G23410.1;AT3G62250.1;AT2G47110.2;AT2G47110.1;AT3G52590.1;AT2G36170.1;AT4G05050.4;AT2G35635.1;AT1G31340.1;AT4G05050.3;AT4G05050.2;AT4G05050.1;AT4G02890.2;AT4G02890.1;AT4G05320.5;AT4G02890.4;AT4G02890.3;AT5G03240.3;AT5G03240.2;AT5G03240.1;AT1G65350.1;AT4G05320.6;AT4G05320.3;AT4G05320.1;AT5G20620.1;AT4G05320.4;AT4G05320.2;AT1G55060.1;AT5G37640.1;AT3G09790.1	AT1G23410.1;AT3G62250.1;AT2G47110.2;AT2G47110.1;AT3G52590.1;AT2G36170.1;AT4G05050.4;AT2G35635.1;AT1G31340.1;AT4G05050.3;AT4G05050.2;AT4G05050.1;AT4G02890.2;AT4G02890.1;AT4G05320.5;AT4G02890.4;AT4G02890.3;AT5G03240.3;AT5G03240.2;AT5G03240.1;AT1G65350.1;AT4G05320.6;AT4G05320.3;AT4G05320.1;AT5G20620.1;AT4G05320.4;AT4G05320.2;AT1G55060.1;AT5G37640.1;AT3G09790.1	10;10;10;10;9;9;9;9;9;9;9;9;9;9;9;9;9;9;9;9;9;9;9;9;9;9;9;8;8;6	10;10;10;10;9;9;9;9;9;9;9;9;9;9;9;9;9;9;9;9;9;9;9;9;9;9;9;8;8;6	10;10;10;10;9;9;9;9;9;9;9;9;9;9;9;9;9;9;9;9;9;9;9;9;9;9;9;8;8;6	AT1G23410.1 | Symbols: | Ribosomal protein S27a / Ubiquitin family protein | chr1:8314940-8315410 FORWARD LENGTH=156;AT3G62250.1 | Symbols: UBQ5 | ubiquitin 5 | chr3:23037138-23037611 FORWARD LENGTH=157;AT2G47110.2 | Symbols: UBQ6 | ubiquitin 6 | chr2:193	30	10	10	10	10	7	6	6	6	6	10	7	6	6	6	6	10	7	6	6	6	6	47.4	47.4	47.4	17.671	156	156;157;157;157;128;128;153;154;156;229;229;229;229;229;305;305;305;306;306;306;319;381;381;381;382;457;457;230;322;631	0	138.03	By MS/MS	By MS/MS	By MS/MS	By MS/MS	By MS/MS	By MS/MS	47.4	32.1	30.8	32.1	32.1	32.1	458430000
AT1G23440.1	AT1G23440.1	AT1G23440.1	1	1	1	AT1G23440.1 | Symbols: | Peptidase C15, pyroglutamyl peptidase I-like | chr1:8321940-8324019 FORWARD LENGTH=217	1	1	1	1	0	1	0	0	0	0	0	1	0	0	0	0	0	1	0	0	0	0	5.5	5.5	5.5	23.618	217	217	0	3.2346		By MS/MS					0	5.5	0	0	0	0	775830
AT1G23740.1	AT1G23740.1	AT1G23740.1	12	12	12	AT1G23740.1 | Symbols: | Oxidoreductase, zinc-binding dehydrogenase family protein | chr1:8398245-8399656 REVERSE LENGTH=386	1	12	12	12	1	1	0	11	12	11	1	1	0	11	12	11	1	1	0	11	12	11	36.3	36.3	36.3	40.986	386	386	0	116.16	By matching	By MS/MS		By MS/MS	By MS/MS	By MS/MS	4.1	4.1	0	34.5	36.3	34.5	239050000
AT1G23820.2	AT1G23820.2;AT1G23820.1;AT1G70310.1	AT1G23820.2;AT1G23820.1;AT1G70310.1	2;2;1	2;2;1	2;2;1	AT1G23820.2 | Symbols: SPDS1 | spermidine synthase 1 | chr1:8420278-8422480 FORWARD LENGTH=327;AT1G23820.1 | Symbols: SPDS1 | spermidine synthase 1 | chr1:8420278-8422724 FORWARD LENGTH=378;AT1G70310.1 | Symbols: SPDS2 | spermidine synthase 2 | chr1:264854	3	2	2	2	2	1	2	1	1	1	2	1	2	1	1	1	2	1	2	1	1	1	14.7	14.7	14.7	36.506	327	327;378;340	0	3.8132	By MS/MS	By MS/MS	By MS/MS	By MS/MS	By MS/MS	By matching	14.7	4	14.7	4	4	10.7	11484000
AT1G24020.2	AT1G24020.2;AT1G24020.1	AT1G24020.2;AT1G24020.1	2;2	2;2	2;2	AT1G24020.2 | Symbols: MLP423 | MLP-like protein 423 | chr1:8500653-8501458 REVERSE LENGTH=155;AT1G24020.1 | Symbols: MLP423 | MLP-like protein 423 | chr1:8500653-8501458 REVERSE LENGTH=155	2	2	2	2	2	2	1	1	1	1	2	2	1	1	1	1	2	2	1	1	1	1	18.1	18.1	18.1	17.054	155	155;155	0	22.847	By MS/MS	By MS/MS	By MS/MS	By MS/MS	By MS/MS	By matching	18.1	18.1	7.7	7.7	7.7	7.7	27825000
AT1G24100.1	AT1G24100.1	AT1G24100.1	2	2	2	AT1G24100.1 | Symbols: UGT74B1 | UDP-glucosyl transferase 74B1 | chr1:8525547-8527010 REVERSE LENGTH=460	1	2	2	2	1	1	1	1	0	2	1	1	1	1	0	2	1	1	1	1	0	2	5.9	5.9	5.9	51.002	460	460	0	8.2568	By MS/MS	By MS/MS	By MS/MS	By MS/MS		By MS/MS	2.4	2.4	2.4	2.4	0	5.9	13123000
AT1G24180.1	AT1G24180.1	AT1G24180.1	1	1	1	AT1G24180.1 | Symbols: IAR4 | Thiamin diphosphate-binding fold (THDP-binding) superfamily protein | chr1:8560777-8563382 REVERSE LENGTH=393	1	1	1	1	1	1	0	0	0	0	1	1	0	0	0	0	1	1	0	0	0	0	6.6	6.6	6.6	43.358	393	393	0	2.7892	By MS/MS	By MS/MS					6.6	6.6	0	0	0	0	4964300
AT1G24360.1	AT1G24360.1	AT1G24360.1	3	3	3	AT1G24360.1 | Symbols: | NAD(P)-binding Rossmann-fold superfamily protein | chr1:8640820-8643283 FORWARD LENGTH=319	1	3	3	3	0	1	0	2	3	3	0	1	0	2	3	3	0	1	0	2	3	3	11.6	11.6	11.6	33.548	319	319	0	17.683		By matching		By MS/MS	By MS/MS	By MS/MS	0	2.8	0	9.1	11.6	11.6	21131000
AT1G24510.1	AT1G24510.1;AT1G24510.2;AT1G67760.1	AT1G24510.1;AT1G24510.2	5;3;2	5;3;2	5;3;2	AT1G24510.1 | Symbols: | TCP-1/cpn60 chaperonin family protein | chr1:8685504-8688101 REVERSE LENGTH=535;AT1G24510.2 | Symbols: | TCP-1/cpn60 chaperonin family protein | chr1:8685504-8687660 REVERSE LENGTH=459	3	5	5	5	5	5	2	0	0	0	5	5	2	0	0	0	5	5	2	0	0	0	9.3	9.3	9.3	59.384	535	535;459;120	0	38.184	By MS/MS	By MS/MS	By MS/MS				9.3	9.3	4.9	0	0	0	41131000
AT1G25350.1	AT1G25350.1;AT1G25350.2	AT1G25350.1;AT1G25350.2	1;1	1;1	1;1	AT1G25350.1 | Symbols: OVA9 | glutamine-tRNA ligase, putative / glutaminyl-tRNA synthetase, putative / GlnRS, putative | chr1:8889280-8894205 REVERSE LENGTH=795;AT1G25350.2 | Symbols: OVA9 | glutamine-tRNA ligase, putative / glutaminyl-tRNA synthetase, put	2	1	1	1	1	1	1	1	1	1	1	1	1	1	1	1	1	1	1	1	1	1	1.3	1.3	1.3	91.246	795	795;800	0	3.546	By MS/MS	By MS/MS	By MS/MS	By matching	By MS/MS	By matching	1.3	1.3	1.3	1.3	1.3	1.3	28498000
AT1G25490.1	AT1G25490.1	AT1G25490.1	2	1	1	AT1G25490.1 | Symbols: RCN1, REGA, ATB BETA BETA, EER1 | ARM repeat superfamily protein | chr1:8951700-8954899 FORWARD LENGTH=588	1	2	1	1	2	1	0	0	0	0	1	0	0	0	0	0	1	0	0	0	0	0	4.8	2.7	2.7	65.493	588	588	0	4.5104	By MS/MS	By matching					4.8	2	0	0	0	0	4303000
AT1G26110.2	AT1G26110.2;AT1G26110.1	AT1G26110.2;AT1G26110.1	1;1	1;1	1;1	AT1G26110.2 | Symbols: DCP5 | decapping 5 | chr1:9024616-9027556 REVERSE LENGTH=605;AT1G26110.1 | Symbols: DCP5 | decapping 5 | chr1:9024616-9027556 REVERSE LENGTH=611	2	1	1	1	1	1	0	0	0	0	1	1	0	0	0	0	1	1	0	0	0	0	2	2	2	63.66	605	605;611	0.00064392	2.6004	By matching	By MS/MS					2	2	0	0	0	0	7739300
AT1G26480.1	AT1G26480.1	AT1G26480.1	3	1	1	AT1G26480.1 | Symbols: GRF12, GF14 IOTA | general regulatory factor 12 | chr1:9156573-9157845 REVERSE LENGTH=268	1	3	1	1	2	2	2	1	1	1	1	0	0	0	0	0	1	0	0	0	0	0	13.8	10.8	10.8	30.545	268	268	0	3.1209	By MS/MS	By matching	By matching	By matching	By matching	By matching	13.8	6.7	6.7	3	3	3	10158000
AT1G26630.1	AT1G26630.1;AT1G26630.2	AT1G26630.1	3;1	3;1	3;1	AT1G26630.1 | Symbols: FBR12, ATELF5A-2, ELF5A-2 | Eukaryotic translation initiation factor 5A-1 (eIF-5A 1) protein | chr1:9205968-9207098 FORWARD LENGTH=159	2	3	3	3	1	2	2	0	0	0	1	2	2	0	0	0	1	2	2	0	0	0	49.1	49.1	49.1	17.14	159	159;138	0	22.65	By MS/MS	By MS/MS	By MS/MS				7.5	32.7	23.9	0	0	0	19954000
AT1G27130.1	AT1G27130.1	AT1G27130.1	1	1	1	AT1G27130.1 | Symbols: ATGSTU13, GST12, GSTU13 | glutathione S-transferase tau 13 | chr1:9425582-9426597 FORWARD LENGTH=227	1	1	1	1	0	0	1	1	0	1	0	0	1	1	0	1	0	0	1	1	0	1	5.3	5.3	5.3	25.131	227	227	0	3.4427			By MS/MS	By MS/MS		By MS/MS	0	0	5.3	5.3	0	5.3	3580200
AT1G67430.1	AT1G67430.1;AT1G27400.1;AT1G67430.2	AT1G67430.1;AT1G27400.1;AT1G67430.2	6;6;4	6;6;4	6;6;4	AT1G67430.1 | Symbols: | Ribosomal protein L22p/L17e family protein | chr1:25262209-25263627 FORWARD LENGTH=175;AT1G27400.1 | Symbols: | Ribosomal protein L22p/L17e family protein | chr1:9515230-9516725 FORWARD LENGTH=176;AT1G67430.2 | Symbols: | Riboso	3	6	6	6	5	6	4	3	3	3	5	6	4	3	3	3	5	6	4	3	3	3	31.4	31.4	31.4	19.854	175	175;176;131	0	34.427	By MS/MS	By MS/MS	By MS/MS	By MS/MS	By MS/MS	By MS/MS	26.3	31.4	25.7	21.7	21.7	21.7	222370000
AT1G27450.2	AT1G27450.2;AT1G27450.1;AT1G27450.3	AT1G27450.2;AT1G27450.1;AT1G27450.3	4;4;4	4;4;4	4;4;4	AT1G27450.2 | Symbols: APT1, ATAPT1 | adenine phosphoribosyl transferase 1 | chr1:9532421-9533807 FORWARD LENGTH=183;AT1G27450.1 | Symbols: APT1, ATAPT1 | adenine phosphoribosyl transferase 1 | chr1:9532042-9533807 FORWARD LENGTH=243;AT1G27450.3 | Symbols:	3	4	4	4	4	4	3	3	3	2	4	4	3	3	3	2	4	4	3	3	3	2	32.2	32.2	32.2	19.739	183	183;243;284	0	41.35	By MS/MS	By MS/MS	By MS/MS	By MS/MS	By MS/MS	By MS/MS	32.2	32.2	31.1	31.1	31.1	16.4	124440000
AT1G27480.1	AT1G27480.1	AT1G27480.1	3	3	3	AT1G27480.1 | Symbols: | alpha/beta-Hydrolases superfamily protein | chr1:9544607-9546168 FORWARD LENGTH=432	1	3	3	3	0	2	3	0	0	0	0	2	3	0	0	0	0	2	3	0	0	0	7.6	7.6	7.6	48.307	432	432	0	5.8305		By MS/MS	By MS/MS				0	4.6	7.6	0	0	0	5756100
AT1G27950.1	AT1G27950.1	AT1G27950.1	1	1	1	AT1G27950.1 | Symbols: LTPG1 | glycosylphosphatidylinositol-anchored lipid protein transfer 1 | chr1:9740740-9741991 FORWARD LENGTH=193	1	1	1	1	1	1	1	1	1	1	1	1	1	1	1	1	1	1	1	1	1	1	5.7	5.7	5.7	19.759	193	193	0	4.0073	By MS/MS	By MS/MS	By MS/MS	By MS/MS	By MS/MS	By MS/MS	5.7	5.7	5.7	5.7	5.7	5.7	16477000
AT1G27970.1	AT1G27970.1;AT1G27970.2	AT1G27970.1;AT1G27970.2	2;2	2;2	2;2	AT1G27970.1 | Symbols: NTF2B | nuclear transport factor 2B | chr1:9746921-9747787 FORWARD LENGTH=126;AT1G27970.2 | Symbols: NTF2B | nuclear transport factor 2B | chr1:9746921-9748306 FORWARD LENGTH=134	2	2	2	2	2	2	1	1	2	2	2	2	1	1	2	2	2	2	1	1	2	2	19	19	19	14.002	126	126;134	0	10.547	By MS/MS	By MS/MS	By MS/MS	By MS/MS	By MS/MS	By MS/MS	19	19	11.1	7.9	19	19	27873000
AT1G28200.1	AT1G28200.1	AT1G28200.1	2	2	2	AT1G28200.1 | Symbols: FIP1 | FH interacting protein 1 | chr1:9850395-9852300 REVERSE LENGTH=259	1	2	2	2	2	1	1	0	0	0	2	1	1	0	0	0	2	1	1	0	0	0	8.9	8.9	8.9	27.958	259	259	0	6.6608	By MS/MS	By MS/MS	By matching				8.9	3.5	3.5	0	0	0	4849700
AT1G29660.1	AT1G29660.1	AT1G29660.1	2	2	2	AT1G29660.1 | Symbols: | GDSL-like Lipase/Acylhydrolase superfamily protein | chr1:10371955-10373624 FORWARD LENGTH=364	1	2	2	2	0	0	0	1	2	1	0	0	0	1	2	1	0	0	0	1	2	1	8.2	8.2	8.2	40.141	364	364	0	4.0775				By MS/MS	By MS/MS	By MS/MS	0	0	0	4.4	8.2	4.4	3819900
AT1G29670.1	AT1G29670.1	AT1G29670.1	11	11	11	AT1G29670.1 | Symbols: | GDSL-like Lipase/Acylhydrolase superfamily protein | chr1:10375843-10377717 FORWARD LENGTH=363	1	11	11	11	0	1	0	11	10	10	0	1	0	11	10	10	0	1	0	11	10	10	46.8	46.8	46.8	39.871	363	363	0	94.401		By matching		By MS/MS	By MS/MS	By MS/MS	0	6.6	0	46.8	43	43	151130000
AT1G29880.1	AT1G29880.1;AT3G44740.1	AT1G29880.1	8;1	8;1	8;1	AT1G29880.1 | Symbols: | glycyl-tRNA synthetase / glycine--tRNA ligase | chr1:10459662-10462781 REVERSE LENGTH=729	2	8	8	8	7	6	3	4	4	4	7	6	3	4	4	4	7	6	3	4	4	4	13.2	13.2	13.2	81.943	729	729;244	0	37.254	By MS/MS	By MS/MS	By MS/MS	By MS/MS	By MS/MS	By MS/MS	11.5	9.1	4.3	5.5	5.5	5.3	76065000
AT1G29930.1	AT1G29930.1;AT1G29920.1;AT1G29910.1	AT1G29930.1;AT1G29920.1;AT1G29910.1	12;12;12	4;4;4	4;4;4	AT1G29930.1 | Symbols: CAB1, AB140, CAB140, LHCB1.3 | chlorophyll A/B binding protein 1 | chr1:10478071-10478874 FORWARD LENGTH=267;AT1G29920.1 | Symbols: CAB2, AB165, LHCB1.1 | chlorophyll A/B-binding protein 2 | chr1:10475089-10475892 REVERSE LENGTH=267;	3	12	4	4	12	12	10	12	12	12	4	4	4	4	4	4	4	4	4	4	4	4	70.8	28.8	28.8	28.241	267	267;267;267	0	130.67	By MS/MS	By MS/MS	By MS/MS	By MS/MS	By MS/MS	By MS/MS	70.8	70.8	53.2	70.8	70.8	70.8	2298300000
AT1G30230.1	AT1G30230.1;AT1G30230.2	AT1G30230.1;AT1G30230.2	9;9	9;9	5;5	AT1G30230.1 | Symbols: | Glutathione S-transferase, C-terminal-like;Translation elongation factor EF1B/ribosomal protein S6 | chr1:10639286-10640515 FORWARD LENGTH=231;AT1G30230.2 | Symbols: | Glutathione S-transferase, C-terminal-like;Translation elong	2	9	9	5	9	8	8	5	6	5	9	8	8	5	6	5	5	4	4	2	3	2	45	45	31.6	25.132	231	231;260	0	66.375	By MS/MS	By MS/MS	By MS/MS	By MS/MS	By MS/MS	By MS/MS	45	37.7	37.7	19.9	33.8	19.9	390040000
AT1G30360.1	AT1G30360.1	AT1G30360.1	3	3	3	AT1G30360.1 | Symbols: ERD4 | Early-responsive to dehydration stress protein (ERD4) | chr1:10715892-10718799 FORWARD LENGTH=724	1	3	3	3	3	1	1	0	1	1	3	1	1	0	1	1	3	1	1	0	1	1	4.3	4.3	4.3	81.934	724	724	0	4.5366	By MS/MS	By MS/MS	By matching		By matching	By matching	4.3	1.2	1.2	0	1.7	1.7	13503000
AT1G30380.1	AT1G30380.1	AT1G30380.1	3	3	3	AT1G30380.1 | Symbols: PSAK | photosystem I subunit K | chr1:10722325-10723013 FORWARD LENGTH=130	1	3	3	3	1	0	0	2	1	2	1	0	0	2	1	2	1	0	0	2	1	2	38.5	38.5	38.5	13.206	130	130	0	49.049	By MS/MS			By MS/MS	By MS/MS	By MS/MS	27.7	0	0	34.6	27.7	31.5	46441000
AT1G30580.1	AT1G30580.1	AT1G30580.1	14	14	14	AT1G30580.1 | Symbols: | GTP binding | chr1:10831953-10835454 REVERSE LENGTH=394	1	14	14	14	13	9	8	5	4	5	13	9	8	5	4	5	13	9	8	5	4	5	56.3	56.3	56.3	44.471	394	394	0	71.668	By MS/MS	By MS/MS	By MS/MS	By MS/MS	By MS/MS	By MS/MS	52.8	36	29.4	19	11.9	19	259920000
AT1G30630.1	AT1G30630.1;AT2G34840.2;AT2G34840.1	AT1G30630.1	3;1;1	3;1;1	3;1;1	AT1G30630.1 | Symbols: | Coatomer epsilon subunit | chr1:10858546-10860173 REVERSE LENGTH=292	3	3	3	3	3	2	1	0	1	0	3	2	1	0	1	0	3	2	1	0	1	0	22.9	22.9	22.9	32.602	292	292;214;293	0	20.265	By MS/MS	By MS/MS	By matching		By MS/MS		22.9	13.7	4.5	0	4.5	0	12976000
AT1G30690.2	AT1G30690.2;AT1G30690.1	AT1G30690.2;AT1G30690.1	5;5	5;5	5;5	AT1G30690.2 | Symbols: | Sec14p-like phosphatidylinositol transfer family protein | chr1:10888284-10890085 FORWARD LENGTH=540;AT1G30690.1 | Symbols: | Sec14p-like phosphatidylinositol transfer family protein | chr1:10888284-10890085 FORWARD LENGTH=540	2	5	5	5	5	4	2	1	1	2	5	4	2	1	1	2	5	4	2	1	1	2	13.1	13.1	13.1	61.189	540	540;540	0	17.118	By MS/MS	By MS/MS	By MS/MS	By MS/MS	By matching	By MS/MS	13.1	9.4	4.6	2	2.6	4.8	46508000
AT1G31190.1	AT1G31190.1	AT1G31190.1	3	3	3	AT1G31190.1 | Symbols: IMPL1 | myo-inositol monophosphatase like 1 | chr1:11144861-11146800 FORWARD LENGTH=371	1	3	3	3	0	0	0	3	3	3	0	0	0	3	3	3	0	0	0	3	3	3	15.1	15.1	15.1	40.445	371	371	0	25.532				By MS/MS	By MS/MS	By MS/MS	0	0	0	15.1	15.1	15.1	20471000
AT1G31330.1	AT1G31330.1	AT1G31330.1	11	11	11	AT1G31330.1 | Symbols: PSAF | photosystem I subunit F | chr1:11215011-11215939 REVERSE LENGTH=221	1	11	11	11	6	6	6	10	10	11	6	6	6	10	10	11	6	6	6	10	10	11	39.8	39.8	39.8	24.173	221	221	0	66.735	By MS/MS	By MS/MS	By MS/MS	By MS/MS	By MS/MS	By MS/MS	36.7	33.5	35.7	39.8	39.8	39.8	1426300000
AT1G32060.1	AT1G32060.1	AT1G32060.1	23	23	23	AT1G32060.1 | Symbols: PRK | phosphoribulokinase | chr1:11532668-11534406 FORWARD LENGTH=395	1	23	23	23	4	6	4	20	19	21	4	6	4	20	19	21	4	6	4	20	19	21	61.3	61.3	61.3	44.463	395	395	0	258.53	By MS/MS	By MS/MS	By MS/MS	By MS/MS	By MS/MS	By MS/MS	15.2	23.5	15.2	56.2	56.5	60.3	1052200000
AT1G32220.1	AT1G32220.1	AT1G32220.1	7	7	7	AT1G32220.1 | Symbols: | NAD(P)-binding Rossmann-fold superfamily protein | chr1:11608038-11609591 FORWARD LENGTH=296	1	7	7	7	3	5	6	0	1	2	3	5	6	0	1	2	3	5	6	0	1	2	31.8	31.8	31.8	31.978	296	296	0	62.462	By MS/MS	By MS/MS	By MS/MS		By matching	By matching	21.6	27	26.4	0	5.4	8.4	66467000
AT1G32400.3	AT1G32400.3;AT1G32400.2;AT1G32400.1	AT1G32400.3;AT1G32400.2;AT1G32400.1	2;2;2	2;2;2	2;2;2	AT1G32400.3 | Symbols: TOM2A | tobamovirus multiplication 2A | chr1:11689393-11690873 REVERSE LENGTH=280;AT1G32400.2 | Symbols: TOM2A | tobamovirus multiplication 2A | chr1:11689393-11690873 REVERSE LENGTH=280;AT1G32400.1 | Symbols: TOM2A | tobamovirus mul	3	2	2	2	2	2	2	0	0	0	2	2	2	0	0	0	2	2	2	0	0	0	13.2	13.2	13.2	31.555	280	280;280;280	0	10.351	By MS/MS	By MS/MS	By MS/MS				13.2	13.2	13.2	0	0	0	35523000
AT1G32470.1	AT1G32470.1	AT1G32470.1	3	1	1	AT1G32470.1 | Symbols: | Single hybrid motif superfamily protein | chr1:11739479-11740246 REVERSE LENGTH=166	1	3	1	1	1	2	0	3	3	3	0	1	0	1	1	1	0	1	0	1	1	1	29.5	9.6	9.6	17.897	166	166	0	4.6121	By matching	By MS/MS		By MS/MS	By MS/MS	By MS/MS	12	21.7	0	29.5	29.5	29.5	14461000
AT1G32990.1	AT1G32990.1	AT1G32990.1	6	6	6	AT1G32990.1 | Symbols: PRPL11 | plastid ribosomal protein l11 | chr1:11955827-11957139 FORWARD LENGTH=222	1	6	6	6	0	0	0	3	3	6	0	0	0	3	3	6	0	0	0	3	3	6	45	45	45	23.148	222	222	0	23.172				By MS/MS	By MS/MS	By MS/MS	0	0	0	20.3	22.5	45	35365000
AT1G33140.1	AT1G33140.1;AT1G33120.1;AT4G10450.1	AT1G33140.1;AT1G33120.1	10;10;2	10;10;2	10;10;2	AT1G33140.1 | Symbols: PGY2 | Ribosomal protein L6 family | chr1:12023360-12024502 FORWARD LENGTH=194;AT1G33120.1 | Symbols: | Ribosomal protein L6 family | chr1:12010986-12012223 FORWARD LENGTH=194	3	10	10	10	10	10	9	9	8	9	10	10	9	9	8	9	10	10	9	9	8	9	53.1	53.1	53.1	22.017	194	194;194;194	0	130.25	By MS/MS	By MS/MS	By MS/MS	By MS/MS	By MS/MS	By MS/MS	53.1	53.1	51.5	52.6	43.8	52.6	458820000
AT1G33490.1	AT1G33490.1	AT1G33490.1	1	1	1	AT1G33490.1 | Symbols: | unknown protein; CONTAINS InterPro DOMAIN/s: Protein of unknown function DUF2062 (InterPro:IPR018639); BEST Arabidopsis thaliana protein match is: unknown protein (TAIR:AT4G10140.1); Has 88 Blast hits to 88 proteins in 29 species:	1	1	1	1	1	1	0	0	0	0	1	1	0	0	0	0	1	1	0	0	0	0	5.7	5.7	5.7	18.827	175	175	0	2.7866	By MS/MS	By matching					5.7	5.7	0	0	0	0	3863100
AT1G33590.1	AT1G33590.1;AT1G33612.1	AT1G33590.1	12;2	12;2	12;2	AT1G33590.1 | Symbols: | Leucine-rich repeat (LRR) family protein | chr1:12177788-12179221 FORWARD LENGTH=477	2	12	12	12	1	2	0	8	12	9	1	2	0	8	12	9	1	2	0	8	12	9	33.5	33.5	33.5	51.741	477	477;455	0	63.669	By matching	By matching		By MS/MS	By MS/MS	By MS/MS	2.1	4.6	0	24.7	33.5	27	129750000
AT1G33600.1	AT1G33600.1	AT1G33600.1	3	3	3	AT1G33600.1 | Symbols: | Leucine-rich repeat (LRR) family protein | chr1:12180776-12182212 FORWARD LENGTH=478	1	3	3	3	0	0	0	0	3	2	0	0	0	0	3	2	0	0	0	0	3	2	9.2	9.2	9.2	52.47	478	478	0	7.6298					By MS/MS	By matching	0	0	0	0	9.2	5.4	5881200
AT1G33810.1	AT1G33810.1	AT1G33810.1	1	1	1	AT1G33810.1 | Symbols: | unknown protein; FUNCTIONS IN: molecular_function unknown; INVOLVED IN: biological_process unknown; LOCATED IN: chloroplast thylakoid membrane, chloroplast, chloroplast envelope; EXPRESSED IN: 22 plant structures; EXPRESSED DURING	1	1	1	1	1	0	0	0	0	0	1	0	0	0	0	0	1	0	0	0	0	0	11.6	11.6	11.6	15.698	138	138	0.0077891	1.7058	By MS/MS						11.6	0	0	0	0	0	0
AT1G34000.1	AT1G34000.1	AT1G34000.1	1	1	1	AT1G34000.1 | Symbols: OHP2 | one-helix protein 2 | chr1:12358151-12358902 REVERSE LENGTH=172	1	1	1	1	0	0	0	1	0	1	0	0	0	1	0	1	0	0	0	1	0	1	7	7	7	18.665	172	172	0.0024737	2.1549				By MS/MS		By MS/MS	0	0	0	7	0	7	2243500
AT1G34430.1	AT1G34430.1	AT1G34430.1	1	1	1	AT1G34430.1 | Symbols: EMB3003 | 2-oxoacid dehydrogenases acyltransferase family protein | chr1:12588027-12590084 REVERSE LENGTH=465	1	1	1	1	0	0	0	1	0	1	0	0	0	1	0	1	0	0	0	1	0	1	3.4	3.4	3.4	48.306	465	465	0.00064767	2.7102				By MS/MS		By matching	0	0	0	3.4	0	3.4	2541000
AT1G35160.1	AT1G35160.1;AT1G35160.2	AT1G35160.1;AT1G35160.2	12;12	5;5	5;5	AT1G35160.1 | Symbols: GRF4, 14-3-3PHI, GF14 PHI | GF14 protein phi chain | chr1:12867264-12868514 FORWARD LENGTH=267;AT1G35160.2 | Symbols: GF14 PHI | GF14 protein phi chain | chr1:12867264-12868514 FORWARD LENGTH=295	2	12	5	5	11	11	9	7	7	7	5	4	4	3	3	3	5	4	4	3	3	3	59.2	24.7	24.7	30.194	267	267;295	0	54.252	By MS/MS	By MS/MS	By MS/MS	By MS/MS	By MS/MS	By MS/MS	59.2	53.2	43.4	41.2	41.2	41.2	155570000
AT1G35580.3	AT1G35580.3;AT1G35580.2;AT1G35580.1	AT1G35580.3;AT1G35580.2;AT1G35580.1	2;2;2	2;2;2	2;2;2	AT1G35580.3 | Symbols: CINV1 | cytosolic invertase 1 | chr1:13123183-13124808 REVERSE LENGTH=460;AT1G35580.2 | Symbols: CINV1 | cytosolic invertase 1 | chr1:13122460-13124808 REVERSE LENGTH=551;AT1G35580.1 | Symbols: CINV1 | cytosolic invertase 1 | chr1:13	3	2	2	2	2	2	1	0	0	0	2	2	1	0	0	0	2	2	1	0	0	0	7.4	7.4	7.4	52.215	460	460;551;551	0	11.52	By MS/MS	By MS/MS	By matching				7.4	7.4	2.4	0	0	0	31074000
AT1G35620.1	AT1G35620.1	AT1G35620.1	4	4	4	AT1G35620.1 | Symbols: ATPDIL5-2, ATPDI8, PDI8, PDIL5-2 | PDI-like 5-2 | chr1:13156504-13158280 FORWARD LENGTH=440	1	4	4	4	4	2	1	1	1	1	4	2	1	1	1	1	4	2	1	1	1	1	9.1	9.1	9.1	49.85	440	440	0	10.951	By MS/MS	By MS/MS	By MS/MS	By matching	By matching	By matching	9.1	3.4	3.2	3.2	3.2	3.2	20576000
AT1G35680.1	AT1G35680.1	AT1G35680.1	3	3	3	AT1G35680.1 | Symbols: | Ribosomal protein L21 | chr1:13208777-13210246 FORWARD LENGTH=220	1	3	3	3	0	0	0	3	3	3	0	0	0	3	3	3	0	0	0	3	3	3	21.4	21.4	21.4	24.038	220	220	0	11.535				By MS/MS	By MS/MS	By MS/MS	0	0	0	21.4	21.4	21.4	27351000
AT1G35720.1	AT1G35720.1	AT1G35720.1	30	30	30	AT1G35720.1 | Symbols: ANNAT1, OXY5, ATOXY5 | annexin 1 | chr1:13225304-13226939 FORWARD LENGTH=317	1	30	30	30	30	28	25	22	20	18	30	28	25	22	20	18	30	28	25	22	20	18	83.3	83.3	83.3	36.203	317	317	0	323.31	By MS/MS	By MS/MS	By MS/MS	By MS/MS	By MS/MS	By MS/MS	83.3	83	80.4	72.9	69.7	72.2	9704300000
AT3G18740.1	AT3G18740.1;AT1G77940.1;AT1G36240.1	AT3G18740.1;AT1G77940.1;AT1G36240.1	2;2;2	2;2;2	2;2;2	AT3G18740.1 | Symbols: | Ribosomal protein L7Ae/L30e/S12e/Gadd45 family protein | chr3:6453437-6453870 FORWARD LENGTH=112;AT1G77940.1 | Symbols: | Ribosomal protein L7Ae/L30e/S12e/Gadd45 family protein | chr1:29304116-29305288 REVERSE LENGTH=112;AT1G3624	3	2	2	2	2	1	1	1	2	2	2	1	1	1	2	2	2	1	1	1	2	2	24.1	24.1	24.1	12.279	112	112;112;112	0	18.386	By MS/MS	By MS/MS	By MS/MS	By MS/MS	By MS/MS	By MS/MS	24.1	14.3	14.3	14.3	24.1	24.1	50121000
AT1G36390.2	AT1G36390.2;AT1G36390.1	AT1G36390.2;AT1G36390.1	1;1	1;1	1;1	AT1G36390.2 | Symbols: | Co-chaperone GrpE family protein | chr1:13701811-13703524 REVERSE LENGTH=279;AT1G36390.1 | Symbols: | Co-chaperone GrpE family protein | chr1:13701811-13703524 REVERSE LENGTH=279	2	1	1	1	0	0	0	1	1	1	0	0	0	1	1	1	0	0	0	1	1	1	6.1	6.1	6.1	31.223	279	279;279	0.004881	1.973				By matching	By matching	By MS/MS	0	0	0	6.1	6.1	6.1	8023900
AT1G37130.1	AT1G37130.1	AT1G37130.1	1	1	1	AT1G37130.1 | Symbols: NIA2, B29, NIA2-1, CHL3, NR, NR2, ATNR2 | nitrate reductase 2 | chr1:14158617-14161652 FORWARD LENGTH=917	1	1	1	1	1	1	0	0	0	0	1	1	0	0	0	0	1	1	0	0	0	0	1.1	1.1	1.1	102.84	917	917	0.0048751	1.9605	By MS/MS	By matching					1.1	1.1	0	0	0	0	6027600
AT1G41830.1	AT1G41830.1;AT4G22010.1	AT1G41830.1	4;1	4;1	2;1	AT1G41830.1 | Symbols: SKS6 | SKU5-similar 6 | chr1:15603892-15607802 REVERSE LENGTH=542	2	4	4	2	0	0	0	2	4	3	0	0	0	2	4	3	0	0	0	0	2	1	10.1	10.1	5.9	60.577	542	542;541	0	15.709				By MS/MS	By MS/MS	By MS/MS	0	0	0	4.2	10.1	7.2	11481000
AT1G42970.1	AT1G42970.1	AT1G42970.1	31	31	27	AT1G42970.1 | Symbols: GAPB | glyceraldehyde-3-phosphate dehydrogenase B subunit | chr1:16127552-16129584 FORWARD LENGTH=447	1	31	31	27	15	15	13	26	28	30	15	15	13	26	28	30	14	14	12	23	25	26	72	72	64	47.659	447	447	0	323.31	By MS/MS	By MS/MS	By MS/MS	By MS/MS	By MS/MS	By MS/MS	38.3	30.4	27.3	55.3	63.1	72	4792800000
AT1G43170.9	AT1G43170.9;AT1G43170.8;AT1G43170.7;AT1G43170.6;AT1G43170.5;AT1G43170.3;AT1G43170.2;AT1G43170.1;AT1G43170.4;AT1G61580.1	AT1G43170.9;AT1G43170.8;AT1G43170.7;AT1G43170.6;AT1G43170.5;AT1G43170.3;AT1G43170.2;AT1G43170.1;AT1G43170.4	14;14;14;14;14;14;14;14;11;4	14;14;14;14;14;14;14;14;11;4	14;14;14;14;14;14;14;14;11;4	AT1G43170.9 | Symbols: RP1 | ribosomal protein 1 | chr1:16266992-16268631 FORWARD LENGTH=389;AT1G43170.8 | Symbols: RP1 | ribosomal protein 1 | chr1:16266992-16268631 FORWARD LENGTH=389;AT1G43170.7 | Symbols: RP1 | ribosomal protein 1 | chr1:16266992-16268	10	14	14	14	14	11	9	6	7	8	14	11	9	6	7	8	14	11	9	6	7	8	37.5	37.5	37.5	44.559	389	389;389;389;389;389;389;389;389;306;390	0	84.565	By MS/MS	By MS/MS	By MS/MS	By MS/MS	By MS/MS	By MS/MS	37.5	24.9	21.9	14.4	21.6	21.9	523760000
AT1G43670.1	AT1G43670.1	AT1G43670.1	12	12	12	AT1G43670.1 | Symbols: | Inositol monophosphatase family protein | chr1:16468184-16470347 FORWARD LENGTH=341	1	12	12	12	4	4	3	9	10	11	4	4	3	9	10	11	4	4	3	9	10	11	47.2	47.2	47.2	37.287	341	341	0	110.17	By MS/MS	By MS/MS	By MS/MS	By MS/MS	By MS/MS	By MS/MS	19.6	18.5	16.1	36.1	44	44	158280000
AT1G43890.3	AT1G43890.3;AT1G43890.2;AT1G43890.1	AT1G43890.3;AT1G43890.2;AT1G43890.1	2;2;2	2;2;2	2;2;2	AT1G43890.3 | Symbols: ATRAB18, ATRABC1, RAB18-1, RABC1, ATRAB-C1, RAB18 | RAB GTPASE HOMOLOG B18 | chr1:16646934-16648395 FORWARD LENGTH=212;AT1G43890.2 | Symbols: ATRAB18, ATRABC1, RAB18-1, RABC1, ATRAB-C1, RAB18 | RAB GTPASE HOMOLOG B18 | chr1:16646934-	3	2	2	2	1	2	1	1	1	1	1	2	1	1	1	1	1	2	1	1	1	1	10.4	10.4	10.4	23.53	212	212;212;212	0	7.5695	By MS/MS	By MS/MS	By MS/MS	By MS/MS	By MS/MS	By MS/MS	5.2	10.4	5.2	5.2	5.2	5.2	214060000
AT1G44170.3	AT1G44170.3;AT1G44170.2;AT1G44170.1	AT1G44170.3;AT1G44170.2;AT1G44170.1	2;2;2	2;2;2	2;2;2	AT1G44170.3 | Symbols: ALDH3H1, ALDH4 | aldehyde dehydrogenase 3H1 | chr1:16796564-16798574 REVERSE LENGTH=421;AT1G44170.2 | Symbols: ALDH3H1, ALDH4 | aldehyde dehydrogenase 3H1 | chr1:16796564-16800031 REVERSE LENGTH=484;AT1G44170.1 | Symbols: ALDH3H1, AL	3	2	2	2	1	2	1	0	0	0	1	2	1	0	0	0	1	2	1	0	0	0	5.7	5.7	5.7	46.214	421	421;484;484	0	9.5659	By MS/MS	By MS/MS	By MS/MS				2.9	5.7	2.9	0	0	0	6795200
AT1G44575.1	AT1G44575.1;AT1G44575.2	AT1G44575.1;AT1G44575.2	9;6	9;6	9;6	AT1G44575.1 | Symbols: NPQ4, PSBS | Chlorophyll A-B binding family protein | chr1:16871768-16873194 FORWARD LENGTH=265;AT1G44575.2 | Symbols: NPQ4, PSBS | Chlorophyll A-B binding family protein | chr1:16871768-16872548 FORWARD LENGTH=205	2	9	9	9	7	8	8	8	8	8	7	8	8	8	8	8	7	8	8	8	8	8	37.4	37.4	37.4	28.007	265	265;205	0	125.21	By MS/MS	By MS/MS	By MS/MS	By MS/MS	By MS/MS	By MS/MS	24.5	31.3	30.6	31.3	30.6	31.3	1283300000
AT1G44820.1	AT1G44820.1;AT1G44180.1	AT1G44820.1	4;1	4;1	4;1	AT1G44820.1 | Symbols: | Peptidase M20/M25/M40 family protein | chr1:16926351-16928354 FORWARD LENGTH=438	2	4	4	4	4	3	1	1	0	1	4	3	1	1	0	1	4	3	1	1	0	1	14.6	14.6	14.6	48.958	438	438;435	0	12.712	By MS/MS	By MS/MS	By MS/MS	By MS/MS		By MS/MS	14.6	9.4	3.2	3.2	0	3.2	26445000
AT5G43010.1	AT5G43010.1;AT1G45000.1;AT1G45000.2	AT5G43010.1;AT1G45000.1;AT1G45000.2	5;5;4	4;4;3	4;4;3	AT5G43010.1 | Symbols: RPT4A | regulatory particle triple-A ATPase 4A | chr5:17248563-17251014 REVERSE LENGTH=399;AT1G45000.1 | Symbols: | AAA-type ATPase family protein | chr1:17009220-17011607 FORWARD LENGTH=399;AT1G45000.2 | Symbols: | AAA-type ATPase	3	5	4	4	4	4	3	2	3	2	3	3	2	1	2	1	3	3	2	1	2	1	17.5	14.5	14.5	44.816	399	399;399;335	0	11.317	By MS/MS	By MS/MS	By MS/MS	By MS/MS	By MS/MS	By MS/MS	13	13.5	10	7	10	7	47075000
AT1G45145.1	AT1G45145.1	AT1G45145.1	3	3	3	AT1G45145.1 | Symbols: ATTRX5, ATH5, LIV1, TRX5 | thioredoxin H-type 5 | chr1:17075264-17076256 REVERSE LENGTH=118	1	3	3	3	2	2	2	3	1	2	2	2	2	3	1	2	2	2	2	3	1	2	32.2	32.2	32.2	13.122	118	118	0	34.638	By MS/MS	By MS/MS	By MS/MS	By MS/MS	By MS/MS	By MS/MS	25.4	16.1	16.1	32.2	9.3	25.4	25859000
AT1G47128.1	AT1G47128.1	AT1G47128.1	6	6	6	AT1G47128.1 | Symbols: RD21, RD21A | Granulin repeat cysteine protease family protein | chr1:17283139-17285609 REVERSE LENGTH=462	1	6	6	6	4	6	3	5	4	5	4	6	3	5	4	5	4	6	3	5	4	5	20.8	20.8	20.8	50.966	462	462	0	53.508	By MS/MS	By MS/MS	By MS/MS	By MS/MS	By MS/MS	By MS/MS	18.2	20.8	9.7	18.2	9.7	12.3	611180000
AT1G47260.1	AT1G47260.1	AT1G47260.1	5	5	4	AT1G47260.1 | Symbols: APFI, GAMMA CA2 | gamma carbonic anhydrase 2 | chr1:17321384-17323347 REVERSE LENGTH=278	1	5	5	4	5	5	3	2	2	4	5	5	3	2	2	4	4	4	2	2	2	3	29.9	29.9	25.2	30.065	278	278	0	26.238	By MS/MS	By MS/MS	By MS/MS	By MS/MS	By matching	By MS/MS	29.9	29.9	15.8	11.2	11.2	21.2	64703000
AT1G47420.1	AT1G47420.1	AT1G47420.1	1	1	1	AT1G47420.1 | Symbols: SDH5 | succinate dehydrogenase 5 | chr1:17395774-17397176 REVERSE LENGTH=257	1	1	1	1	1	1	0	0	0	0	1	1	0	0	0	0	1	1	0	0	0	0	6.6	6.6	6.6	28.106	257	257	0.0077612	1.6866	By MS/MS	By MS/MS					6.6	6.6	0	0	0	0	1207100
AT1G47830.1	AT1G47830.1	AT1G47830.1	1	1	1	AT1G47830.1 | Symbols: | SNARE-like superfamily protein | chr1:17613346-17614784 REVERSE LENGTH=142	1	1	1	1	1	1	0	0	0	0	1	1	0	0	0	0	1	1	0	0	0	0	4.9	4.9	4.9	17.067	142	142	0.0054087	1.7706	By MS/MS	By matching					4.9	4.9	0	0	0	0	2015200
AT1G48030.2	AT1G48030.2;AT1G48030.1;AT3G17240.2	AT1G48030.2;AT1G48030.1	13;13;1	13;13;1	8;8;0	AT1G48030.2 | Symbols: mtLPD1 | mitochondrial lipoamide dehydrogenase 1 | chr1:17717432-17719141 REVERSE LENGTH=507;AT1G48030.1 | Symbols: mtLPD1 | mitochondrial lipoamide dehydrogenase 1 | chr1:17717432-17719141 REVERSE LENGTH=507	3	13	13	8	10	9	2	13	13	11	10	9	2	13	13	11	6	5	1	8	8	6	34.5	34.5	26.2	53.987	507	507;507;127	0	117.98	By MS/MS	By MS/MS	By MS/MS	By MS/MS	By MS/MS	By MS/MS	25.4	22.3	6.9	34.5	34.5	27.6	288620000
AT1G48350.1	AT1G48350.1	AT1G48350.1	1	1	1	AT1G48350.1 | Symbols: | Ribosomal L18p/L5e family protein | chr1:17867269-17868215 FORWARD LENGTH=170	1	1	1	1	0	0	0	1	1	1	0	0	0	1	1	1	0	0	0	1	1	1	11.8	11.8	11.8	18.726	170	170	0.0012626	2.3276				By MS/MS	By MS/MS	By MS/MS	0	0	0	11.8	11.8	11.8	7402700
AT1G48410.1	AT1G48410.1;AT1G48410.3;AT1G48410.2	AT1G48410.1;AT1G48410.3;AT1G48410.2	2;2;2	2;2;2	2;2;2	AT1G48410.1 | Symbols: AGO1 | Stabilizer of iron transporter SufD / Polynucleotidyl transferase | chr1:17886285-17891892 REVERSE LENGTH=1048;AT1G48410.3 | Symbols: AGO1 | Stabilizer of iron transporter SufD / Polynucleotidyl transferase | chr1:17886285-178	3	2	2	2	2	2	0	0	0	0	2	2	0	0	0	0	2	2	0	0	0	0	2.4	2.4	2.4	116.19	1048	1048;1050;1050	0	3.3253	By MS/MS	By MS/MS					2.4	2.4	0	0	0	0	4573800
AT1G48420.1	AT1G48420.1	AT1G48420.1	4	4	4	AT1G48420.1 | Symbols: D-CDES, ATACD1, ACD1 | D-cysteine desulfhydrase | chr1:17896767-17898803 REVERSE LENGTH=401	1	4	4	4	3	3	1	1	1	3	3	3	1	1	1	3	3	3	1	1	1	3	16.2	16.2	16.2	43.9	401	401	0	29.075	By MS/MS	By matching	By MS/MS	By MS/MS	By MS/MS	By MS/MS	12	12	4	4	4	11.7	25497000
AT1G48600.1	AT1G48600.1;AT1G48600.2;AT3G18000.1;AT1G73600.1;AT1G73600.2	AT1G48600.1;AT1G48600.2;AT3G18000.1	5;5;3;2;2	5;5;3;2;2	5;5;3;2;2	AT1G48600.1 | Symbols: PMEAMT, AtPMEAMT | S-adenosyl-L-methionine-dependent methyltransferases superfamily protein | chr1:17966448-17969077 FORWARD LENGTH=475;AT1G48600.2 | Symbols: PMEAMT, AtPMEAMT | S-adenosyl-L-methionine-dependent methyltransferases su	5	5	5	5	5	5	3	4	2	5	5	5	3	4	2	5	5	5	3	4	2	5	11.8	11.8	11.8	54.018	475	475;491;491;490;504	0	15.287	By MS/MS	By MS/MS	By MS/MS	By MS/MS	By MS/MS	By MS/MS	11.8	11.8	8.2	9.9	5.3	11.8	70601000
AT1G48830.2	AT1G48830.2;AT1G48830.1	AT1G48830.2;AT1G48830.1	4;4	4;4	4;4	AT1G48830.2 | Symbols: | Ribosomal protein S7e family protein | chr1:18059854-18060935 REVERSE LENGTH=191;AT1G48830.1 | Symbols: | Ribosomal protein S7e family protein | chr1:18059854-18060935 REVERSE LENGTH=191	2	4	4	4	4	3	3	4	4	4	4	3	3	4	4	4	4	3	3	4	4	4	30.9	30.9	30.9	21.922	191	191;191	0	15.282	By MS/MS	By MS/MS	By MS/MS	By MS/MS	By MS/MS	By MS/MS	30.9	24.6	24.6	30.9	30.9	30.9	92001000
AT1G48850.3	AT1G48850.3;AT1G48850.2;AT1G48850.1	AT1G48850.3;AT1G48850.2;AT1G48850.1	1;1;1	1;1;1	1;1;1	AT1G48850.3 | Symbols: EMB1144 | chorismate synthase, putative / 5-enolpyruvylshikimate-3-phosphate phospholyase, putative | chr1:18065399-18067956 REVERSE LENGTH=380;AT1G48850.2 | Symbols: EMB1144 | chorismate synthase, putative / 5-enolpyruvylshikimate-3	3	1	1	1	0	0	0	1	1	1	0	0	0	1	1	1	0	0	0	1	1	1	4.2	4.2	4.2	41.066	380	380;380;436	0	7.3816				By matching	By matching	By MS/MS	0	0	0	4.2	4.2	4.2	8473000
AT1G48900.2	AT1G48900.2;AT1G48900.1;AT5G49500.1	AT1G48900.2;AT1G48900.1;AT5G49500.1	1;1;1	1;1;1	1;1;1	AT1G48900.2 | Symbols: | Signal recognition particle, SRP54 subunit protein | chr1:18085031-18087743 REVERSE LENGTH=431;AT1G48900.1 | Symbols: | Signal recognition particle, SRP54 subunit protein | chr1:18084972-18087743 REVERSE LENGTH=495;AT5G49500.1 |	3	1	1	1	1	0	0	0	0	0	1	0	0	0	0	0	1	0	0	0	0	0	3	3	3	47.726	431	431;495;497	0	5.5545	By MS/MS						3	0	0	0	0	0	1235900
AT3G18780.2	AT3G18780.2;AT1G49240.1;AT3G18780.1	AT3G18780.2;AT1G49240.1;AT3G18780.1	25;25;22	25;25;22	11;11;9	AT3G18780.2 | Symbols: ACT2, DER1, LSR2, ENL2 | actin 2 | chr3:6475535-6476832 FORWARD LENGTH=377;AT1G49240.1 | Symbols: ACT8 | actin 8 | chr1:18216539-18217947 FORWARD LENGTH=377;AT3G18780.1 | Symbols: ACT2, DER1, LSR2, ENL2 | actin 2 | chr3:6475535-64767	3	25	25	11	24	22	19	14	12	13	24	22	19	14	12	13	11	9	7	6	5	5	76.4	76.4	46.7	41.876	377	377;377;371	0	263.7	By MS/MS	By MS/MS	By MS/MS	By MS/MS	By MS/MS	By MS/MS	70.3	70.3	55.2	43	41.9	42.7	2811900000
AT1G49300.2	AT1G49300.2;AT1G49300.1	AT1G49300.2;AT1G49300.1	4;4	1;1	1;1	AT1G49300.2 | Symbols: ATRAB7, ATRABG3E, RABG3E | RAB GTPase homolog G3E | chr1:18234842-18236968 FORWARD LENGTH=206;AT1G49300.1 | Symbols: ATRAB7, ATRABG3E, RABG3E | RAB GTPase homolog G3E | chr1:18234842-18236968 FORWARD LENGTH=206	2	4	1	1	4	4	4	2	2	2	1	1	1	0	0	0	1	1	1	0	0	0	21.8	5.3	5.3	22.98	206	206;206	0.0054745	1.9266	By MS/MS	By MS/MS	By MS/MS	By matching	By matching	By matching	21.8	21.8	21.8	9.7	9.7	9.7	7309300
AT1G49340.2	AT1G49340.2;AT1G49340.1	AT1G49340.2;AT1G49340.1	1;1	1;1	1;1	AT1G49340.2 | Symbols: ATPI4K ALPHA | Phosphatidylinositol 3- and 4-kinase family protein | chr1:18252355-18263967 FORWARD LENGTH=2028;AT1G49340.1 | Symbols: ATPI4K ALPHA | Phosphatidylinositol 3- and 4-kinase family protein | chr1:18252355-18263967 FORWAR	2	1	1	1	0	1	1	1	1	1	0	1	1	1	1	1	0	1	1	1	1	1	0.9	0.9	0.9	224.01	2028	2028;2028	0	5.3867		By MS/MS	By MS/MS	By MS/MS	By MS/MS	By MS/MS	0	0.9	0.9	0.9	0.9	0.9	35479000
AT1G49660.1	AT1G49660.1	AT1G49660.1	1	1	1	AT1G49660.1 | Symbols: AtCXE5, CXE5 | carboxyesterase 5 | chr1:18378777-18379736 REVERSE LENGTH=319	1	1	1	1	1	1	0	0	0	0	1	1	0	0	0	0	1	1	0	0	0	0	2.8	2.8	2.8	35.196	319	319	0.008284	1.6072	By MS/MS	By matching					2.8	2.8	0	0	0	0	6329700
AT1G49760.2	AT1G49760.2;AT1G49760.1	AT1G49760.2;AT1G49760.1	3;3	3;3	3;3	AT1G49760.2 | Symbols: PAB8 | poly(A) binding protein 8 | chr1:18416740-18419753 FORWARD LENGTH=671;AT1G49760.1 | Symbols: PAB8, PABP8 | poly(A) binding protein 8 | chr1:18416740-18419753 FORWARD LENGTH=671	2	3	3	3	3	3	2	0	2	0	3	3	2	0	2	0	3	3	2	0	2	0	7.3	7.3	7.3	72.779	671	671;671	0	17.464	By MS/MS	By MS/MS	By MS/MS		By matching		7.3	7.3	6	0	5.1	0	26365000
AT1G49970.1	AT1G49970.1	AT1G49970.1	3	3	3	AT1G49970.1 | Symbols: CLPR1, NCLPP5, SVR2 | CLP protease proteolytic subunit 1 | chr1:18501936-18504462 REVERSE LENGTH=387	1	3	3	3	0	0	0	2	2	3	0	0	0	2	2	3	0	0	0	2	2	3	13.4	13.4	13.4	42.627	387	387	0	25.274				By MS/MS	By MS/MS	By MS/MS	0	0	0	10.6	10.6	13.4	19350000
AT1G50200.2	AT1G50200.2;AT1G50200.1	AT1G50200.2;AT1G50200.1	4;4	4;4	4;4	AT1G50200.2 | Symbols: ALATS | Alanyl-tRNA synthetase | chr1:18591429-18598167 REVERSE LENGTH=963;AT1G50200.1 | Symbols: ALATS, ACD | Alanyl-tRNA synthetase | chr1:18591429-18598311 REVERSE LENGTH=1003	2	4	4	4	4	4	3	2	2	2	4	4	3	2	2	2	4	4	3	2	2	2	4.7	4.7	4.7	106.01	963	963;1003	0	15.879	By MS/MS	By MS/MS	By MS/MS	By MS/MS	By MS/MS	By MS/MS	4.7	4.7	3.4	2.3	2.3	2.3	60998000
AT1G50480.1	AT1G50480.1;AT2G12280.1	AT1G50480.1	23;4	23;4	23;4	AT1G50480.1 | Symbols: THFS | 10-formyltetrahydrofolate synthetase | chr1:18702064-18704687 FORWARD LENGTH=634	2	23	23	23	21	17	11	5	3	4	21	17	11	5	3	4	21	17	11	5	3	4	48.3	48.3	48.3	67.801	634	634;90	0	195.94	By MS/MS	By MS/MS	By MS/MS	By matching	By matching	By MS/MS	45.3	39.1	21	10.9	5.8	9.1	392890000
AT1G50610.1	AT1G50610.1	AT1G50610.1	1	1	1	AT1G50610.1 | Symbols: | Leucine-rich repeat protein kinase family protein | chr1:18742171-18744501 FORWARD LENGTH=686	1	1	1	1	0	0	0	1	0	0	0	0	0	1	0	0	0	0	0	1	0	0	1.5	1.5	1.5	76.86	686	686	1	-2				By MS/MS			0	0	0	1.5	0	0	0
AT1G50670.1	AT1G50670.1	AT1G50670.1	1	1	1	AT1G50670.1 | Symbols: | OTU-like cysteine protease family protein | chr1:18775086-18776552 REVERSE LENGTH=208	1	1	1	1	1	0	0	0	0	0	1	0	0	0	0	0	1	0	0	0	0	0	8.7	8.7	8.7	23.425	208	208	0	8.3403	By MS/MS						8.7	0	0	0	0	0	3071000
AT1G51360.1	AT1G51360.1	AT1G51360.1	1	1	1	AT1G51360.1 | Symbols: ATDABB1, DABB1 | dimeric A/B barrel domainS-protein 1 | chr1:19044208-19044840 FORWARD LENGTH=210	1	1	1	1	0	1	1	0	0	0	0	1	1	0	0	0	0	1	1	0	0	0	5.2	5.2	5.2	23.651	210	210	0	4.5249		By MS/MS	By MS/MS				0	5.2	5.2	0	0	0	1079700
AT1G51650.1	AT1G51650.1	AT1G51650.1	1	1	1	AT1G51650.1 | Symbols: | ATP synthase epsilon chain, mitochondrial | chr1:19152680-19153641 FORWARD LENGTH=70	1	1	1	1	0	1	0	0	1	0	0	1	0	0	1	0	0	1	0	0	1	0	14.3	14.3	14.3	7.8319	70	70	0.00064475	2.6078		By MS/MS			By MS/MS		0	14.3	0	0	14.3	0	0
AT1G51710.1	AT1G51710.1;AT1G51710.2	AT1G51710.1;AT1G51710.2	3;2	3;2	3;2	AT1G51710.1 | Symbols: UBP6, ATUBP6 | ubiquitin-specific protease 6 | chr1:19175805-19179894 REVERSE LENGTH=482;AT1G51710.2 | Symbols: UBP6 | ubiquitin-specific protease 6 | chr1:19175805-19179399 REVERSE LENGTH=443	2	3	3	3	2	3	0	0	0	0	2	3	0	0	0	0	2	3	0	0	0	0	7.7	7.7	7.7	53.695	482	482;443	0	6.587	By MS/MS	By MS/MS					5.4	7.7	0	0	0	0	13235000
AT1G51760.1	AT1G51760.1	AT1G51760.1	2	2	2	AT1G51760.1 | Symbols: IAR3, JR3 | peptidase M20/M25/M40 family protein | chr1:19199562-19201424 FORWARD LENGTH=440	1	2	2	2	2	2	0	1	0	0	2	2	0	1	0	0	2	2	0	1	0	0	5.9	5.9	5.9	48.263	440	440	0	8.0074	By MS/MS	By MS/MS		By matching			5.9	5.9	0	2.7	0	0	12581000
AT1G51980.1	AT1G51980.1;AT1G51980.2;AT3G16480.1	AT1G51980.1;AT1G51980.2	7;5;1	7;5;1	7;5;1	AT1G51980.1 | Symbols: | Insulinase (Peptidase family M16) protein | chr1:19323692-19326771 REVERSE LENGTH=503;AT1G51980.2 | Symbols: | Insulinase (Peptidase family M16) protein | chr1:19323929-19326771 REVERSE LENGTH=451	3	7	7	7	6	6	3	5	1	4	6	6	3	5	1	4	6	6	3	5	1	4	27.8	27.8	27.8	54.401	503	503;451;499	0	40.407	By MS/MS	By MS/MS	By MS/MS	By MS/MS	By matching	By MS/MS	20.5	24.5	14.1	22.5	3	15.1	72910000
AT1G52000.1	AT1G52000.1	AT1G52000.1	5	5	5	AT1G52000.1 | Symbols: | Mannose-binding lectin superfamily protein | chr1:19333352-19335700 REVERSE LENGTH=730	1	5	5	5	5	5	3	3	2	3	5	5	3	3	2	3	5	5	3	3	2	3	8.5	8.5	8.5	73.938	730	730	0	17.007	By MS/MS	By MS/MS	By matching	By MS/MS	By MS/MS	By MS/MS	8.5	8.5	4.5	4.7	3	5.3	37910000
AT1G52220.3	AT1G52220.3;AT1G52220.2;AT1G52220.1	AT1G52220.3;AT1G52220.2;AT1G52220.1	2;2;2	2;2;2	2;2;2	AT1G52220.3 | Symbols: | FUNCTIONS IN: molecular_function unknown; INVOLVED IN: biological_process unknown; LOCATED IN: chloroplast thylakoid membrane, chloroplast; EXPRESSED IN: 23 plant structures; EXPRESSED DURING: 13 growth stages; BEST Arabidopsis th	3	2	2	2	0	1	0	1	1	2	0	1	0	1	1	2	0	1	0	1	1	2	7.1	7.1	7.1	13.834	127	127;155;156	0	4.0995		By matching		By MS/MS	By MS/MS	By MS/MS	0	6.3	0	6.3	6.3	7.1	7935400
AT3G16140.1	AT3G16140.1;AT1G52230.1	AT3G16140.1;AT1G52230.1	4;4	4;4	4;4	AT3G16140.1 | Symbols: PSAH-1 | photosystem I subunit H-1 | chr3:5468670-5469415 REVERSE LENGTH=145;AT1G52230.1 | Symbols: PSAH2, PSAH-2, PSI-H | photosystem I subunit H2 | chr1:19454902-19455508 FORWARD LENGTH=145	2	4	4	4	3	3	3	3	3	4	3	3	3	3	3	4	3	3	3	3	3	4	38.6	38.6	38.6	15.216	145	145;145	0	60.393	By MS/MS	By MS/MS	By MS/MS	By MS/MS	By MS/MS	By MS/MS	31	31	31	31	31	38.6	166920000
AT3G15980.1	AT3G15980.1;AT3G15980.4;AT3G15980.3;AT3G15980.2;AT1G52360.1;AT3G15980.5;AT1G52360.2	AT3G15980.1;AT3G15980.4;AT3G15980.3;AT3G15980.2;AT1G52360.1;AT3G15980.5;AT1G52360.2	1;1;1;1;1;1;1	1;1;1;1;1;1;1	1;1;1;1;1;1;1	AT3G15980.1 | Symbols: | Coatomer, beta subunit | chr3:5411699-5418313 REVERSE LENGTH=909;AT3G15980.4 | Symbols: | Coatomer, beta subunit | chr3:5411699-5418313 REVERSE LENGTH=914;AT3G15980.3 | Symbols: | Coatomer, beta subunit | chr3:5412015-5418313	7	1	1	1	1	1	0	1	0	1	1	1	0	1	0	1	1	1	0	1	0	1	1.1	1.1	1.1	102.48	909	909;914;918;918;926;930;970	0.00064725	2.6963	By MS/MS	By matching		By matching		By matching	1.1	1.1	0	1.1	0	1.1	15124000
AT1G52400.3	AT1G52400.3;AT1G52400.1;AT1G52400.2;AT1G75940.1;AT1G66280.1;AT3G21370.1;AT5G28510.1;AT2G44490.1	AT1G52400.3;AT1G52400.1;AT1G52400.2	20;20;18;2;1;1;1;1	20;20;18;2;1;1;1;1	19;19;17;2;0;0;0;1	AT1G52400.3 | Symbols: BGLU18 | beta glucosidase 18 | chr1:19515250-19517930 FORWARD LENGTH=528;AT1G52400.1 | Symbols: BGL1, BGLU18, ATBG1 | beta glucosidase 18 | chr1:19515250-19517930 FORWARD LENGTH=528;AT1G52400.2 | Symbols: BGL1, BGLU18, ATBG1 | beta g	8	20	20	19	20	20	11	10	7	9	20	20	11	10	7	9	19	19	10	9	6	8	54.9	54.9	53.2	60.459	528	528;528;461;535;524;527;533;560	0	264.91	By MS/MS	By MS/MS	By MS/MS	By MS/MS	By MS/MS	By MS/MS	54.9	54.9	33.9	34.1	21	31.2	862910000
AT1G52510.2	AT1G52510.2;AT1G52510.1	AT1G52510.2;AT1G52510.1	2;2	2;2	2;2	AT1G52510.2 | Symbols: | alpha/beta-Hydrolases superfamily protein | chr1:19563039-19564922 REVERSE LENGTH=288;AT1G52510.1 | Symbols: | alpha/beta-Hydrolases superfamily protein | chr1:19563039-19565260 REVERSE LENGTH=380	2	2	2	2	1	1	0	1	1	2	1	1	0	1	1	2	1	1	0	1	1	2	14.6	14.6	14.6	32.14	288	288;380	0	23.624	By matching	By matching		By MS/MS	By MS/MS	By MS/MS	8	6.6	0	6.6	6.6	14.6	6596500
AT1G52570.1	AT1G52570.1;AT5G25370.1	AT1G52570.1	9;1	1;0	1;0	AT1G52570.1 | Symbols: PLDALPHA2 | phospholipase D alpha 2 | chr1:19583940-19586551 REVERSE LENGTH=810	2	9	1	1	7	9	7	4	4	2	1	1	0	0	0	0	1	1	0	0	0	0	11.7	3	3	91.597	810	810;820	0	7.8653	By MS/MS	By MS/MS	By matching	By matching	By matching	By matching	9.3	11.7	8.6	3.3	5.3	3.3	44000000
AT1G52600.1	AT1G52600.1	AT1G52600.1	1	1	1	AT1G52600.1 | Symbols: | Peptidase S24/S26A/S26B/S26C family protein | chr1:19590612-19592486 FORWARD LENGTH=180	1	1	1	1	1	1	1	0	0	0	1	1	1	0	0	0	1	1	1	0	0	0	6.7	6.7	6.7	20.021	180	180	0.0012555	2.2763	By matching	By matching	By MS/MS				6.7	6.7	6.7	0	0	0	2175600
AT1G52690.2	AT1G52690.2;AT1G52690.1	AT1G52690.2;AT1G52690.1	1;1	1;1	1;1	AT1G52690.2 | Symbols: | Late embryogenesis abundant protein (LEA) family protein | chr1:19619842-19620589 FORWARD LENGTH=169;AT1G52690.1 | Symbols: | Late embryogenesis abundant protein (LEA) family protein | chr1:19619842-19620589 FORWARD LENGTH=169	2	1	1	1	1	1	1	0	0	0	1	1	1	0	0	0	1	1	1	0	0	0	7.7	7.7	7.7	18.1	169	169;169	0	13.854	By MS/MS	By MS/MS	By MS/MS				7.7	7.7	7.7	0	0	0	14001000
AT1G52760.1	AT1G52760.1	AT1G52760.1	1	1	1	AT1G52760.1 | Symbols: LysoPL2 | lysophospholipase 2 | chr1:19651378-19652576 FORWARD LENGTH=332	1	1	1	1	1	0	0	0	0	0	1	0	0	0	0	0	1	0	0	0	0	0	3	3	3	36.975	332	332	0	3.7813	By MS/MS						3	0	0	0	0	0	3293800
AT1G53210.1	AT1G53210.1	AT1G53210.1	10	10	10	AT1G53210.1 | Symbols: | sodium/calcium exchanger family protein / calcium-binding EF hand family protein | chr1:19844790-19847533 FORWARD LENGTH=585	1	10	10	10	9	10	9	0	0	0	9	10	9	0	0	0	9	10	9	0	0	0	21	21	21	63.416	585	585	0	101.38	By MS/MS	By MS/MS	By MS/MS				18.5	21	17.3	0	0	0	178770000
AT1G53240.1	AT1G53240.1;AT3G15020.2;AT3G15020.1	AT1G53240.1;AT3G15020.2;AT3G15020.1	11;6;6	11;6;6	9;4;4	AT1G53240.1 | Symbols: mMDH1 | Lactate/malate dehydrogenase family protein | chr1:19854966-19856802 REVERSE LENGTH=341;AT3G15020.2 | Symbols: mMDH2 | Lactate/malate dehydrogenase family protein | chr3:5056139-5057865 FORWARD LENGTH=316;AT3G15020.1 | Symbol	3	11	11	9	9	9	8	11	11	11	9	9	8	11	11	11	7	7	6	9	9	9	48.1	48.1	44.6	35.804	341	341;316;341	0	172.68	By MS/MS	By MS/MS	By MS/MS	By MS/MS	By MS/MS	By MS/MS	46	39.9	30.2	48.1	48.1	48.1	904080000
AT1G53280.1	AT1G53280.1	AT1G53280.1	4	4	4	AT1G53280.1 | Symbols: | Class I glutamine amidotransferase-like superfamily protein | chr1:19864942-19867341 REVERSE LENGTH=438	1	4	4	4	3	3	0	1	2	2	3	3	0	1	2	2	3	3	0	1	2	2	14.8	14.8	14.8	46.99	438	438	0	11.593	By MS/MS	By MS/MS		By MS/MS	By MS/MS	By MS/MS	14.8	13.9	0	2.5	10.5	10.5	22333000
AT1G53310.3	AT1G53310.3;AT1G53310.2;AT1G53310.1;AT3G14940.1	AT1G53310.3;AT1G53310.2;AT1G53310.1;AT3G14940.1	16;16;16;8	7;7;7;2	7;7;7;2	AT1G53310.3 | Symbols: ATPPC1, PEPC1, ATPEPC1, PPC1 | phosphoenolpyruvate carboxylase 1 | chr1:19884261-19888070 REVERSE LENGTH=967;AT1G53310.2 | Symbols: ATPPC1, PEPC1, ATPEPC1, PPC1 | phosphoenolpyruvate carboxylase 1 | chr1:19884261-19888070 REVERSE LEN	4	16	7	7	15	13	7	5	3	4	6	5	2	1	0	1	6	5	2	1	0	1	23.9	11.9	11.9	110.28	967	967;967;967;968	0	24.956	By MS/MS	By MS/MS	By MS/MS	By MS/MS	By matching	By MS/MS	21.8	17.3	8.6	5.7	2.7	4.7	68197000
AT3G14790.1	AT3G14790.1;AT1G53500.1	AT3G14790.1;AT1G53500.1	3;3	3;3	1;1	AT3G14790.1 | Symbols: RHM3, ATRHM3 | rhamnose biosynthesis 3 | chr3:4964791-4966875 FORWARD LENGTH=664;AT1G53500.1 | Symbols: MUM4, RHM2, ATRHM2, ATMUM4 | NAD-dependent epimerase/dehydratase family protein | chr1:19967157-19969239 REVERSE LENGTH=667	2	3	3	1	3	3	2	0	0	0	3	3	2	0	0	0	1	1	1	0	0	0	5.7	5.7	1.5	74.913	664	664;667	0	14.725	By MS/MS	By MS/MS	By MS/MS				5.7	5.7	3	0	0	0	37666000
AT1G53580.1	AT1G53580.1;AT1G53580.2	AT1G53580.1;AT1G53580.2	9;8	9;8	9;8	AT1G53580.1 | Symbols: GLX2-3, ETHE1, GLY3 | glyoxalase II 3 | chr1:19991542-19993250 REVERSE LENGTH=294;AT1G53580.2 | Symbols: GLX2-3, ETHE1, GLY3 | glyoxalase II 3 | chr1:19991542-19993250 REVERSE LENGTH=294	2	9	9	9	7	8	8	4	6	5	7	8	8	4	6	5	7	8	8	4	6	5	55.8	55.8	55.8	32.332	294	294;294	0	108.78	By MS/MS	By MS/MS	By MS/MS	By MS/MS	By MS/MS	By MS/MS	41.2	46.6	47.6	19.7	27.6	19.4	196500000
AT1G53750.1	AT1G53750.1	AT1G53750.1	6	6	6	AT1G53750.1 | Symbols: RPT1A | regulatory particle triple-A 1A | chr1:20065921-20068324 REVERSE LENGTH=426	1	6	6	6	6	4	3	2	1	2	6	4	3	2	1	2	6	4	3	2	1	2	18.1	18.1	18.1	47.803	426	426	0	19.487	By MS/MS	By MS/MS	By matching	By matching	By matching	By matching	18.1	12.2	7.7	7.3	2.8	7.3	47228000
AT1G53850.2	AT1G53850.2;AT1G53850.1	AT1G53850.2;AT1G53850.1	6;6	6;6	2;2	AT1G53850.2 | Symbols: PAE1 | 20S proteasome alpha subunit E1 | chr1:20104131-20105792 REVERSE LENGTH=237;AT1G53850.1 | Symbols: PAE1, ATPAE1 | 20S proteasome alpha subunit E1 | chr1:20104131-20105792 REVERSE LENGTH=237	2	6	6	2	4	4	2	2	2	3	4	4	2	2	2	3	2	2	1	0	0	1	49.4	49.4	23.2	25.947	237	237;237	0	37.156	By MS/MS	By MS/MS	By MS/MS	By MS/MS	By MS/MS	By MS/MS	35	38	13.9	10.5	10.5	19	60148000
AT1G54090.1	AT1G54090.1;AT3G14090.1	AT1G54090.1;AT3G14090.1	1;1	1;1	1;1	AT1G54090.1 | Symbols: ATEXO70D2, EXO70D2 | exocyst subunit exo70 family protein D2 | chr1:20189737-20191605 FORWARD LENGTH=622;AT3G14090.1 | Symbols: ATEXO70D3, EXO70D3 | exocyst subunit exo70 family protein D3 | chr3:4669508-4671379 REVERSE LENGTH=623	2	1	1	1	1	1	0	0	0	0	1	1	0	0	0	0	1	1	0	0	0	0	1.9	1.9	1.9	70.77	622	622;623	0	3.7474	By MS/MS	By matching					1.9	1.9	0	0	0	0	3342500
AT1G54100.2	AT1G54100.2;AT1G54100.1	AT1G54100.2;AT1G54100.1	19;19	19;19	19;19	AT1G54100.2 | Symbols: ALDH7B4 | aldehyde dehydrogenase 7B4 | chr1:20195435-20198853 REVERSE LENGTH=508;AT1G54100.1 | Symbols: ALDH7B4 | aldehyde dehydrogenase 7B4 | chr1:20195435-20198853 REVERSE LENGTH=508	2	19	19	19	18	17	12	11	8	6	18	17	12	11	8	6	18	17	12	11	8	6	54.3	54.3	54.3	54.208	508	508;508	0	259.77	By MS/MS	By MS/MS	By MS/MS	By MS/MS	By MS/MS	By MS/MS	53.7	46.7	35.2	34.3	19.5	15.6	670580000
AT1G54220.2	AT1G54220.2;AT1G54220.1	AT1G54220.2;AT1G54220.1	2;2	1;1	1;1	AT1G54220.2 | Symbols: | Dihydrolipoamide acetyltransferase, long form protein | chr1:20246460-20250208 REVERSE LENGTH=539;AT1G54220.1 | Symbols: | Dihydrolipoamide acetyltransferase, long form protein | chr1:20246460-20250208 REVERSE LENGTH=539	2	2	1	1	2	2	1	2	2	2	1	1	0	1	1	1	1	1	0	1	1	1	3.5	1.7	1.7	58.467	539	539;539	0.0077798	1.7028	By MS/MS	By matching	By matching	By MS/MS	By matching	By matching	3.5	3.5	1.9	3.5	3.5	3.5	4586700
AT1G54270.1	AT1G54270.1;AT1G54270.2	AT1G54270.1;AT1G54270.2	18;17	4;4	4;4	AT1G54270.1 | Symbols: EIF4A-2 | eif4a-2 | chr1:20260495-20262018 FORWARD LENGTH=412;AT1G54270.2 | Symbols: EIF4A-2 | eif4a-2 | chr1:20260495-20262018 FORWARD LENGTH=407	2	18	4	4	18	18	15	8	9	11	4	4	2	1	1	1	4	4	2	1	1	1	54.6	13.3	13.3	46.762	412	412;407	0	38.45	By MS/MS	By MS/MS	By MS/MS	By MS/MS	By MS/MS	By MS/MS	54.6	54.6	47.6	26.5	31.8	37.4	70647000
AT1G54570.1	AT1G54570.1	AT1G54570.1	7	7	7	AT1G54570.1 | Symbols: | Esterase/lipase/thioesterase family protein | chr1:20380649-20384953 REVERSE LENGTH=704	1	7	7	7	5	6	7	0	0	0	5	6	7	0	0	0	5	6	7	0	0	0	13.1	13.1	13.1	78.203	704	704	0	39.24	By MS/MS	By MS/MS	By MS/MS				10.1	11.4	13.1	0	0	0	55987000
AT1G54780.1	AT1G54780.1	AT1G54780.1	9	9	9	AT1G54780.1 | Symbols: TLP18.3 | thylakoid lumen 18.3 kDa protein | chr1:20439533-20440953 FORWARD LENGTH=285	1	9	9	9	6	8	8	9	7	9	6	8	8	9	7	9	6	8	8	9	7	9	24.6	24.6	24.6	31.138	285	285	0	42.767	By MS/MS	By MS/MS	By MS/MS	By MS/MS	By MS/MS	By MS/MS	16.8	24.6	24.6	24.6	20.4	24.6	269650000
AT1G54990.1	AT1G54990.1	AT1G54990.1	1	1	1	AT1G54990.1 | Symbols: AXR4, RGR, RGR1 | alpha/beta-Hydrolases superfamily protein | chr1:20511565-20513489 FORWARD LENGTH=473	1	1	1	1	1	0	0	0	0	0	1	0	0	0	0	0	1	0	0	0	0	0	3.6	3.6	3.6	52.419	473	473	0	3.1557	By MS/MS						3.6	0	0	0	0	0	0
AT1G55160.2	AT1G55160.2;AT1G55160.1;AT1G55160.3	AT1G55160.2;AT1G55160.1;AT1G55160.3	1;1;1	1;1;1	1;1;1	AT1G55160.2 | Symbols: | unknown protein; FUNCTIONS IN: molecular_function unknown; INVOLVED IN: biological_process unknown; LOCATED IN: mitochondrion, plastid; EXPRESSED IN: 22 plant structures; EXPRESSED DURING: 13 growth stages; BEST Arabidopsis thalia	3	1	1	1	1	0	0	0	0	0	1	0	0	0	0	0	1	0	0	0	0	0	10.2	10.2	10.2	15.423	137	137;188;213	0.00064103	2.5248	By MS/MS						10.2	0	0	0	0	0	0
AT1G55190.1	AT1G55190.1	AT1G55190.1	1	1	1	AT1G55190.1 | Symbols: PRA1.F2, PRA7 | PRA1 (Prenylated rab acceptor) family protein | chr1:20588450-20589019 FORWARD LENGTH=189	1	1	1	1	1	0	0	0	0	0	1	0	0	0	0	0	1	0	0	0	0	0	12.2	12.2	12.2	21.071	189	189	0	11.188	By MS/MS						12.2	0	0	0	0	0	6087200
AT1G55265.1	AT1G55265.1	AT1G55265.1	2	2	2	AT1G55265.1 | Symbols: | Protein of unknown function, DUF538 | chr1:20617326-20617853 FORWARD LENGTH=175	1	2	2	2	1	0	0	1	2	1	1	0	0	1	2	1	1	0	0	1	2	1	20.6	20.6	20.6	19.137	175	175	0	3.0518	By MS/MS			By MS/MS	By MS/MS	By MS/MS	20.6	0	0	5.7	20.6	5.7	5345400
AT1G55450.1	AT1G55450.1;AT1G55450.2	AT1G55450.1;AT1G55450.2	1;1	1;1	1;1	AT1G55450.1 | Symbols: | S-adenosyl-L-methionine-dependent methyltransferases superfamily protein | chr1:20705274-20706825 REVERSE LENGTH=311;AT1G55450.2 | Symbols: | S-adenosyl-L-methionine-dependent methyltransferases superfamily protein | chr1:2070527	2	1	1	1	1	1	0	1	0	1	1	1	0	1	0	1	1	1	0	1	0	1	5.5	5.5	5.5	34.475	311	311;320	0	4.7301	By MS/MS	By MS/MS		By matching		By matching	5.5	5.5	0	5.5	0	5.5	6273600
AT1G55480.1	AT1G55480.1	AT1G55480.1	8	8	8	AT1G55480.1 | Symbols: ZKT | protein containing PDZ domain, a K-box domain, and a TPR region | chr1:20713822-20715351 FORWARD LENGTH=335	1	8	8	8	1	0	0	7	7	8	1	0	0	7	7	8	1	0	0	7	7	8	38.2	38.2	38.2	37.41	335	335	0	65.43	By matching			By MS/MS	By MS/MS	By MS/MS	7.2	0	0	38.2	38.2	38.2	50981000
AT1G55490.2	AT1G55490.2;AT1G55490.1;AT3G13470.1;AT5G56500.2;AT5G56500.1	AT1G55490.2;AT1G55490.1;AT3G13470.1	20;20;17;9;9	20;20;17;9;9	20;20;17;9;9	AT1G55490.2 | Symbols: CPN60B, LEN1 | chaperonin 60 beta | chr1:20715717-20718673 REVERSE LENGTH=600;AT1G55490.1 | Symbols: CPN60B, LEN1 | chaperonin 60 beta | chr1:20715717-20718673 REVERSE LENGTH=600;AT3G13470.1 | Symbols: | TCP-1/cpn60 chaperonin famil	5	20	20	20	3	2	0	17	17	19	3	2	0	17	17	19	3	2	0	17	17	19	50	50	50	63.808	600	600;600;596;597;597	0	170.36	By MS/MS	By MS/MS		By MS/MS	By MS/MS	By MS/MS	5.7	4	0	43.8	41.3	48.3	417930000
AT1G55670.1	AT1G55670.1	AT1G55670.1	5	5	5	AT1G55670.1 | Symbols: PSAG | photosystem I subunit G | chr1:20802874-20803356 REVERSE LENGTH=160	1	5	5	5	4	3	3	5	5	5	4	3	3	5	5	5	4	3	3	5	5	5	19.4	19.4	19.4	17.085	160	160	0	14.602	By MS/MS	By MS/MS	By MS/MS	By MS/MS	By MS/MS	By MS/MS	16.2	16.2	10.6	19.4	19.4	19.4	236330000
AT1G56050.1	AT1G56050.1	AT1G56050.1	1	1	1	AT1G56050.1 | Symbols: | GTP-binding protein-related | chr1:20963793-20966181 FORWARD LENGTH=421	1	1	1	1	0	0	0	1	0	1	0	0	0	1	0	1	0	0	0	1	0	1	2.6	2.6	2.6	45.628	421	421	0.0054645	1.9128				By MS/MS		By MS/MS	0	0	0	2.6	0	2.6	22009000
AT1G56070.1	AT1G56070.1;AT3G12915.1;AT3G12915.2	AT1G56070.1	44;17;15	44;17;15	44;17;15	AT1G56070.1 | Symbols: LOS1 | Ribosomal protein S5/Elongation factor G/III/V family protein | chr1:20968245-20971077 REVERSE LENGTH=843	3	44	44	44	40	41	32	24	20	24	40	41	32	24	20	24	40	41	32	24	20	24	64.8	64.8	64.8	93.89	843	843;820;767	0	323.31	By MS/MS	By MS/MS	By MS/MS	By MS/MS	By MS/MS	By MS/MS	59.7	60.9	53.1	41.2	35.3	35.9	1848700000
AT1G56190.2	AT1G56190.2;AT1G56190.1	AT1G56190.2;AT1G56190.1	23;23	11;11	9;9	AT1G56190.2 | Symbols: | Phosphoglycerate kinase family protein | chr1:21028622-21030454 FORWARD LENGTH=405;AT1G56190.1 | Symbols: | Phosphoglycerate kinase family protein | chr1:21028403-21030454 FORWARD LENGTH=478	2	23	11	9	9	10	7	21	20	23	2	2	2	10	9	11	0	0	0	8	7	9	63.7	32.6	32.6	42.615	405	405;478	0	97.695	By MS/MS	By MS/MS	By MS/MS	By MS/MS	By MS/MS	By MS/MS	28.6	34.6	22.5	59	58.5	63.7	372190000
AT4G02080.1	AT4G02080.1;AT3G62560.1;AT1G56330.1;AT1G09180.1	AT4G02080.1;AT3G62560.1;AT1G56330.1;AT1G09180.1	6;6;6;4	6;6;6;4	6;6;6;4	AT4G02080.1 | Symbols: ASAR1, ATSARA1C, ATSAR2, SAR2 | secretion-associated RAS super family 2 | chr4:921554-922547 FORWARD LENGTH=193;AT3G62560.1 | Symbols: | Ras-related small GTP-binding family protein | chr3:23137539-23138880 FORWARD LENGTH=193;AT1G56	4	6	6	6	6	5	5	5	2	3	6	5	5	5	2	3	6	5	5	5	2	3	35.8	35.8	35.8	22.03	193	193;193;193;193	0	36.815	By MS/MS	By MS/MS	By MS/MS	By MS/MS	By MS/MS	By MS/MS	35.8	34.7	34.7	34.7	13.5	23.3	119880000
AT1G56340.2	AT1G56340.2;AT1G56340.1	AT1G56340.2;AT1G56340.1	9;9	9;9	8;8	AT1G56340.2 | Symbols: CRT1, CRT1a, AtCRT1a | calreticulin 1a | chr1:21090022-21092630 REVERSE LENGTH=424;AT1G56340.1 | Symbols: CRT1, CRT1a, AtCRT1a | calreticulin 1a | chr1:21090059-21092630 REVERSE LENGTH=425	2	9	9	8	8	8	4	2	1	2	8	8	4	2	1	2	7	7	3	2	1	2	27.6	27.6	23.8	49.142	424	424;425	0	55.108	By MS/MS	By MS/MS	By MS/MS	By MS/MS	By matching	By matching	27.6	27.6	10.4	7.3	2.8	7.3	123300000
AT1G56450.1	AT1G56450.1	AT1G56450.1	4	4	4	AT1G56450.1 | Symbols: PBG1 | 20S proteasome beta subunit G1 | chr1:21141970-21144186 FORWARD LENGTH=246	1	4	4	4	3	3	3	2	3	3	3	3	3	2	3	3	3	3	3	2	3	3	26	26	26	27.651	246	246	0	90.427	By MS/MS	By MS/MS	By MS/MS	By MS/MS	By MS/MS	By MS/MS	19.9	19.9	19.9	13.4	19.5	19.9	73399000
AT1G57720.2	AT1G57720.2;AT1G57720.1	AT1G57720.2;AT1G57720.1	17;17	17;17	11;11	AT1G57720.2 | Symbols: | Translation elongation factor EF1B, gamma chain | chr1:21377873-21380114 FORWARD LENGTH=413;AT1G57720.1 | Symbols: | Translation elongation factor EF1B, gamma chain | chr1:21377873-21380114 FORWARD LENGTH=413	2	17	17	11	17	15	7	3	2	5	17	15	7	3	2	5	11	9	5	3	1	3	44.1	44.1	28.3	46.4	413	413;413	0	165.94	By MS/MS	By MS/MS	By MS/MS	By MS/MS	By MS/MS	By MS/MS	44.1	41.9	29.1	14.3	9.7	24	351860000
AT1G59359.1	AT1G59359.1;AT1G58983.1;AT1G58684.1;AT1G58380.1	AT1G59359.1;AT1G58983.1;AT1G58684.1;AT1G58380.1	7;7;7;7	2;2;2;2	2;2;2;2	AT1G59359.1 | Symbols: | Ribosomal protein S5 family protein | chr1:21842537-21843733 REVERSE LENGTH=284;AT1G58983.1 | Symbols: | Ribosomal protein S5 family protein | chr1:21806279-21807475 REVERSE LENGTH=284;AT1G58684.1 | Symbols: | Ribosomal protein	4	7	2	2	6	6	6	4	5	4	1	2	2	1	1	1	1	2	2	1	1	1	27.1	8.8	8.8	30.771	284	284;284;284;284	0	19.755	By MS/MS	By MS/MS	By MS/MS	By matching	By matching	By matching	22.9	21.1	24.3	14.1	16.9	14.1	44165000
AT1G59610.1	AT1G59610.1	AT1G59610.1	6	6	2	AT1G59610.1 | Symbols: ADL3, CF1, DRP2B, DL3 | dynamin-like 3 | chr1:21893413-21900780 FORWARD LENGTH=920	1	6	6	2	6	5	2	0	0	0	6	5	2	0	0	0	2	2	0	0	0	0	7.3	7.3	2.5	100.23	920	920	0	28.165	By MS/MS	By MS/MS	By MS/MS				7.3	6.2	2.4	0	0	0	39726000
AT1G59700.1	AT1G59700.1	AT1G59700.1	1	1	1	AT1G59700.1 | Symbols: ATGSTU16, GSTU16 | glutathione S-transferase TAU 16 | chr1:21936459-21937763 FORWARD LENGTH=234	1	1	1	1	1	0	0	0	0	0	1	0	0	0	0	0	1	0	0	0	0	0	6.4	6.4	6.4	26.506	234	234	0	6.8257	By MS/MS						6.4	0	0	0	0	0	3030500
AT1G59900.1	AT1G59900.1	AT1G59900.1	3	3	3	AT1G59900.1 | Symbols: AT-E1 ALPHA, E1 ALPHA | pyruvate dehydrogenase complex E1 alpha subunit | chr1:22051368-22053660 FORWARD LENGTH=389	1	3	3	3	3	2	1	1	0	1	3	2	1	1	0	1	3	2	1	1	0	1	13.4	13.4	13.4	43.059	389	389	0	17.7	By MS/MS	By MS/MS	By MS/MS	By matching		By MS/MS	13.4	6.7	3.6	3.6	0	3.6	13020000
AT1G59960.1	AT1G59960.1	AT1G59960.1	3	3	3	AT1G59960.1 | Symbols: | NAD(P)-linked oxidoreductase superfamily protein | chr1:22071410-22073067 REVERSE LENGTH=326	1	3	3	3	3	3	0	0	0	0	3	3	0	0	0	0	3	3	0	0	0	0	12.6	12.6	12.6	36.73	326	326	0	8.3212	By MS/MS	By MS/MS					12.6	12.6	0	0	0	0	11327000
AT1G60420.1	AT1G60420.1	AT1G60420.1	2	2	2	AT1G60420.1 | Symbols: | DC1 domain-containing protein | chr1:22261978-22264243 FORWARD LENGTH=578	1	2	2	2	2	1	1	0	0	0	2	1	1	0	0	0	2	1	1	0	0	0	4.5	4.5	4.5	65.169	578	578	0	2.8327	By MS/MS	By matching	By MS/MS				4.5	2.9	2.9	0	0	0	5387000
AT1G60710.1	AT1G60710.1;AT1G60730.2;AT1G60750.1;AT1G60730.1;AT1G60680.1;AT1G60730.3;AT1G60690.1	AT1G60710.1	8;3;3;3;3;3;2	8;3;3;3;3;3;2	8;3;3;3;3;3;2	AT1G60710.1 | Symbols: ATB2 | NAD(P)-linked oxidoreductase superfamily protein | chr1:22355073-22356627 REVERSE LENGTH=345	7	8	8	8	8	8	4	4	4	3	8	8	4	4	4	3	8	8	4	4	4	3	24.3	24.3	24.3	37.924	345	345;251;330;345;346;365;345	0	35.392	By MS/MS	By MS/MS	By MS/MS	By MS/MS	By MS/MS	By MS/MS	24.3	24.3	14.5	14.5	14.5	10.7	76925000
AT1G60780.1	AT1G60780.1;AT1G10730.1	AT1G60780.1;AT1G10730.1	2;1	2;1	2;1	AT1G60780.1 | Symbols: HAP13 | Clathrin adaptor complexes medium subunit family protein | chr1:22369289-22371885 REVERSE LENGTH=428;AT1G10730.1 | Symbols: | Clathrin adaptor complexes medium subunit family protein | chr1:3565463-3567779 FORWARD LENGTH=428	2	2	2	2	1	2	0	0	0	0	1	2	0	0	0	0	1	2	0	0	0	0	7	7	7	49.032	428	428;428	0	13.331	By MS/MS	By MS/MS					4	7	0	0	0	0	4748800
AT1G60950.1	AT1G60950.1	AT1G60950.1	1	1	1	AT1G60950.1 | Symbols: FED A, ATFD2 | 2Fe-2S ferredoxin-like superfamily protein | chr1:22444565-22445011 FORWARD LENGTH=148	1	1	1	1	0	0	0	1	0	1	0	0	0	1	0	1	0	0	0	1	0	1	23	23	23	15.539	148	148	0	16.908				By MS/MS		By MS/MS	0	0	0	23	0	23	11085000
AT1G60970.1	AT1G60970.1;AT4G08520.1	AT1G60970.1;AT4G08520.1	1;1	1;1	1;1	AT1G60970.1 | Symbols: | SNARE-like superfamily protein | chr1:22448008-22449387 REVERSE LENGTH=177;AT4G08520.1 | Symbols: | SNARE-like superfamily protein | chr4:5417887-5420295 FORWARD LENGTH=181	2	1	1	1	1	0	0	0	0	0	1	0	0	0	0	0	1	0	0	0	0	0	6.2	6.2	6.2	19.615	177	177;181	0.004902	1.9948	By MS/MS						6.2	0	0	0	0	0	0
AT1G61000.1	AT1G61000.1	AT1G61000.1	1	1	1	AT1G61000.1 | Symbols: | FUNCTIONS IN: molecular_function unknown; INVOLVED IN: mitosis; LOCATED IN: plasma membrane; EXPRESSED IN: cultured cell; CONTAINS InterPro DOMAIN/s: Kinetochore protein Nuf2 (InterPro:IPR005549); Has 50972 Blast hits to 29793 pro	1	1	1	1	1	1	0	0	0	1	1	1	0	0	0	1	1	1	0	0	0	1	4.1	4.1	4.1	50.531	440	440	0.0099707	1.4589	By MS/MS	By MS/MS				By matching	4.1	4.1	0	0	0	4.1	17506000
AT1G61520.2	AT1G61520.2;AT1G61520.3;AT1G61520.1	AT1G61520.2;AT1G61520.3;AT1G61520.1	6;6;6	6;6;6	6;6;6	AT1G61520.2 | Symbols: LHCA3 | photosystem I light harvesting complex gene 3 | chr1:22700493-22701149 FORWARD LENGTH=218;AT1G61520.3 | Symbols: LHCA3 | photosystem I light harvesting complex gene 3 | chr1:22700152-22701149 FORWARD LENGTH=273;AT1G61520.1 |	3	6	6	6	5	6	5	6	6	6	5	6	5	6	6	6	5	6	5	6	6	6	34.4	34.4	34.4	23.746	218	218;273;273	0	67.777	By MS/MS	By MS/MS	By MS/MS	By MS/MS	By MS/MS	By MS/MS	33.9	34.4	33.9	34.4	34.4	34.4	2067100000
AT1G62380.1	AT1G62380.1	AT1G62380.1	3	3	3	AT1G62380.1 | Symbols: ACO2, ATACO2 | ACC oxidase 2 | chr1:23082340-23084068 FORWARD LENGTH=320	1	3	3	3	3	1	1	0	0	0	3	1	1	0	0	0	3	1	1	0	0	0	17.5	17.5	17.5	36.183	320	320	0	39.599	By MS/MS	By MS/MS	By MS/MS				17.5	5.3	5.3	0	0	0	19673000
AT1G62480.1	AT1G62480.1	AT1G62480.1	1	1	1	AT1G62480.1 | Symbols: | Vacuolar calcium-binding protein-related | chr1:23128799-23129548 FORWARD LENGTH=152	1	1	1	1	0	0	1	0	0	0	0	0	1	0	0	0	0	0	1	0	0	0	14.5	14.5	14.5	16.628	152	152	0	4.5882			By MS/MS				0	0	14.5	0	0	0	0
AT1G62560.1	AT1G62560.1	AT1G62560.1	2	2	2	AT1G62560.1 | Symbols: FMO GS-OX3 | flavin-monooxygenase glucosinolate S-oxygenase 3 | chr1:23159912-23162551 FORWARD LENGTH=462	1	2	2	2	2	2	0	0	0	0	2	2	0	0	0	0	2	2	0	0	0	0	6.1	6.1	6.1	52.688	462	462	0	10.826	By MS/MS	By matching					6.1	6.1	0	0	0	0	7665000
AT1G62740.1	AT1G62740.1;AT1G12270.1	AT1G62740.1	3;1	3;1	3;1	AT1G62740.1 | Symbols: Hop2 | stress-inducible protein, putative | chr1:23231026-23233380 FORWARD LENGTH=571	2	3	3	3	3	1	0	0	0	0	3	1	0	0	0	0	3	1	0	0	0	0	8.1	8.1	8.1	64.519	571	571;572	0	14.059	By MS/MS	By MS/MS					8.1	3.5	0	0	0	0	7878800
AT1G62750.1	AT1G62750.1	AT1G62750.1	14	14	14	AT1G62750.1 | Symbols: ATSCO1, ATSCO1/CPEF-G, SCO1 | Translation elongation factor EFG/EF2 protein | chr1:23233622-23236321 REVERSE LENGTH=783	1	14	14	14	0	0	0	9	11	12	0	0	0	9	11	12	0	0	0	9	11	12	27.5	27.5	27.5	86.057	783	783	0	71.816				By MS/MS	By MS/MS	By MS/MS	0	0	0	15.6	20.8	24	77181000
AT1G62850.3	AT1G62850.3;AT1G62850.2	AT1G62850.3;AT1G62850.2	1;1	1;1	1;1	AT1G62850.3 | Symbols: | Class I peptide chain release factor | chr1:23272608-23274211 REVERSE LENGTH=236;AT1G62850.2 | Symbols: | Class I peptide chain release factor | chr1:23272608-23274211 REVERSE LENGTH=236	2	1	1	1	0	0	0	1	0	1	0	0	0	1	0	1	0	0	0	1	0	1	5.1	5.1	5.1	26.072	236	236;236	1	-2				By MS/MS		By MS/MS	0	0	0	5.1	0	5.1	18129000
AT1G63000.1	AT1G63000.1	AT1G63000.1	1	1	1	AT1G63000.1 | Symbols: NRS/ER, UER1 | nucleotide-rhamnose synthase/epimerase-reductase | chr1:23342510-23343859 FORWARD LENGTH=301	1	1	1	1	1	1	0	0	0	0	1	1	0	0	0	0	1	1	0	0	0	0	4.7	4.7	4.7	33.597	301	301	0	11.767	By MS/MS	By MS/MS					4.7	4.7	0	0	0	0	6863200
AT1G63770.4	AT1G63770.4;AT1G63770.3;AT1G63770.5;AT1G63770.1;AT1G63770.2	AT1G63770.4;AT1G63770.3;AT1G63770.5;AT1G63770.1;AT1G63770.2	16;16;16;15;15	16;16;16;15;15	16;16;16;15;15	AT1G63770.4 | Symbols: | Peptidase M1 family protein | chr1:23657791-23663476 REVERSE LENGTH=895;AT1G63770.3 | Symbols: | Peptidase M1 family protein | chr1:23657791-23664243 REVERSE LENGTH=987;AT1G63770.5 | Symbols: | Peptidase M1 family protein | chr1	5	16	16	16	16	8	1	6	4	6	16	8	1	6	4	6	16	8	1	6	4	6	30.1	30.1	30.1	100.57	895	895;987;1013;918;945	0	69.881	By MS/MS	By MS/MS	By MS/MS	By MS/MS	By MS/MS	By MS/MS	30.1	16.6	2.3	10.5	6	10.5	122890000
AT1G63940.1	AT1G63940.1;AT1G63940.2;AT1G63940.4;AT1G63940.3	AT1G63940.1;AT1G63940.2;AT1G63940.4;AT1G63940.3	19;19;18;14	19;19;18;14	19;19;18;14	AT1G63940.1 | Symbols: MDAR6 | monodehydroascorbate reductase 6 | chr1:23730206-23733534 FORWARD LENGTH=486;AT1G63940.2 | Symbols: MDAR6 | monodehydroascorbate reductase 6 | chr1:23730095-23733534 FORWARD LENGTH=493;AT1G63940.4 | Symbols: MDAR6 | monodehyd	4	19	19	19	7	5	1	16	15	17	7	5	1	16	15	17	7	5	1	16	15	17	51.6	51.6	51.6	52.501	486	486;493;482;416	0	164.97	By MS/MS	By MS/MS	By MS/MS	By MS/MS	By MS/MS	By MS/MS	23	15.4	2.1	48.1	47.5	49.2	261510000
AT1G64090.1	AT1G64090.1;AT1G64090.2	AT1G64090.1;AT1G64090.2	2;1	2;1	2;1	AT1G64090.1 | Symbols: RTNLB3 | Reticulan like protein B3 | chr1:23789395-23790669 FORWARD LENGTH=255;AT1G64090.2 | Symbols: RTNLB3 | Reticulan like protein B3 | chr1:23789395-23790669 FORWARD LENGTH=271	2	2	2	2	1	2	1	0	0	0	1	2	1	0	0	0	1	2	1	0	0	0	8.2	8.2	8.2	28.696	255	255;271	0	3.7662	By MS/MS	By MS/MS	By MS/MS				2.7	8.2	2.7	0	0	0	14365000
AT1G64110.1	AT1G64110.1;AT1G64110.3;AT1G64110.2;AT5G52882.1;AT4G28000.1	AT1G64110.1;AT1G64110.3;AT1G64110.2	7;7;7;2;2	7;7;7;2;2	7;7;7;2;2	AT1G64110.1 | Symbols: | P-loop containing nucleoside triphosphate hydrolases superfamily protein | chr1:23796887-23801240 REVERSE LENGTH=824;AT1G64110.3 | Symbols: | P-loop containing nucleoside triphosphate hydrolases superfamily protein | chr1:2379688	5	7	7	7	7	5	0	0	0	0	7	5	0	0	0	0	7	5	0	0	0	0	9.8	9.8	9.8	91.96	824	824;827;829;829;830	0	32.669	By MS/MS	By MS/MS					9.8	7.2	0	0	0	0	41016000
AT1G64190.1	AT1G64190.1	AT1G64190.1	8	1	1	AT1G64190.1 | Symbols: | 6-phosphogluconate dehydrogenase family protein | chr1:23825549-23827012 REVERSE LENGTH=487	1	8	1	1	4	3	3	7	7	7	0	0	0	1	0	0	0	0	0	1	0	0	23.8	3.3	3.3	53.377	487	487	0	3.5813	By matching	By matching	By matching	By MS/MS	By matching	By matching	11.7	8	8	18.9	20.5	20.5	0
AT1G64330.1	AT1G64330.1	AT1G64330.1	1	1	1	AT1G64330.1 | Symbols: | myosin heavy chain-related | chr1:23872172-23873970 FORWARD LENGTH=555	1	1	1	1	1	1	1	0	0	0	1	1	1	0	0	0	1	1	1	0	0	0	3.6	3.6	3.6	64.494	555	555	0	9.5263	By MS/MS	By MS/MS	By MS/MS				3.6	3.6	3.6	0	0	0	6307500
AT1G64510.1	AT1G64510.1	AT1G64510.1	1	1	1	AT1G64510.1 | Symbols: | Translation elongation factor EF1B/ribosomal protein S6 family protein | chr1:23954993-23956205 REVERSE LENGTH=207	1	1	1	1	0	0	0	1	1	1	0	0	0	1	1	1	0	0	0	1	1	1	4.8	4.8	4.8	22.761	207	207	0	3.0569				By MS/MS	By MS/MS	By MS/MS	0	0	0	4.8	4.8	4.8	26588000
AT1G64520.1	AT1G64520.1	AT1G64520.1	6	6	6	AT1G64520.1 | Symbols: RPN12a | regulatory particle non-ATPase 12A | chr1:23956459-23958120 FORWARD LENGTH=267	1	6	6	6	5	3	4	0	0	0	5	3	4	0	0	0	5	3	4	0	0	0	30	30	30	30.706	267	267	0	21.508	By MS/MS	By MS/MS	By MS/MS				25.5	14.2	18.7	0	0	0	15792000
AT1G64710.2	AT1G64710.2;AT1G64710.1	AT1G64710.2;AT1G64710.1	2;2	2;2	2;2	AT1G64710.2 | Symbols: | GroES-like zinc-binding dehydrogenase family protein | chr1:24044836-24046313 FORWARD LENGTH=357;AT1G64710.1 | Symbols: | GroES-like zinc-binding dehydrogenase family protein | chr1:24044638-24046313 FORWARD LENGTH=396	2	2	2	2	1	2	1	1	0	1	1	2	1	1	0	1	1	2	1	1	0	1	6.7	6.7	6.7	38.974	357	357;396	0	16.377	By MS/MS	By MS/MS	By MS/MS	By matching		By matching	4.2	6.7	4.2	4.2	0	4.2	22607000
AT1G64760.2	AT1G64760.2;AT1G64760.1	AT1G64760.2;AT1G64760.1	1;1	1;1	1;1	AT1G64760.2 | Symbols: | O-Glycosyl hydrolases family 17 protein | chr1:24054220-24056194 REVERSE LENGTH=481;AT1G64760.1 | Symbols: | O-Glycosyl hydrolases family 17 protein | chr1:24054220-24056194 REVERSE LENGTH=481	2	1	1	1	0	0	0	0	0	1	0	0	0	0	0	1	0	0	0	0	0	1	2.1	2.1	2.1	52.281	481	481;481	0.0077427	1.6548						By MS/MS	0	0	0	0	0	2.1	10017000
AT1G64950.1	AT1G64950.1;AT1G64930.1;AT2G12190.1	AT1G64950.1;AT1G64930.1;AT2G12190.1	2;1;1	2;1;1	2;1;1	AT1G64950.1 | Symbols: CYP89A5 | cytochrome P450, family 89, subfamily A, polypeptide 5 | chr1:24127587-24129119 FORWARD LENGTH=510;AT1G64930.1 | Symbols: CYP89A7 | cytochrome P450, family 87, subfamily A, polypeptide 7 | chr1:24120926-24122461 FORWARD LEN	3	2	2	2	2	2	0	0	0	0	2	2	0	0	0	0	2	2	0	0	0	0	3.9	3.9	3.9	59.115	510	510;511;512	0.0018692	2.2079	By MS/MS	By MS/MS					3.9	3.9	0	0	0	0	12828000
AT1G65260.1	AT1G65260.1	AT1G65260.1	2	2	2	AT1G65260.1 | Symbols: PTAC4, VIPP1 | plastid transcriptionally active 4 | chr1:24236329-24240428 FORWARD LENGTH=330	1	2	2	2	2	2	1	2	2	2	2	2	1	2	2	2	2	2	1	2	2	2	7.6	7.6	7.6	36.392	330	330	0	8.4613	By MS/MS	By MS/MS	By MS/MS	By MS/MS	By MS/MS	By MS/MS	7.6	7.6	3.3	7.6	7.6	7.6	23753000
AT1G65820.1	AT1G65820.1;AT1G65820.3	AT1G65820.1;AT1G65820.3	1;1	1;1	1;1	AT1G65820.1 | Symbols: | microsomal glutathione s-transferase, putative | chr1:24485213-24486682 FORWARD LENGTH=146;AT1G65820.3 | Symbols: | microsomal glutathione s-transferase, putative | chr1:24485213-24486682 FORWARD LENGTH=194	2	1	1	1	1	1	1	0	0	0	1	1	1	0	0	0	1	1	1	0	0	0	13	13	13	16.586	146	146;194	0	6.0841	By MS/MS	By MS/MS	By MS/MS				13	13	13	0	0	0	24390000
AT1G65930.1	AT1G65930.1;AT1G54340.1;AT5G14590.1	AT1G65930.1	25;4;3	25;4;3	25;4;3	AT1G65930.1 | Symbols: cICDH | cytosolic NADP+-dependent isocitrate dehydrogenase | chr1:24539088-24541861 FORWARD LENGTH=410	3	25	25	25	19	23	18	15	15	17	19	23	18	15	15	17	19	23	18	15	15	17	59.3	59.3	59.3	45.746	410	410;416;485	0	211.03	By MS/MS	By MS/MS	By MS/MS	By MS/MS	By MS/MS	By MS/MS	48.8	58.8	48.8	45.6	45.6	52.2	1094800000
AT1G65960.2	AT1G65960.2;AT1G65960.1;AT2G02010.1;AT3G17760.2;AT3G17760.1;AT2G02000.1;AT5G17330.1;AT3G17720.1	AT1G65960.2;AT1G65960.1	18;13;2;2;2;2;2;1	18;13;2;2;2;2;2;1	18;13;2;2;2;2;2;1	AT1G65960.2 | Symbols: GAD2 | glutamate decarboxylase 2 | chr1:24552094-24557253 FORWARD LENGTH=494;AT1G65960.1 | Symbols: GAD2 | glutamate decarboxylase 2 | chr1:24555868-24557253 FORWARD LENGTH=365	8	18	18	18	17	16	13	7	1	3	17	16	13	7	1	3	17	16	13	7	1	3	49.6	49.6	49.6	56.14	494	494;365;493;494;494;500;502;194	0	167.31	By MS/MS	By MS/MS	By MS/MS	By MS/MS	By MS/MS	By MS/MS	49.6	48.2	37	16.8	2.2	7.3	402620000
AT1G65980.1	AT1G65980.1;AT1G65980.2;AT1G65970.1;AT1G60740.1	AT1G65980.1;AT1G65980.2	8;5;1;1	8;5;1;1	8;5;1;1	AT1G65980.1 | Symbols: TPX1 | thioredoxin-dependent peroxidase 1 | chr1:24559524-24560753 REVERSE LENGTH=162;AT1G65980.2 | Symbols: TPX1 | thioredoxin-dependent peroxidase 1 | chr1:24559595-24560753 REVERSE LENGTH=121	4	8	8	8	8	7	3	3	5	3	8	7	3	3	5	3	8	7	3	3	5	3	77.8	77.8	77.8	17.428	162	162;121;162;162	0	91.192	By MS/MS	By MS/MS	By MS/MS	By MS/MS	By MS/MS	By MS/MS	77.8	76.5	43.8	46.9	57.4	46.9	98948000
AT1G66200.1	AT1G66200.1;AT1G66200.3;AT1G66200.2	AT1G66200.1;AT1G66200.3;AT1G66200.2	11;10;7	11;10;7	5;5;5	AT1G66200.1 | Symbols: ATGSR2, GSR2, GLN1;2 | glutamine synthase clone F11 | chr1:24655520-24657520 REVERSE LENGTH=356;AT1G66200.3 | Symbols: GSR2, GLN1;2 | glutamine synthase clone F11 | chr1:24655520-24657520 REVERSE LENGTH=365;AT1G66200.2 | Symbols: ATG	3	11	11	5	11	10	10	7	7	8	11	10	10	7	7	8	5	5	5	4	4	4	53.4	53.4	33.4	39.207	356	356;365;272	0	183.64	By MS/MS	By MS/MS	By MS/MS	By MS/MS	By MS/MS	By MS/MS	53.4	53.4	53.4	41.6	41.6	46.3	750170000
AT1G66240.2	AT1G66240.2;AT1G66240.1	AT1G66240.2;AT1G66240.1	2;2	2;2	2;2	AT1G66240.2 | Symbols: ATX1, ATATX1 | homolog of anti-oxidant 1 | chr1:24686445-24686832 REVERSE LENGTH=66;AT1G66240.1 | Symbols: ATX1, ATATX1 | homolog of anti-oxidant 1 | chr1:24686445-24687327 REVERSE LENGTH=106	2	2	2	2	2	2	2	0	0	2	2	2	2	0	0	2	2	2	2	0	0	2	40.9	40.9	40.9	7.0731	66	66;106	0	12.397	By MS/MS	By MS/MS	By matching			By MS/MS	40.9	40.9	40.9	0	0	40.9	30502000
AT2G27030.2	AT2G27030.2;AT5G37780.1;AT5G21274.1;AT3G56800.1;AT3G43810.1;AT2G41110.1;AT2G27030.1;AT1G66410.1;AT1G66410.2;AT2G41110.2;AT5G37780.2;AT5G37780.3;AT2G27030.3	AT2G27030.2;AT5G37780.1;AT5G21274.1;AT3G56800.1;AT3G43810.1;AT2G41110.1;AT2G27030.1;AT1G66410.1;AT1G66410.2;AT2G41110.2;AT5G37780.2;AT5G37780.3;AT2G27030.3	1;1;1;1;1;1;1;1;1;1;1;1;1	1;1;1;1;1;1;1;1;1;1;1;1;1	1;1;1;1;1;1;1;1;1;1;1;1;1	AT2G27030.2 | Symbols: CAM5 | calmodulin 5 | chr2:11532719-11533060 FORWARD LENGTH=113;AT5G37780.1 | Symbols: CAM1, TCH1, ACAM-1 | calmodulin 1 | chr5:15004769-15006117 REVERSE LENGTH=149;AT5G21274.1 | Symbols: CAM6, ACAM-6 | calmodulin 6 | chr5:7214740-72	13	1	1	1	0	1	0	0	1	1	0	1	0	0	1	1	0	1	0	0	1	1	14.2	14.2	14.2	12.868	113	113;149;149;149;149;149;149;149;159;161;164;175;181	0.004896	1.98		By matching			By matching	By MS/MS	0	14.2	0	0	14.2	14.2	7397100
AT1G66580.1	AT1G66580.1	AT1G66580.1	5	1	1	AT1G66580.1 | Symbols: SAG24, RPL10C | senescence associated gene 24 | chr1:24839208-24840439 FORWARD LENGTH=221	1	5	1	1	5	2	1	1	1	1	1	0	0	0	0	0	1	0	0	0	0	0	26.7	10.4	10.4	24.929	221	221	0	7.823	By MS/MS	By matching	By matching	By matching	By matching	By matching	26.7	9.5	5	5	5	5	2701800
AT1G66680.1	AT1G66680.1	AT1G66680.1	1	1	1	AT1G66680.1 | Symbols: AR401 | S-adenosyl-L-methionine-dependent methyltransferases superfamily protein | chr1:24866352-24868888 REVERSE LENGTH=358	1	1	1	1	1	0	0	0	0	0	1	0	0	0	0	0	1	0	0	0	0	0	7	7	7	39.229	358	358	0	8.02	By MS/MS						7	0	0	0	0	0	1829600
AT1G66970.1	AT1G66970.1;AT1G66970.2;AT1G66980.1	AT1G66970.1;AT1G66970.2	13;12;2	13;12;2	12;11;1	AT1G66970.1 | Symbols: SVL2 | SHV3-like 2 | chr1:24992746-24996005 REVERSE LENGTH=763;AT1G66970.2 | Symbols: SVL2 | SHV3-like 2 | chr1:24992746-24996005 REVERSE LENGTH=785	3	13	13	12	11	10	7	11	12	13	11	10	7	11	12	13	10	9	6	10	11	12	26.7	26.7	25.4	83.787	763	763;785;1118	0	152.07	By MS/MS	By MS/MS	By MS/MS	By MS/MS	By MS/MS	By MS/MS	23.7	21.2	13.4	24.2	24.2	26.7	365340000
AT1G67090.1	AT1G67090.1;AT1G67090.2	AT1G67090.1	18;5	18;5	11;5	AT1G67090.1 | Symbols: RBCS1A | ribulose bisphosphate carboxylase small chain 1A | chr1:25048465-25049249 REVERSE LENGTH=180	2	18	18	11	11	10	8	16	17	17	11	10	8	16	17	17	7	6	5	11	11	10	64.4	64.4	56.7	20.216	180	180;136	0	323.31	By MS/MS	By MS/MS	By MS/MS	By MS/MS	By MS/MS	By MS/MS	53.3	53.3	40	64.4	64.4	64.4	7708100000
AT1G67280.1	AT1G67280.1;AT1G67280.2	AT1G67280.1;AT1G67280.2	7;6	6;5	6;5	AT1G67280.1 | Symbols: | Glyoxalase/Bleomycin resistance protein/Dioxygenase superfamily protein | chr1:25188563-25190547 REVERSE LENGTH=350;AT1G67280.2 | Symbols: | Glyoxalase/Bleomycin resistance protein/Dioxygenase superfamily protein | chr1:25188563-	2	7	6	6	1	1	1	6	6	6	0	0	0	5	5	5	0	0	0	5	5	5	25.4	25.4	25.4	39.167	350	350;262	0	32.309	By matching	By matching	By matching	By MS/MS	By MS/MS	By MS/MS	4.6	4.6	4.6	23.7	21.7	22.3	51942000
AT1G67360.2	AT1G67360.2;AT1G67360.1	AT1G67360.2;AT1G67360.1	12;12	12;12	12;12	AT1G67360.2 | Symbols: | Rubber elongation factor protein (REF) | chr1:25237072-25237913 REVERSE LENGTH=240;AT1G67360.1 | Symbols: | Rubber elongation factor protein (REF) | chr1:25237072-25237913 REVERSE LENGTH=240	2	12	12	12	12	11	12	0	0	0	12	11	12	0	0	0	12	11	12	0	0	0	59.2	59.2	59.2	26.425	240	240;240	0	116.8	By MS/MS	By MS/MS	By MS/MS				59.2	51.7	59.2	0	0	0	403380000
AT1G67700.3	AT1G67700.3;AT1G67700.1;AT1G67700.2	AT1G67700.3;AT1G67700.1;AT1G67700.2	1;1;1	1;1;1	1;1;1	AT1G67700.3 | Symbols: | unknown protein; FUNCTIONS IN: molecular_function unknown; INVOLVED IN: biological_process unknown; EXPRESSED IN: 22 plant structures; EXPRESSED DURING: 13 growth stages. | chr1:25374295-25375716 FORWARD LENGTH=229;AT1G67700.1 | S	3	1	1	1	0	0	0	1	1	1	0	0	0	1	1	1	0	0	0	1	1	1	7.9	7.9	7.9	25.911	229	229;230;231	0	5.523				By matching	By matching	By MS/MS	0	0	0	7.9	7.9	7.9	6913100
AT1G67730.1	AT1G67730.1	AT1G67730.1	3	3	3	AT1G67730.1 | Symbols: YBR159, KCR1, ATKCR1 | beta-ketoacyl reductase 1 | chr1:25391676-25393365 FORWARD LENGTH=318	1	3	3	3	3	2	1	0	0	0	3	2	1	0	0	0	3	2	1	0	0	0	11.6	11.6	11.6	35.761	318	318	0	10.609	By MS/MS	By matching	By MS/MS				11.6	6.9	2.8	0	0	0	13013000
AT1G68010.1	AT1G68010.1;AT1G68010.2	AT1G68010.1;AT1G68010.2	15;15	15;15	15;15	AT1G68010.1 | Symbols: HPR, ATHPR1 | hydroxypyruvate reductase | chr1:25493418-25495720 FORWARD LENGTH=386;AT1G68010.2 | Symbols: HPR | hydroxypyruvate reductase | chr1:25493418-25495720 FORWARD LENGTH=387	2	15	15	15	9	8	6	14	14	15	9	8	6	14	14	15	9	8	6	14	14	15	57.8	57.8	57.8	42.247	386	386;387	0	103.58	By MS/MS	By MS/MS	By MS/MS	By MS/MS	By MS/MS	By MS/MS	44.3	34.5	24.6	52.8	57.5	57.8	655190000
AT1G68560.1	AT1G68560.1	AT1G68560.1	2	2	2	AT1G68560.1 | Symbols: ATXYL1, XYL1, TRG1 | alpha-xylosidase 1 | chr1:25734435-25737897 REVERSE LENGTH=915	1	2	2	2	0	0	0	1	1	1	0	0	0	1	1	1	0	0	0	1	1	1	2.2	2.2	2.2	102.4	915	915	0.00064144	2.527				By MS/MS	By MS/MS	By MS/MS	0	0	0	1.1	1.1	1.1	2842200
AT1G69250.2	AT1G69250.2;AT1G69250.1	AT1G69250.2;AT1G69250.1	1;1	1;1	1;1	AT1G69250.2 | Symbols: | Nuclear transport factor 2 (NTF2) family protein with RNA binding (RRM-RBD-RNP motifs) domain | chr1:26033163-26035007 FORWARD LENGTH=389;AT1G69250.1 | Symbols: | Nuclear transport factor 2 (NTF2) family protein with RNA binding	2	1	1	1	1	0	0	0	0	0	1	0	0	0	0	0	1	0	0	0	0	0	4.6	4.6	4.6	42.913	389	389;427	0	8.3034	By MS/MS						4.6	0	0	0	0	0	819430
AT1G69340.1	AT1G69340.1	AT1G69340.1	1	1	1	AT1G69340.1 | Symbols: | appr-1-p processing enzyme family protein | chr1:26066298-26069644 FORWARD LENGTH=562	1	1	1	1	1	0	0	0	0	0	1	0	0	0	0	0	1	0	0	0	0	0	4.1	4.1	4.1	63.304	562	562	0	8.1175	By MS/MS						4.1	0	0	0	0	0	4775500
AT1G69620.1	AT1G69620.1;AT1G26880.1;AT3G28900.1;AT1G26880.2	AT1G69620.1;AT1G26880.1;AT3G28900.1	4;3;2;1	4;3;2;1	4;3;2;1	AT1G69620.1 | Symbols: RPL34 | ribosomal protein L34 | chr1:26189900-26191081 FORWARD LENGTH=119;AT1G26880.1 | Symbols: | Ribosomal protein L34e superfamily protein | chr1:9315640-9316681 REVERSE LENGTH=120;AT3G28900.1 | Symbols: | Ribosomal protein L34e	4	4	4	4	4	4	1	2	3	1	4	4	1	2	3	1	4	4	1	2	3	1	31.9	31.9	31.9	13.65	119	119;120;120;96	0	14.472	By MS/MS	By MS/MS	By MS/MS	By MS/MS	By MS/MS	By MS/MS	31.9	31.9	10.1	19.3	20.2	10.1	65049000
AT1G69740.2	AT1G69740.2;AT1G69740.1	AT1G69740.2;AT1G69740.1	3;3	3;3	3;3	AT1G69740.2 | Symbols: HEMB1 | Aldolase superfamily protein | chr1:26232197-26234713 FORWARD LENGTH=430;AT1G69740.1 | Symbols: HEMB1 | Aldolase superfamily protein | chr1:26232197-26234713 FORWARD LENGTH=430	2	3	3	3	0	0	0	2	2	3	0	0	0	2	2	3	0	0	0	2	2	3	14	14	14	46.69	430	430;430	0	26.846				By MS/MS	By MS/MS	By MS/MS	0	0	0	9.8	9.8	14	24414000
AT1G69800.1	AT1G69800.1;AT1G69800.2	AT1G69800.1;AT1G69800.2	1;1	1;1	1;1	AT1G69800.1 | Symbols: | Cystathionine beta-synthase (CBS) protein | chr1:26274416-26276105 REVERSE LENGTH=447;AT1G69800.2 | Symbols: | Cystathionine beta-synthase (CBS) protein | chr1:26274416-26276325 REVERSE LENGTH=476	2	1	1	1	1	0	0	0	0	0	1	0	0	0	0	0	1	0	0	0	0	0	3.4	3.4	3.4	47.817	447	447;476	0	4.4522	By MS/MS						3.4	0	0	0	0	0	3494700
AT1G69840.7	AT1G69840.7;AT1G69840.6;AT1G69840.5;AT1G69840.4;AT1G69840.3;AT1G69840.2;AT1G69840.1	AT1G69840.7;AT1G69840.6;AT1G69840.5;AT1G69840.4;AT1G69840.3;AT1G69840.2;AT1G69840.1	7;7;7;7;7;7;7	6;6;6;6;6;6;6	6;6;6;6;6;6;6	AT1G69840.7 | Symbols: | SPFH/Band 7/PHB domain-containing membrane-associated protein family | chr1:26293932-26295150 REVERSE LENGTH=286;AT1G69840.6 | Symbols: | SPFH/Band 7/PHB domain-containing membrane-associated protein family | chr1:26293932-262951	7	7	6	6	6	7	4	1	1	1	5	6	3	1	1	1	5	6	3	1	1	1	30.4	24.8	24.8	31.405	286	286;286;286;286;286;286;286	0	34.986	By MS/MS	By MS/MS	By MS/MS	By MS/MS	By MS/MS	By matching	26.2	30.4	18.2	4.9	4.9	4.2	49308000
AT1G70410.3	AT1G70410.3;AT1G70410.1;AT1G70410.2;AT1G23730.1	AT1G70410.3;AT1G70410.1;AT1G70410.2	11;11;10;2	11;11;10;2	11;11;10;2	AT1G70410.3 | Symbols: ATBCA4, BCA4 | beta carbonic anhydrase 4 | chr1:26534167-26536505 REVERSE LENGTH=258;AT1G70410.1 | Symbols: ATBCA4, BCA4, CA4 | beta carbonic anhydrase 4 | chr1:26534167-26536505 REVERSE LENGTH=258;AT1G70410.2 | Symbols: ATBCA4, BCA4	4	11	11	11	10	8	6	5	4	6	10	8	6	5	4	6	10	8	6	5	4	6	55.8	55.8	55.8	28.412	258	258;258;280;258	0	88.654	By MS/MS	By MS/MS	By MS/MS	By MS/MS	By MS/MS	By MS/MS	47.3	40.3	29.8	22.5	22.1	34.1	169950000
AT1G70580.4	AT1G70580.4;AT1G70580.3;AT1G70580.2;AT1G70580.1	AT1G70580.4;AT1G70580.3;AT1G70580.2;AT1G70580.1	16;16;16;16	1;1;1;1	1;1;1;1	AT1G70580.4 | Symbols: AOAT2, GGT2 | alanine-2-oxoglutarate aminotransferase 2 | chr1:26613222-26615845 FORWARD LENGTH=481;AT1G70580.3 | Symbols: AOAT2, GGT2 | alanine-2-oxoglutarate aminotransferase 2 | chr1:26613222-26615845 FORWARD LENGTH=481;AT1G70580.	4	16	1	1	12	7	4	14	15	16	0	0	0	1	1	1	0	0	0	1	1	1	36.2	2.5	2.5	53.444	481	481;481;481;481	0	7.0484	By matching	By matching	By matching	By MS/MS	By MS/MS	By MS/MS	26.8	19.5	12.1	31.6	31.8	36.2	15826000
AT1G70600.1	AT1G70600.1	AT1G70600.1	6	6	1	AT1G70600.1 | Symbols: | Ribosomal protein L18e/L15 superfamily protein | chr1:26621168-26621608 REVERSE LENGTH=146	1	6	6	1	6	5	5	5	5	4	6	5	5	5	5	4	1	1	1	1	1	1	40.4	40.4	12.3	16.455	146	146	0	40.425	By MS/MS	By MS/MS	By MS/MS	By MS/MS	By MS/MS	By MS/MS	40.4	37.7	37.7	37.7	37.7	37.7	228370000
AT1G70730.1	AT1G70730.1;AT1G70730.3;AT1G70730.2	AT1G70730.1;AT1G70730.3;AT1G70730.2	20;20;19	14;14;13	14;14;13	AT1G70730.1 | Symbols: PGM2 | Phosphoglucomutase/phosphomannomutase family protein | chr1:26669020-26672726 REVERSE LENGTH=585;AT1G70730.3 | Symbols: PGM2 | Phosphoglucomutase/phosphomannomutase family protein | chr1:26669020-26673166 REVERSE LENGTH=662;AT	3	20	14	14	16	16	11	10	10	13	11	10	7	7	7	10	11	10	7	7	7	10	48.9	39.1	39.1	63.481	585	585;662;605	0	136.57	By MS/MS	By MS/MS	By MS/MS	By MS/MS	By MS/MS	By MS/MS	40	40.5	23.6	26.7	24.1	33.3	265400000
AT1G70770.2	AT1G70770.2;AT1G70770.1;AT1G23170.2	AT1G70770.2;AT1G70770.1	5;5;1	5;5;1	5;5;1	AT1G70770.2 | Symbols: | Protein of unknown function DUF2359, transmembrane | chr1:26688622-26691185 REVERSE LENGTH=610;AT1G70770.1 | Symbols: | Protein of unknown function DUF2359, transmembrane | chr1:26688622-26691185 REVERSE LENGTH=610	3	5	5	5	5	4	1	0	0	0	5	4	1	0	0	0	5	4	1	0	0	0	9	9	9	66.864	610	610;610;615	0	24.073	By MS/MS	By MS/MS	By matching				9	7.9	2.1	0	0	0	30109000
AT1G70820.1	AT1G70820.1	AT1G70820.1	2	2	2	AT1G70820.1 | Symbols: | phosphoglucomutase, putative / glucose phosphomutase, putative | chr1:26705594-26708034 FORWARD LENGTH=615	1	2	2	2	0	0	0	2	1	2	0	0	0	2	1	2	0	0	0	2	1	2	3.1	3.1	3.1	67.312	615	615	0	4.3702				By MS/MS	By MS/MS	By MS/MS	0	0	0	3.1	1.8	3.1	3226600
AT1G70830.1	AT1G70830.1;AT1G70830.4;AT1G70830.5;AT1G70830.3;AT1G70830.2;AT1G70850.3;AT1G70850.1;AT1G70850.2	AT1G70830.1;AT1G70830.4;AT1G70830.5;AT1G70830.3;AT1G70830.2	13;10;8;8;7;2;2;1	13;10;8;8;7;2;2;1	12;9;7;7;7;1;1;1	AT1G70830.1 | Symbols: MLP28 | MLP-like protein 28 | chr1:26710203-26711395 REVERSE LENGTH=335;AT1G70830.4 | Symbols: MLP28 | MLP-like protein 28 | chr1:26710203-26711250 REVERSE LENGTH=288;AT1G70830.5 | Symbols: MLP28 | MLP-like protein 28 | chr1:26710203	8	13	13	12	12	8	6	3	1	1	12	8	6	3	1	1	11	7	5	2	1	1	62.1	62.1	56.1	37.614	335	335;288;173;201;249;316;316;236	0	59.998	By MS/MS	By MS/MS	By MS/MS	By MS/MS	By MS/MS	By MS/MS	57	30.1	26.6	14.9	4.2	4.2	300150000
AT1G70890.1	AT1G70890.1	AT1G70890.1	10	9	9	AT1G70890.1 | Symbols: MLP43 | MLP-like protein 43 | chr1:26725912-26726489 REVERSE LENGTH=158	1	10	9	9	10	10	9	7	6	6	9	9	8	6	6	6	9	9	8	6	6	6	72.8	72.8	72.8	17.889	158	158	0	126.57	By MS/MS	By MS/MS	By MS/MS	By MS/MS	By MS/MS	By MS/MS	72.8	72.8	61.4	48.7	42.4	42.4	641920000
AT1G71220.1	AT1G71220.1;AT1G71220.2	AT1G71220.1;AT1G71220.2	2;2	2;2	2;2	AT1G71220.1 | Symbols: EBS1, UGGT, PSL2 | UDP-glucose:glycoprotein glucosyltransferases;transferases, transferring hexosyl groups;transferases, transferring glycosyl groups | chr1:26841664-26851730 FORWARD LENGTH=1613;AT1G71220.2 | Symbols: EBS1 | UDP-gluc	2	2	2	2	2	0	0	0	0	0	2	0	0	0	0	0	2	0	0	0	0	0	1.9	1.9	1.9	181.8	1613	1613;1614	0	4.1191	By MS/MS						1.9	0	0	0	0	0	3892600
AT1G71500.1	AT1G71500.1	AT1G71500.1	5	5	5	AT1G71500.1 | Symbols: | Rieske (2Fe-2S) domain-containing protein | chr1:26936084-26937331 FORWARD LENGTH=287	1	5	5	5	1	1	1	5	1	5	1	1	1	5	1	5	1	1	1	5	1	5	23.7	23.7	23.7	31.727	287	287	0	51.115	By matching	By matching	By matching	By MS/MS	By MS/MS	By MS/MS	4.5	4.5	4.5	23.7	4.5	23.7	43151000
AT1G71695.1	AT1G71695.1	AT1G71695.1	2	2	2	AT1G71695.1 | Symbols: | Peroxidase superfamily protein | chr1:26964359-26966557 FORWARD LENGTH=358	1	2	2	2	2	1	1	2	1	1	2	1	1	2	1	1	2	1	1	2	1	1	6.7	6.7	6.7	39.559	358	358	0	6.5235	By MS/MS	By matching	By MS/MS	By MS/MS	By matching	By MS/MS	6.7	4.2	4.2	6.7	2.5	2.5	8665700
AT1G71810.1	AT1G71810.1	AT1G71810.1	2	2	2	AT1G71810.1 | Symbols: | Protein kinase superfamily protein | chr1:27002602-27007964 REVERSE LENGTH=692	1	2	2	2	1	2	1	0	0	0	1	2	1	0	0	0	1	2	1	0	0	0	3.3	3.3	3.3	77.461	692	692	0	7.1346	By MS/MS	By MS/MS	By MS/MS				1.7	3.3	1.7	0	0	0	8550500
AT1G72150.1	AT1G72150.1	AT1G72150.1	27	27	24	AT1G72150.1 | Symbols: PATL1 | PATELLIN 1 | chr1:27148558-27150652 FORWARD LENGTH=573	1	27	27	24	25	22	21	16	17	19	25	22	21	16	17	19	22	19	18	13	14	16	49.6	49.6	43.5	64.046	573	573	0	265.89	By MS/MS	By MS/MS	By MS/MS	By MS/MS	By MS/MS	By MS/MS	44	45.9	42.9	33.3	29.5	40.3	1497300000
AT1G72160.1	AT1G72160.1;AT4G09160.1	AT1G72160.1	8;1	8;1	8;1	AT1G72160.1 | Symbols: | Sec14p-like phosphatidylinositol transfer family protein | chr1:27153823-27155609 REVERSE LENGTH=490	2	8	8	8	8	8	3	1	1	0	8	8	3	1	1	0	8	8	3	1	1	0	22.9	22.9	22.9	56.104	490	490;668	0	50.839	By MS/MS	By MS/MS	By MS/MS	By matching	By matching		22.9	22.9	13.1	6.9	2.2	0	100920000
AT1G72370.2	AT1G72370.2;AT1G72370.1;AT3G04770.2;AT3G04770.1	AT1G72370.2;AT1G72370.1	12;12;2;2	12;12;2;2	12;12;2;2	AT1G72370.2 | Symbols: P40, AP40, RP40, RPSAA | 40s ribosomal protein SA | chr1:27243148-27244842 REVERSE LENGTH=294;AT1G72370.1 | Symbols: P40, AP40, RP40, RPSAA | 40s ribosomal protein SA | chr1:27243148-27244842 REVERSE LENGTH=298	4	12	12	12	11	9	9	7	5	6	11	9	9	7	5	6	11	9	9	7	5	6	42.5	42.5	42.5	31.981	294	294;298;280;332	0	107.84	By MS/MS	By MS/MS	By MS/MS	By MS/MS	By MS/MS	By MS/MS	42.5	42.5	38.4	29.3	18.7	24.8	642630000
AT1G72550.2	AT1G72550.2;AT1G72550.1	AT1G72550.2;AT1G72550.1	1;1	1;1	1;1	AT1G72550.2 | Symbols: | tRNA synthetase beta subunit family protein | chr1:27319999-27323908 REVERSE LENGTH=584;AT1G72550.1 | Symbols: | tRNA synthetase beta subunit family protein | chr1:27319947-27323908 REVERSE LENGTH=598	2	1	1	1	1	1	0	0	0	0	1	1	0	0	0	0	1	1	0	0	0	0	1.9	1.9	1.9	65.959	584	584;598	0	3.9021	By MS/MS	By MS/MS					1.9	1.9	0	0	0	0	6803100
AT1G72610.1	AT1G72610.1	AT1G72610.1	2	2	2	AT1G72610.1 | Symbols: GLP1, ATGER1, GER1 | germin-like protein 1 | chr1:27339302-27339928 REVERSE LENGTH=208	1	2	2	2	1	2	1	2	2	2	1	2	1	2	2	2	1	2	1	2	2	2	8.2	8.2	8.2	21.559	208	208	0	9.07	By MS/MS	By MS/MS	By MS/MS	By MS/MS	By MS/MS	By MS/MS	7.7	8.2	7.7	8.2	8.2	8.2	116130000
AT1G73030.1	AT1G73030.1	AT1G73030.1	1	1	1	AT1G73030.1 | Symbols: VPS46.2, CHMP1A | SNF7 family protein | chr1:27473938-27474848 FORWARD LENGTH=203	1	1	1	1	0	0	1	0	0	0	0	0	1	0	0	0	0	0	1	0	0	0	6.4	6.4	6.4	22.691	203	203	0.00063776	2.442			By MS/MS				0	0	6.4	0	0	0	0
AT1G73230.1	AT1G73230.1	AT1G73230.1	3	3	3	AT1G73230.1 | Symbols: | Nascent polypeptide-associated complex NAC | chr1:27540506-27541364 REVERSE LENGTH=165	1	3	3	3	2	1	1	0	0	0	2	1	1	0	0	0	2	1	1	0	0	0	30.3	30.3	30.3	18.004	165	165	0	16.231	By MS/MS	By MS/MS	By MS/MS				13.9	16.4	16.4	0	0	0	16772000
AT1G73260.1	AT1G73260.1	AT1G73260.1	1	1	1	AT1G73260.1 | Symbols: ATKTI1, KTI1 | kunitz trypsin inhibitor 1 | chr1:27547410-27548057 REVERSE LENGTH=215	1	1	1	1	0	0	0	1	1	0	0	0	0	1	1	0	0	0	0	1	1	0	6	6	6	23.793	215	215	0	5.7446				By matching	By MS/MS		0	0	0	6	6	0	1735300
AT1G73650.1	AT1G73650.1;AT1G73650.4;AT1G73650.2;AT1G73650.3	AT1G73650.1;AT1G73650.4;AT1G73650.2;AT1G73650.3	2;2;2;2	2;2;2;2	2;2;2;2	AT1G73650.1 | Symbols: | Protein of unknown function (DUF1295) | chr1:27688449-27689606 REVERSE LENGTH=208;AT1G73650.4 | Symbols: | Protein of unknown function (DUF1295) | chr1:27688420-27689606 REVERSE LENGTH=219;AT1G73650.2 | Symbols: | Protein of unk	4	2	2	2	1	2	2	0	0	0	1	2	2	0	0	0	1	2	2	0	0	0	10.1	10.1	10.1	23.73	208	208;219;291;302	0	6.4119	By MS/MS	By MS/MS	By MS/MS				5.3	10.1	10.1	0	0	0	23044000
AT1G73990.1	AT1G73990.1	AT1G73990.1	1	1	1	AT1G73990.1 | Symbols: SPPA, SPPA1 | signal peptide peptidase | chr1:27824465-27828807 FORWARD LENGTH=677	1	1	1	1	1	1	1	0	0	1	1	1	1	0	0	1	1	1	1	0	0	1	1.6	1.6	1.6	75.094	677	677	0.0054711	1.9258	By MS/MS	By MS/MS	By MS/MS			By matching	1.6	1.6	1.6	0	0	1.6	7880200
AT1G74020.1	AT1G74020.1;AT1G74010.1	AT1G74020.1	7;1	7;1	7;1	AT1G74020.1 | Symbols: SS2 | strictosidine synthase 2 | chr1:27835289-27837277 REVERSE LENGTH=335	2	7	7	7	6	7	3	0	0	0	6	7	3	0	0	0	6	7	3	0	0	0	36.4	36.4	36.4	35.293	335	335;325	0	68.302	By MS/MS	By MS/MS	By MS/MS				29.9	36.4	15.8	0	0	0	106090000
AT1G74060.1	AT1G74060.1;AT1G74050.1	AT1G74060.1;AT1G74050.1	4;4	2;2	2;2	AT1G74060.1 | Symbols: | Ribosomal protein L6 family protein | chr1:27850033-27851299 REVERSE LENGTH=233;AT1G74050.1 | Symbols: | Ribosomal protein L6 family protein | chr1:27847256-27848680 REVERSE LENGTH=233	2	4	2	2	4	4	4	3	4	4	2	2	2	2	2	2	2	2	2	2	2	2	23.2	11.6	11.6	26.008	233	233;233	0	21.191	By MS/MS	By MS/MS	By MS/MS	By MS/MS	By MS/MS	By MS/MS	23.2	23.2	23.2	16.7	23.2	23.2	208630000
AT1G74070.1	AT1G74070.1	AT1G74070.1	1	1	1	AT1G74070.1 | Symbols: | Cyclophilin-like peptidyl-prolyl cis-trans isomerase family protein | chr1:27851749-27852861 REVERSE LENGTH=317	1	1	1	1	0	1	0	0	0	1	0	1	0	0	0	1	0	1	0	0	0	1	5.4	5.4	5.4	34.374	317	317	0	17.986		By MS/MS				By matching	0	5.4	0	0	0	5.4	1726100
AT1G74090.1	AT1G74090.1	AT1G74090.1	3	3	2	AT1G74090.1 | Symbols: SOT18, ATSOT18, ATST5B | desulfo-glucosinolate sulfotransferase 18 | chr1:27863003-27864055 FORWARD LENGTH=350	1	3	3	2	3	3	3	1	1	1	3	3	3	1	1	1	2	2	2	0	0	0	9.1	9.1	6.6	40.464	350	350	0	12.793	By MS/MS	By MS/MS	By matching	By MS/MS	By MS/MS	By MS/MS	9.1	9.1	9.1	2.6	2.6	2.6	34287000
AT1G74100.1	AT1G74100.1	AT1G74100.1	6	6	6	AT1G74100.1 | Symbols: SOT16, ATSOT16, CORI-7, ATST5A | sulfotransferase 16 | chr1:27864489-27865505 REVERSE LENGTH=338	1	6	6	6	4	4	1	0	0	0	4	4	1	0	0	0	4	4	1	0	0	0	12.4	12.4	12.4	39.219	338	338	0	8.4112	By MS/MS	By MS/MS	By matching				12.4	11.8	2.7	0	0	0	9808400
AT1G74730.1	AT1G74730.1	AT1G74730.1	1	1	1	AT1G74730.1 | Symbols: | Protein of unknown function (DUF1118) | chr1:28078995-28079831 FORWARD LENGTH=198	1	1	1	1	0	0	0	1	0	1	0	0	0	1	0	1	0	0	0	1	0	1	6.6	6.6	6.6	20.735	198	198	0	8.2846				By MS/MS		By MS/MS	0	0	0	6.6	0	6.6	10301000
AT1G74910.3	AT1G74910.3;AT1G74910.2;AT1G74910.1;AT2G04650.1	AT1G74910.3;AT1G74910.2;AT1G74910.1	9;9;9;2	9;9;9;2	9;9;9;2	AT1G74910.3 | Symbols: | ADP-glucose pyrophosphorylase family protein | chr1:28135852-28138456 REVERSE LENGTH=387;AT1G74910.2 | Symbols: | ADP-glucose pyrophosphorylase family protein | chr1:28135770-28138456 REVERSE LENGTH=415;AT1G74910.1 | Symbols: |	4	9	9	9	8	6	4	0	1	2	8	6	4	0	1	2	8	6	4	0	1	2	18.9	18.9	18.9	42.896	387	387;415;415;406	0	34.402	By MS/MS	By MS/MS	By MS/MS		By MS/MS	By matching	15	15	14	0	3.9	7.2	53825000
AT1G74920.2	AT1G74920.2;AT1G74920.1	AT1G74920.2;AT1G74920.1	9;9	9;9	9;9	AT1G74920.2 | Symbols: ALDH10A8 | aldehyde dehydrogenase 10A8 | chr1:28139175-28142573 REVERSE LENGTH=496;AT1G74920.1 | Symbols: ALDH10A8 | aldehyde dehydrogenase 10A8 | chr1:28139175-28142573 REVERSE LENGTH=501	2	9	9	9	8	7	2	0	0	1	8	7	2	0	0	1	8	7	2	0	0	1	27.8	27.8	27.8	53.977	496	496;501	0	47.935	By MS/MS	By MS/MS	By MS/MS			By matching	27.8	24.8	5.2	0	0	2.8	54985000
AT1G74970.1	AT1G74970.1	AT1G74970.1	3	3	3	AT1G74970.1 | Symbols: RPS9, TWN3 | ribosomal protein S9 | chr1:28157761-28159202 REVERSE LENGTH=208	1	3	3	3	0	0	0	3	2	3	0	0	0	3	2	3	0	0	0	3	2	3	25.5	25.5	25.5	22.577	208	208	0	27.095				By MS/MS	By MS/MS	By MS/MS	0	0	0	25.5	17.3	25.5	20717000
AT1G75040.1	AT1G75040.1	AT1G75040.1	4	4	4	AT1G75040.1 | Symbols: PR5, PR-5 | pathogenesis-related gene 5 | chr1:28177754-28178731 FORWARD LENGTH=239	1	4	4	4	1	3	1	3	3	4	1	3	1	3	3	4	1	3	1	3	3	4	24.7	24.7	24.7	25.252	239	239	0	24.872	By MS/MS	By MS/MS	By MS/MS	By MS/MS	By MS/MS	By MS/MS	5.9	18	5.9	18	18	24.7	236600000
AT1G75220.1	AT1G75220.1;AT1G19450.1	AT1G75220.1;AT1G19450.1	2;1	2;1	2;1	AT1G75220.1 | Symbols: | Major facilitator superfamily protein | chr1:28229412-28232606 REVERSE LENGTH=487;AT1G19450.1 | Symbols: | Major facilitator superfamily protein | chr1:6731671-6734633 REVERSE LENGTH=488	2	2	2	2	2	1	1	0	0	0	2	1	1	0	0	0	2	1	1	0	0	0	5.1	5.1	5.1	52.901	487	487;488	0	6.3674	By MS/MS	By MS/MS	By MS/MS				5.1	3.1	3.1	0	0	0	5965000
AT1G75270.1	AT1G75270.1	AT1G75270.1	1	1	1	AT1G75270.1 | Symbols: DHAR2 | dehydroascorbate reductase 2 | chr1:28250255-28251237 REVERSE LENGTH=213	1	1	1	1	1	1	1	0	1	0	1	1	1	0	1	0	1	1	1	0	1	0	6.6	6.6	6.6	23.407	213	213	0.0006435	2.5955	By matching	By MS/MS	By MS/MS		By matching		6.6	6.6	6.6	0	6.6	0	3677300
AT1G75280.1	AT1G75280.1;AT1G75290.1	AT1G75280.1	5;1	5;1	5;1	AT1G75280.1 | Symbols: | NmrA-like negative transcriptional regulator family protein | chr1:28252030-28253355 FORWARD LENGTH=310	2	5	5	5	4	4	4	4	5	5	4	4	4	4	5	5	4	4	4	4	5	5	18.4	18.4	18.4	33.736	310	310;318	0	31.424	By MS/MS	By MS/MS	By MS/MS	By MS/MS	By MS/MS	By MS/MS	18.4	15.8	15.8	15.2	18.4	18.4	91432000
AT1G75330.1	AT1G75330.1	AT1G75330.1	2	2	2	AT1G75330.1 | Symbols: OTC | ornithine carbamoyltransferase | chr1:28266457-28268383 REVERSE LENGTH=375	1	2	2	2	0	0	0	1	1	2	0	0	0	1	1	2	0	0	0	1	1	2	8.3	8.3	8.3	41.002	375	375	0	8.4619				By MS/MS	By MS/MS	By MS/MS	0	0	0	4.8	4.8	8.3	8168300
AT1G76030.1	AT1G76030.1	AT1G76030.1	40	40	2	AT1G76030.1 | Symbols: | ATPase, V1 complex, subunit B protein | chr1:28534134-28536916 FORWARD LENGTH=486	1	40	40	2	39	38	35	16	18	20	39	38	35	16	18	20	2	2	1	0	1	1	86.2	86.2	10.5	54.107	486	486	0	323.31	By MS/MS	By MS/MS	By MS/MS	By MS/MS	By MS/MS	By MS/MS	86.2	79.4	77	44.4	48.6	58.6	5120000000
AT1G76080.1	AT1G76080.1	AT1G76080.1	1	1	1	AT1G76080.1 | Symbols: ATCDSP32, CDSP32 | chloroplastic drought-induced stress protein of 32 kD | chr1:28548063-28549348 REVERSE LENGTH=302	1	1	1	1	0	0	0	1	1	1	0	0	0	1	1	1	0	0	0	1	1	1	3.3	3.3	3.3	33.684	302	302	0.00063694	2.4271				By MS/MS	By MS/MS	By MS/MS	0	0	0	3.3	3.3	3.3	3594000
AT1G76100.1	AT1G76100.1	AT1G76100.1	1	1	1	AT1G76100.1 | Symbols: PETE1 | plastocyanin 1 | chr1:28554217-28554732 REVERSE LENGTH=171	1	1	1	1	0	0	0	1	1	1	0	0	0	1	1	1	0	0	0	1	1	1	14	14	14	17.589	171	171	0	11.806				By MS/MS	By MS/MS	By matching	0	0	0	14	14	14	5672100
AT1G76140.2	AT1G76140.2;AT1G76140.1	AT1G76140.2;AT1G76140.1	2;2	2;2	2;2	AT1G76140.2 | Symbols: | Prolyl oligopeptidase family protein | chr1:28571187-28574852 FORWARD LENGTH=792;AT1G76140.1 | Symbols: | Prolyl oligopeptidase family protein | chr1:28571187-28574852 FORWARD LENGTH=795	2	2	2	2	2	1	0	0	0	0	2	1	0	0	0	0	2	1	0	0	0	0	3.9	3.9	3.9	89.062	792	792;795	0	7.1153	By MS/MS	By matching					3.9	1.3	0	0	0	0	6359800
AT1G76160.1	AT1G76160.1	AT1G76160.1	3	1	1	AT1G76160.1 | Symbols: sks5 | SKU5 similar 5 | chr1:28578211-28581020 REVERSE LENGTH=541	1	3	1	1	0	0	0	3	3	3	0	0	0	1	1	1	0	0	0	1	1	1	7.2	3	3	60.04	541	541	0	2.7956				By MS/MS	By MS/MS	By MS/MS	0	0	0	7.2	7.2	7.2	5068800
AT1G76180.2	AT1G76180.2;AT1G76180.1	AT1G76180.2;AT1G76180.1	12;12	12;12	10;10	AT1G76180.2 | Symbols: ERD14 | Dehydrin family protein | chr1:28587013-28587657 REVERSE LENGTH=185;AT1G76180.1 | Symbols: ERD14 | Dehydrin family protein | chr1:28587013-28587657 REVERSE LENGTH=185	2	12	12	10	11	11	12	4	2	4	11	11	12	4	2	4	9	9	10	3	1	3	60	60	59.5	20.786	185	185;185	0	144.44	By MS/MS	By MS/MS	By MS/MS	By MS/MS	By MS/MS	By MS/MS	60	60	60	18.9	18.9	18.9	1127300000
AT1G76400.1	AT1G76400.1	AT1G76400.1	1	1	1	AT1G76400.1 | Symbols: | Ribophorin I | chr1:28658713-28661672 REVERSE LENGTH=614	1	1	1	1	1	0	0	0	0	0	1	0	0	0	0	0	1	0	0	0	0	0	3.1	3.1	3.1	68.641	614	614	0.0054184	1.7986	By MS/MS						3.1	0	0	0	0	0	0
AT1G76680.1	AT1G76680.1;AT1G76680.2;AT1G18020.1;AT1G17990.1;AT1G76690.1	AT1G76680.1;AT1G76680.2;AT1G18020.1;AT1G17990.1;AT1G76690.1	2;2;1;1;1	2;2;1;1;1	2;2;1;1;1	AT1G76680.1 | Symbols: OPR1, ATOPR1 | 12-oxophytodienoate reductase 1 | chr1:28776982-28778271 FORWARD LENGTH=372;AT1G76680.2 | Symbols: OPR1 | 12-oxophytodienoate reductase 1 | chr1:28776982-28778271 FORWARD LENGTH=397;AT1G18020.1 | Symbols: | FMN-linked	5	2	2	2	2	2	1	0	0	2	2	2	1	0	0	2	2	2	1	0	0	2	6.2	6.2	6.2	41.167	372	372;397;269;269;374	0	5.5923	By MS/MS	By MS/MS	By MS/MS			By MS/MS	6.2	6.2	2.2	0	0	6.2	10409000
AT1G77060.1	AT1G77060.1	AT1G77060.1	2	1	1	AT1G77060.1 | Symbols: | Phosphoenolpyruvate carboxylase family protein | chr1:28951804-28953449 REVERSE LENGTH=339	1	2	1	1	0	0	0	2	2	2	0	0	0	1	1	1	0	0	0	1	1	1	5.9	3.8	3.8	36.565	339	339	0	4.0656				By MS/MS	By MS/MS	By MS/MS	0	0	0	5.9	5.9	5.9	2098000
AT1G77090.1	AT1G77090.1	AT1G77090.1	5	5	5	AT1G77090.1 | Symbols: | Mog1/PsbP/DUF1795-like photosystem II reaction center PsbP family protein | chr1:28960576-28961875 REVERSE LENGTH=260	1	5	5	5	2	1	2	4	3	4	2	1	2	4	3	4	2	1	2	4	3	4	25.4	25.4	25.4	28.501	260	260	0	34.169	By matching	By matching	By MS/MS	By MS/MS	By MS/MS	By MS/MS	11.2	3.8	11.2	25.4	17.7	22.7	39903000
AT1G77120.1	AT1G77120.1	AT1G77120.1	3	3	3	AT1G77120.1 | Symbols: ADH1, ADH, ATADH, ATADH1 | alcohol dehydrogenase 1 | chr1:28975509-28977216 FORWARD LENGTH=379	1	3	3	3	3	2	0	0	0	0	3	2	0	0	0	0	3	2	0	0	0	0	10.6	10.6	10.6	41.178	379	379	0	20.645	By MS/MS	By MS/MS					10.6	8.2	0	0	0	0	20764000
AT1G77490.1	AT1G77490.1	AT1G77490.1	7	7	6	AT1G77490.1 | Symbols: TAPX | thylakoidal ascorbate peroxidase | chr1:29117688-29120046 FORWARD LENGTH=426	1	7	7	6	3	4	2	4	2	5	3	4	2	4	2	5	3	4	2	4	1	5	21.8	21.8	21.8	46.092	426	426	0	20.667	By matching	By MS/MS	By MS/MS	By MS/MS	By MS/MS	By MS/MS	13.4	14.8	7	14.3	6.3	19.5	44747000
AT1G77510.1	AT1G77510.1	AT1G77510.1	12	10	10	AT1G77510.1 | Symbols: ATPDIL1-2, PDI6, ATPDI6, PDIL1-2 | PDI-like 1-2 | chr1:29126742-29129433 FORWARD LENGTH=508	1	12	10	10	11	11	5	6	5	5	9	9	3	4	3	3	9	9	3	4	3	3	34.1	31.9	31.9	56.364	508	508	0	76.219	By MS/MS	By MS/MS	By MS/MS	By MS/MS	By MS/MS	By MS/MS	29.7	29.7	12.8	15.6	11.2	11.2	103010000
AT1G78060.1	AT1G78060.1	AT1G78060.1	1	1	1	AT1G78060.1 | Symbols: | Glycosyl hydrolase family protein | chr1:29349796-29352868 REVERSE LENGTH=767	1	1	1	1	0	0	0	0	1	1	0	0	0	0	1	1	0	0	0	0	1	1	1.4	1.4	1.4	83.891	767	767	0	3.1984					By matching	By MS/MS	0	0	0	0	1.4	1.4	698140
AT1G78140.1	AT1G78140.1	AT1G78140.1	1	1	1	AT1G78140.1 | Symbols: | S-adenosyl-L-methionine-dependent methyltransferases superfamily protein | chr1:29401937-29403878 REVERSE LENGTH=355	1	1	1	1	1	1	1	0	0	0	1	1	1	0	0	0	1	1	1	0	0	0	2.8	2.8	2.8	39.387	355	355	0	4.2635	By MS/MS	By MS/MS	By MS/MS				2.8	2.8	2.8	0	0	0	7463600
AT1G78300.1	AT1G78300.1	AT1G78300.1	14	7	7	AT1G78300.1 | Symbols: GRF2, 14-3-3OMEGA, GF14 OMEGA | general regulatory factor 2 | chr1:29461883-29463052 FORWARD LENGTH=259	1	14	7	7	13	13	8	9	8	8	7	6	3	5	4	4	7	6	3	5	4	4	68.7	40.9	40.9	29.161	259	259	0	63.543	By MS/MS	By MS/MS	By MS/MS	By MS/MS	By MS/MS	By MS/MS	68.7	68.7	42.5	52.5	46.3	46.3	189440000
AT1G78370.1	AT1G78370.1	AT1G78370.1	9	9	9	AT1G78370.1 | Symbols: ATGSTU20, GSTU20 | glutathione S-transferase TAU 20 | chr1:29484428-29485204 REVERSE LENGTH=217	1	9	9	9	9	8	7	7	7	6	9	8	7	7	7	6	9	8	7	7	7	6	40.6	40.6	40.6	25.006	217	217	0	47.874	By MS/MS	By MS/MS	By MS/MS	By MS/MS	By MS/MS	By MS/MS	40.6	37.3	37.3	37.3	37.3	30.9	383640000
AT1G78380.1	AT1G78380.1;AT1G17170.1;AT1G78320.1	AT1G78380.1	14;2;1	14;2;1	14;2;1	AT1G78380.1 | Symbols: ATGSTU19, GST8, GSTU19 | glutathione S-transferase TAU 19 | chr1:29486659-29487819 REVERSE LENGTH=219	3	14	14	14	14	14	11	13	13	13	14	14	11	13	13	13	14	14	11	13	13	13	50.2	50.2	50.2	25.65	219	219;218;220	0	76.806	By MS/MS	By MS/MS	By MS/MS	By MS/MS	By MS/MS	By MS/MS	50.2	50.2	49.3	50.2	50.2	50.2	977260000
AT1G78630.1	AT1G78630.1	AT1G78630.1	3	3	3	AT1G78630.1 | Symbols: emb1473 | Ribosomal protein L13 family protein | chr1:29575997-29577406 FORWARD LENGTH=241	1	3	3	3	0	0	0	1	2	3	0	0	0	1	2	3	0	0	0	1	2	3	21.6	21.6	21.6	26.788	241	241	0	13.664				By MS/MS	By MS/MS	By MS/MS	0	0	0	4.1	13.7	21.6	19672000
AT1G78820.1	AT1G78820.1	AT1G78820.1	2	1	1	AT1G78820.1 | Symbols: | D-mannose binding lectin protein with Apple-like carbohydrate-binding domain | chr1:29634401-29635768 REVERSE LENGTH=455	1	2	1	1	0	0	0	2	2	1	0	0	0	1	1	0	0	0	0	1	1	0	5.7	4.2	4.2	50.594	455	455	0.0060024	1.7409				By matching	By MS/MS	By matching	0	0	0	5.7	5.7	1.5	2250800
AT1G78830.1	AT1G78830.1	AT1G78830.1	4	4	3	AT1G78830.1 | Symbols: | Curculin-like (mannose-binding) lectin family protein | chr1:29637141-29638508 REVERSE LENGTH=455	1	4	4	3	0	0	0	3	4	3	0	0	0	3	4	3	0	0	0	2	3	2	13	13	11.4	50.342	455	455	0	4.5622				By MS/MS	By MS/MS	By MS/MS	0	0	0	7.5	13	8.8	12891000
AT1G78850.1	AT1G78850.1;AT1G78860.1	AT1G78850.1;AT1G78860.1	5;4	5;4	5;4	AT1G78850.1 | Symbols: | D-mannose binding lectin protein with Apple-like carbohydrate-binding domain | chr1:29642072-29643397 REVERSE LENGTH=441;AT1G78860.1 | Symbols: | D-mannose binding lectin protein with Apple-like carbohydrate-binding domain | chr1	2	5	5	5	2	3	1	5	4	4	2	3	1	5	4	4	2	3	1	5	4	4	15.4	15.4	15.4	49.051	441	441;443	0	12.322	By MS/MS	By MS/MS	By MS/MS	By MS/MS	By MS/MS	By MS/MS	4.8	6.3	2.5	15.4	10.9	10.9	69066000
AT1G78900.2	AT1G78900.2;AT1G78900.1	AT1G78900.2;AT1G78900.1	52;52	52;52	52;52	AT1G78900.2 | Symbols: VHA-A | vacuolar ATP synthase subunit A | chr1:29660463-29664575 FORWARD LENGTH=623;AT1G78900.1 | Symbols: VHA-A | vacuolar ATP synthase subunit A | chr1:29660463-29664575 FORWARD LENGTH=623	2	52	52	52	50	49	48	21	21	17	50	49	48	21	21	17	50	49	48	21	21	17	82	82	82	68.812	623	623;623	0	323.31	By MS/MS	By MS/MS	By MS/MS	By MS/MS	By MS/MS	By MS/MS	79.6	77.2	74.2	50.1	56.7	41.9	8081400000
AT1G79040.1	AT1G79040.1	AT1G79040.1	1	1	1	AT1G79040.1 | Symbols: PSBR | photosystem II subunit R | chr1:29736085-29736781 FORWARD LENGTH=140	1	1	1	1	0	0	0	1	1	1	0	0	0	1	1	1	0	0	0	1	1	1	20.7	20.7	20.7	14.586	140	140	0	28.705				By MS/MS	By MS/MS	By MS/MS	0	0	0	20.7	20.7	20.7	14763000
AT1G79090.2	AT1G79090.2;AT1G79090.1	AT1G79090.2;AT1G79090.1	1;1	1;1	1;1	AT1G79090.2 | Symbols: | FUNCTIONS IN: molecular_function unknown; INVOLVED IN: biological_process unknown; LOCATED IN: cellular_component unknown; EXPRESSED IN: 25 plant structures; EXPRESSED DURING: 15 growth stages; CONTAINS InterPro DOMAIN/s: Topoisom	2	1	1	1	0	0	0	1	0	0	0	0	0	1	0	0	0	0	0	1	0	0	1.4	1.4	1.4	88.839	793	793;793	0.0054579	1.9091				By MS/MS			0	0	0	1.4	0	0	682570
AT1G79230.3	AT1G79230.3;AT1G79230.1;AT1G79230.2	AT1G79230.3;AT1G79230.1;AT1G79230.2	2;2;1	2;2;1	2;2;1	AT1G79230.3 | Symbols: ST1, ATMST1, MST1, ATRDH1 | mercaptopyruvate sulfurtransferase 1 | chr1:29801358-29803679 FORWARD LENGTH=322;AT1G79230.1 | Symbols: ST1, ATMST1, MST1, ATRDH1, STR1 | mercaptopyruvate sulfurtransferase 1 | chr1:29800824-29803679 FORWA	3	2	2	2	1	1	0	1	2	1	1	1	0	1	2	1	1	1	0	1	2	1	9.3	9.3	9.3	35.628	322	322;379;282	0	7.0418	By MS/MS	By MS/MS		By MS/MS	By MS/MS	By MS/MS	4	4	0	4	9.3	4	7424200
AT1G79340.1	AT1G79340.1;AT1G79330.1	AT1G79340.1	7;3	7;3	7;3	AT1G79340.1 | Symbols: AtMC4, MC4 | metacaspase 4 | chr1:29842849-29844368 FORWARD LENGTH=418	2	7	7	7	7	7	5	1	1	1	7	7	5	1	1	1	7	7	5	1	1	1	25.1	25.1	25.1	45.483	418	418;410	0	73.17	By MS/MS	By MS/MS	By MS/MS	By MS/MS	By matching	By MS/MS	25.1	25.1	21.3	2.9	2.9	2.9	115750000
AT1G79440.1	AT1G79440.1	AT1G79440.1	3	3	3	AT1G79440.1 | Symbols: ALDH5F1, SSADH1, SSADH | aldehyde dehydrogenase 5F1 | chr1:29882525-29887275 REVERSE LENGTH=528	1	3	3	3	3	1	0	1	1	1	3	1	0	1	1	1	3	1	0	1	1	1	11.7	11.7	11.7	56.558	528	528	0	26.372	By MS/MS	By MS/MS		By matching	By matching	By matching	11.7	3.8	0	3.8	3.8	3.8	9759700
AT1G79500.4	AT1G79500.4;AT1G79500.3;AT1G79500.2;AT1G79500.1;AT1G79500.5	AT1G79500.4;AT1G79500.3;AT1G79500.2;AT1G79500.1	3;3;3;3;1	3;3;3;3;1	3;3;3;3;1	AT1G79500.4 | Symbols: AtkdsA1 | Aldolase-type TIM barrel family protein | chr1:29903604-29905989 FORWARD LENGTH=290;AT1G79500.3 | Symbols: AtkdsA1 | Aldolase-type TIM barrel family protein | chr1:29903604-29905989 FORWARD LENGTH=290;AT1G79500.2 | Symbols:	5	3	3	3	3	3	1	2	1	2	3	3	1	2	1	2	3	3	1	2	1	2	10	10	10	31.656	290	290;290;290;290;336	0	23.158	By MS/MS	By MS/MS	By MS/MS	By MS/MS	By MS/MS	By MS/MS	10	10	3.8	6.6	3.8	7.2	25179000
AT1G79550.2	AT1G79550.2;AT1G79550.1	AT1G79550.2;AT1G79550.1	23;23	20;20	20;20	AT1G79550.2 | Symbols: PGK | phosphoglycerate kinase | chr1:29924347-29926295 REVERSE LENGTH=401;AT1G79550.1 | Symbols: PGK | phosphoglycerate kinase | chr1:29924347-29926295 REVERSE LENGTH=401	2	23	20	20	21	21	20	19	19	16	18	18	17	16	16	13	18	18	17	16	16	13	74.8	74.8	74.8	42.131	401	401;401	0	211.74	By MS/MS	By MS/MS	By MS/MS	By MS/MS	By MS/MS	By MS/MS	67.3	70.3	68.8	69.8	63.1	55.6	1021300000
AT1G79600.1	AT1G79600.1	AT1G79600.1	5	5	5	AT1G79600.1 | Symbols: | Protein kinase superfamily protein | chr1:29950105-29952516 REVERSE LENGTH=711	1	5	5	5	2	4	4	0	0	0	2	4	4	0	0	0	2	4	4	0	0	0	7.7	7.7	7.7	79.021	711	711	0	17.155	By MS/MS	By MS/MS	By MS/MS				3	6	6.2	0	0	0	14936000
AT1G79690.1	AT1G79690.1	AT1G79690.1	2	2	2	AT1G79690.1 | Symbols: atnudt3, NUDT3 | nudix hydrolase homolog 3 | chr1:29985360-29990171 FORWARD LENGTH=772	1	2	2	2	2	2	1	1	0	0	2	2	1	1	0	0	2	2	1	1	0	0	3	3	3	86.856	772	772	0	12.549	By MS/MS	By MS/MS	By MS/MS	By matching			3	3	1.3	1.3	0	0	21131000
AT1G79850.1	AT1G79850.1	AT1G79850.1	2	2	2	AT1G79850.1 | Symbols: RPS17, CS17, PRPS17 | ribosomal protein S17 | chr1:30041473-30041922 REVERSE LENGTH=149	1	2	2	2	0	0	0	2	1	2	0	0	0	2	1	2	0	0	0	2	1	2	20.1	20.1	20.1	16.282	149	149	0	5.9561				By MS/MS	By matching	By MS/MS	0	0	0	20.1	6.7	20.1	27203000
AT1G79870.1	AT1G79870.1;AT1G79870.2	AT1G79870.1;AT1G79870.2	3;2	3;2	3;2	AT1G79870.1 | Symbols: | D-isomer specific 2-hydroxyacid dehydrogenase family protein | chr1:30044794-30045851 FORWARD LENGTH=313;AT1G79870.2 | Symbols: | D-isomer specific 2-hydroxyacid dehydrogenase family protein | chr1:30044794-30045851 FORWARD LENGT	2	3	3	3	3	3	3	3	3	2	3	3	3	3	3	2	3	3	3	3	3	2	17.9	17.9	17.9	34.161	313	313;294	0	31.927	By MS/MS	By MS/MS	By MS/MS	By MS/MS	By MS/MS	By MS/MS	17.9	17.9	17.9	17.9	17.9	5.4	68106000
AT1G79920.2	AT1G79920.2;AT1G79920.1	AT1G79920.2;AT1G79920.1	13;13	13;13	2;2	AT1G79920.2 | Symbols: | Heat shock protein 70 (Hsp 70) family protein | chr1:30058935-30062224 REVERSE LENGTH=831;AT1G79920.1 | Symbols: | Heat shock protein 70 (Hsp 70) family protein | chr1:30058935-30062224 REVERSE LENGTH=831	2	13	13	2	13	12	3	4	4	4	13	12	3	4	4	4	2	2	0	0	0	0	23.3	23.3	5.5	91.679	831	831;831	0	98.67	By MS/MS	By MS/MS	By MS/MS	By MS/MS	By MS/MS	By MS/MS	23.3	20.7	5.3	7.5	7.5	7.5	200320000
AT1G79930.2	AT1G79930.2;AT1G79930.1	AT1G79930.2;AT1G79930.1	12;12	1;1	1;1	AT1G79930.2 | Symbols: HSP91 | heat shock protein 91 | chr1:30063924-30067067 REVERSE LENGTH=789;AT1G79930.1 | Symbols: HSP91 | heat shock protein 91 | chr1:30063781-30067067 REVERSE LENGTH=831	2	12	1	1	12	11	4	5	4	4	1	1	1	1	0	0	1	1	1	1	0	0	20.7	1.9	1.9	87.316	789	789;831	0	6.8588	By MS/MS	By MS/MS	By MS/MS	By matching	By matching	By matching	20.7	17.9	7.5	9.8	7.9	7.9	11075000
AT1G80360.1	AT1G80360.1	AT1G80360.1	1	1	1	AT1G80360.1 | Symbols: | Pyridoxal phosphate (PLP)-dependent transferases superfamily protein | chr1:30208736-30210643 REVERSE LENGTH=394	1	1	1	1	1	1	0	0	1	0	1	1	0	0	1	0	1	1	0	0	1	0	5.6	5.6	5.6	43.761	394	394	0	23.663	By MS/MS	By MS/MS			By matching		5.6	5.6	0	0	5.6	0	16372000
AT1G80380.3	AT1G80380.3;AT1G80380.4;AT1G80380.2;AT1G80380.1	AT1G80380.3;AT1G80380.4;AT1G80380.2;AT1G80380.1	10;10;10;6	10;10;10;6	10;10;10;6	AT1G80380.3 | Symbols: | P-loop containing nucleoside triphosphate hydrolases superfamily protein | chr1:30217895-30219784 FORWARD LENGTH=364;AT1G80380.4 | Symbols: | P-loop containing nucleoside triphosphate hydrolases superfamily protein | chr1:3021733	4	10	10	10	0	0	0	6	7	10	0	0	0	6	7	10	0	0	0	6	7	10	38.5	38.5	38.5	40.819	364	364;450;456;362	0	40.275				By MS/MS	By MS/MS	By MS/MS	0	0	0	17	26.4	38.5	54262000
AT1G80410.1	AT1G80410.1;AT1G80410.2	AT1G80410.1;AT1G80410.2	2;2	2;2	2;2	AT1G80410.1 | Symbols: EMB2753 | tetratricopeptide repeat (TPR)-containing protein | chr1:30227963-30234832 REVERSE LENGTH=897;AT1G80410.2 | Symbols: EMB2753 | tetratricopeptide repeat (TPR)-containing protein | chr1:30227779-30234832 REVERSE LENGTH=911	2	2	2	2	2	0	0	0	0	0	2	0	0	0	0	0	2	0	0	0	0	0	2.9	2.9	2.9	102.15	897	897;911	0	4.2851	By MS/MS						2.9	0	0	0	0	0	4565300
AT1G80460.2	AT1G80460.2;AT1G80460.1	AT1G80460.2;AT1G80460.1	2;2	2;2	2;2	AT1G80460.2 | Symbols: NHO1, GLI1 | Actin-like ATPase superfamily protein | chr1:30246960-30249055 REVERSE LENGTH=482;AT1G80460.1 | Symbols: NHO1, GLI1 | Actin-like ATPase superfamily protein | chr1:30246960-30249055 REVERSE LENGTH=522	2	2	2	2	2	2	1	0	0	0	2	2	1	0	0	0	2	2	1	0	0	0	4.4	4.4	4.4	52.483	482	482;522	0	3.8753	By MS/MS	By MS/MS	By MS/MS				4.4	4.4	2.3	0	0	0	10057000
AT2G01140.1	AT2G01140.1	AT2G01140.1	6	5	5	AT2G01140.1 | Symbols: | Aldolase superfamily protein | chr2:95006-96491 REVERSE LENGTH=391	1	6	5	5	0	4	1	5	4	5	0	3	0	4	3	4	0	3	0	4	3	4	24.6	22.5	22.5	42.327	391	391	0	23.73		By matching	By matching	By MS/MS	By MS/MS	By MS/MS	0	13.6	2	17.4	13.6	20.7	20911000
AT2G01250.1	AT2G01250.1;AT2G01250.2	AT2G01250.1;AT2G01250.2	11;7	11;7	4;1	AT2G01250.1 | Symbols: | Ribosomal protein L30/L7 family protein | chr2:132943-134264 REVERSE LENGTH=242;AT2G01250.2 | Symbols: | Ribosomal protein L30/L7 family protein | chr2:133038-134264 REVERSE LENGTH=184	2	11	11	4	11	11	10	7	8	7	11	11	10	7	8	7	4	4	4	3	4	3	51.2	51.2	29.3	28.171	242	242;184	0	123.96	By MS/MS	By MS/MS	By MS/MS	By MS/MS	By MS/MS	By MS/MS	51.2	51.2	47.1	33.5	43.4	34.7	588040000
AT2G01470.1	AT2G01470.1	AT2G01470.1	3	3	3	AT2G01470.1 | Symbols: STL2P, ATSEC12 | SEC12P-like 2 protein | chr2:212215-214435 REVERSE LENGTH=393	1	3	3	3	3	1	1	0	0	0	3	1	1	0	0	0	3	1	1	0	0	0	12.2	12.2	12.2	42.793	393	393	0	14.519	By MS/MS	By MS/MS	By MS/MS				12.2	2.5	2.5	0	0	0	23391000
AT2G01690.1	AT2G01690.1;AT2G01690.2	AT2G01690.1;AT2G01690.2	1;1	1;1	1;1	AT2G01690.1 | Symbols: | ARM repeat superfamily protein | chr2:309144-313499 REVERSE LENGTH=743;AT2G01690.2 | Symbols: | ARM repeat superfamily protein | chr2:309144-313499 REVERSE LENGTH=744	2	1	1	1	1	1	0	0	0	0	1	1	0	0	0	0	1	1	0	0	0	0	1.7	1.7	1.7	83.911	743	743;744	0	9.3748	By MS/MS	By MS/MS					1.7	1.7	0	0	0	0	4477200
AT2G01720.1	AT2G01720.1	AT2G01720.1	2	2	2	AT2G01720.1 | Symbols: | Ribophorin I | chr2:317193-320016 REVERSE LENGTH=464	1	2	2	2	2	2	2	0	0	0	2	2	2	0	0	0	2	2	2	0	0	0	4.5	4.5	4.5	52.218	464	464	0	9.4541	By MS/MS	By MS/MS	By MS/MS				4.5	4.5	4.5	0	0	0	11498000
AT2G02390.1	AT2G02390.1;AT2G02390.2;AT2G02390.3;AT2G02380.1	AT2G02390.1;AT2G02390.2;AT2G02390.3	5;4;4;1	5;4;4;1	5;4;4;1	AT2G02390.1 | Symbols: ATGSTZ1, GST18, GSTZ1 | glutathione S-transferase zeta 1 | chr2:629015-630955 FORWARD LENGTH=221;AT2G02390.2 | Symbols: ATGSTZ1, GST18, GSTZ1 | glutathione S-transferase zeta 1 | chr2:629015-630607 FORWARD LENGTH=191;AT2G02390.3 | Sy	4	5	5	5	5	4	0	1	1	0	5	4	0	1	1	0	5	4	0	1	1	0	31.7	31.7	31.7	24.887	221	221;191;228;223	0	19.154	By MS/MS	By MS/MS		By matching	By matching		31.7	27.1	0	10.9	10.9	0	20380000
AT2G02500.1	AT2G02500.1	AT2G02500.1	1	1	1	AT2G02500.1 | Symbols: ISPD, ATMEPCT, MCT | Nucleotide-diphospho-sugar transferases superfamily protein | chr2:671054-673124 REVERSE LENGTH=302	1	1	1	1	0	0	0	1	1	1	0	0	0	1	1	1	0	0	0	1	1	1	4	4	4	33.937	302	302	0	4.9952				By MS/MS	By MS/MS	By MS/MS	0	0	0	4	4	4	1045400
AT2G03440.1	AT2G03440.1	AT2G03440.1	2	2	2	AT2G03440.1 | Symbols: NRP1, ATNRP1 | nodulin-related protein 1 | chr2:1039409-1039972 REVERSE LENGTH=187	1	2	2	2	1	2	1	0	0	0	1	2	1	0	0	0	1	2	1	0	0	0	9.1	9.1	9.1	19.7	187	187	0	5.6441	By matching	By MS/MS	By MS/MS				7.5	9.1	7.5	0	0	0	11944000
AT2G03510.1	AT2G03510.1	AT2G03510.1	4	4	4	AT2G03510.1 | Symbols: | SPFH/Band 7/PHB domain-containing membrane-associated protein family | chr2:1066717-1068934 FORWARD LENGTH=356	1	4	4	4	3	4	2	0	0	0	3	4	2	0	0	0	3	4	2	0	0	0	12.6	12.6	12.6	40.596	356	356	0	8.676	By MS/MS	By MS/MS	By matching				10.1	12.6	5.6	0	0	0	38161000
AT2G04030.2	AT2G04030.2;AT2G04030.1	AT2G04030.2;AT2G04030.1	4;4	3;3	3;3	AT2G04030.2 | Symbols: CR88, Hsp88.1, AtHsp90.5 | Chaperone protein htpG family protein | chr2:1281983-1285909 FORWARD LENGTH=777;AT2G04030.1 | Symbols: CR88, EMB1956, HSP90.5, Hsp88.1, AtHsp90.5 | Chaperone protein htpG family protein | chr2:1281983-12859	2	4	3	3	1	1	0	3	3	2	0	0	0	3	3	2	0	0	0	3	3	2	6.2	5	5	88.255	777	777;780	0	14.512	By matching	By matching		By MS/MS	By MS/MS	By MS/MS	1.2	1.2	0	5	5	3.6	15132000
AT2G04350.2	AT2G04350.2;AT2G04350.1;AT1G77590.1	AT2G04350.2;AT2G04350.1	5;5;1	5;5;1	5;5;1	AT2G04350.2 | Symbols: LACS8 | AMP-dependent synthetase and ligase family protein | chr2:1516086-1519178 FORWARD LENGTH=720;AT2G04350.1 | Symbols: LACS8 | AMP-dependent synthetase and ligase family protein | chr2:1516086-1519178 FORWARD LENGTH=720	3	5	5	5	5	3	0	0	0	0	5	3	0	0	0	0	5	3	0	0	0	0	7.9	7.9	7.9	78.342	720	720;720;691	0	20.984	By MS/MS	By MS/MS					7.9	5.1	0	0	0	0	30110000
AT3G10610.1	AT3G10610.1;AT2G05220.2;AT2G05220.1;AT5G04800.4;AT5G04800.3;AT5G04800.2;AT5G04800.1;AT2G04390.1	AT3G10610.1;AT2G05220.2;AT2G05220.1;AT5G04800.4;AT5G04800.3;AT5G04800.2;AT5G04800.1;AT2G04390.1	4;4;4;4;4;4;4;4	4;4;4;4;4;4;4;4	4;4;4;4;4;4;4;4	AT3G10610.1 | Symbols: | Ribosomal S17 family protein | chr3:3319459-3319881 FORWARD LENGTH=140;AT2G05220.2 | Symbols: | Ribosomal S17 family protein | chr2:1894757-1895179 REVERSE LENGTH=140;AT2G05220.1 | Symbols: | Ribosomal S17 family protein | chr2:	8	4	4	4	4	4	3	2	1	2	4	4	3	2	1	2	4	4	3	2	1	2	16.4	16.4	16.4	16.036	140	140;140;140;141;141;141;141;141	0	13.123	By MS/MS	By MS/MS	By MS/MS	By MS/MS	By MS/MS	By MS/MS	16.4	16.4	15.7	15.7	8.6	16.4	145460000
AT5G35680.2	AT5G35680.2;AT5G35680.1;AT2G04520.1;AT5G35680.3	AT5G35680.2;AT5G35680.1;AT2G04520.1;AT5G35680.3	1;1;1;1	1;1;1;1	1;1;1;1	AT5G35680.2 | Symbols: | Nucleic acid-binding, OB-fold-like protein | chr5:13858152-13858589 REVERSE LENGTH=145;AT5G35680.1 | Symbols: | Nucleic acid-binding, OB-fold-like protein | chr5:13858152-13858589 REVERSE LENGTH=145;AT2G04520.1 | Symbols: | Nucl	4	1	1	1	1	0	0	0	0	0	1	0	0	0	0	0	1	0	0	0	0	0	11	11	11	16.59	145	145;145;145;150	0	3.6815	By MS/MS						11	0	0	0	0	0	0
AT2G04780.2	AT2G04780.2;AT2G04780.1	AT2G04780.2;AT2G04780.1	1;1	1;1	1;1	AT2G04780.2 | Symbols: FLA7 | FASCICLIN-like arabinoogalactan 7 | chr2:1677488-1678252 FORWARD LENGTH=254;AT2G04780.1 | Symbols: FLA7 | FASCICLIN-like arabinoogalactan 7 | chr2:1677488-1678252 FORWARD LENGTH=254	2	1	1	1	1	1	0	1	1	1	1	1	0	1	1	1	1	1	0	1	1	1	7.9	7.9	7.9	26.845	254	254;254	0	14.984	By MS/MS	By MS/MS		By matching	By MS/MS	By MS/MS	7.9	7.9	0	7.9	7.9	7.9	16991000
AT2G05070.1	AT2G05070.1;AT3G27690.1	AT2G05070.1;AT3G27690.1	10;9	6;5	1;0	AT2G05070.1 | Symbols: LHCB2.2, LHCB2 | photosystem II light harvesting complex gene 2.2 | chr2:1799436-1800329 REVERSE LENGTH=265;AT3G27690.1 | Symbols: LHCB2.4, LHCB2.3, LHCB2 | photosystem II light harvesting complex gene 2.3 | chr3:10256002-10256921 FO	2	10	6	1	9	9	8	10	9	10	5	5	5	6	5	6	0	0	0	1	0	1	65.7	50.6	10.9	28.62	265	265;266	0	155.72	By MS/MS	By MS/MS	By MS/MS	By MS/MS	By MS/MS	By MS/MS	54.7	54.7	53.2	65.7	54.7	65.7	2839200000
AT2G05100.1	AT2G05100.1	AT2G05100.1	10	1	1	AT2G05100.1 | Symbols: LHCB2.1, LHCB2 | photosystem II light harvesting complex gene 2.1 | chr2:1823449-1824331 REVERSE LENGTH=265	1	10	1	1	9	10	8	10	9	10	0	1	0	1	0	1	0	1	0	1	0	1	65.7	10.9	10.9	28.649	265	265	0.0077519	1.6727	By matching	By matching	By matching	By matching	By matching	By MS/MS	54.7	65.7	53.2	65.7	54.7	65.7	5880500
AT2G05620.1	AT2G05620.1	AT2G05620.1	1	1	1	AT2G05620.1 | Symbols: PGR5 | proton gradient regulation 5 | chr2:2081204-2081687 REVERSE LENGTH=133	1	1	1	1	1	1	1	1	1	1	1	1	1	1	1	1	1	1	1	1	1	1	8.3	8.3	8.3	14.293	133	133	0	3.1305	By MS/MS	By MS/MS	By MS/MS	By MS/MS	By MS/MS	By MS/MS	8.3	8.3	8.3	8.3	8.3	8.3	28883000
AT2G05710.1	AT2G05710.1	AT2G05710.1	14	7	7	AT2G05710.1 | Symbols: ACO3 | aconitase 3 | chr2:2141591-2146350 FORWARD LENGTH=990	1	14	7	7	13	11	8	7	7	7	6	4	1	3	2	2	6	4	1	3	2	2	19	11.1	11.1	108.2	990	990	0	24.378	By MS/MS	By MS/MS	By MS/MS	By MS/MS	By MS/MS	By MS/MS	16.7	17	10.7	9.8	10.3	8.5	37217000
AT2G05830.1	AT2G05830.1;AT2G05830.3;AT2G05830.2;AT2G05830.4	AT2G05830.1;AT2G05830.3;AT2G05830.2;AT2G05830.4	2;1;1;1	2;1;1;1	2;1;1;1	AT2G05830.1 | Symbols: | NagB/RpiA/CoA transferase-like superfamily protein | chr2:2229759-2231839 FORWARD LENGTH=374;AT2G05830.3 | Symbols: | NagB/RpiA/CoA transferase-like superfamily protein | chr2:2230057-2231839 FORWARD LENGTH=326;AT2G05830.2 | Symb	4	2	2	2	2	2	1	0	0	1	2	2	1	0	0	1	2	2	1	0	0	1	7	7	7	39.612	374	374;326;326;328	0	9.9767	By MS/MS	By MS/MS	By matching			By matching	7	7	2.9	0	0	2.9	12864000
AT2G05990.2	AT2G05990.2;AT2G05990.1	AT2G05990.2;AT2G05990.1	6;6	6;6	6;6	AT2G05990.2 | Symbols: MOD1, ENR1 | NAD(P)-binding Rossmann-fold superfamily protein | chr2:2322876-2324867 FORWARD LENGTH=390;AT2G05990.1 | Symbols: MOD1, ENR1 | NAD(P)-binding Rossmann-fold superfamily protein | chr2:2322876-2324867 FORWARD LENGTH=390	2	6	6	6	0	0	0	5	4	5	0	0	0	5	4	5	0	0	0	5	4	5	26.9	26.9	26.9	41.213	390	390;390	0	35.285				By MS/MS	By MS/MS	By MS/MS	0	0	0	20	16.7	23.6	60426000
AT2G06850.1	AT2G06850.1	AT2G06850.1	4	4	4	AT2G06850.1 | Symbols: EXGT-A1, EXT, XTH4 | xyloglucan endotransglucosylase/hydrolase 4 | chr2:2763619-2765490 FORWARD LENGTH=296	1	4	4	4	2	4	3	4	4	4	2	4	3	4	4	4	2	4	3	4	4	4	16.6	16.6	16.6	34.291	296	296	0	28.721	By MS/MS	By MS/MS	By MS/MS	By MS/MS	By MS/MS	By MS/MS	6.8	16.6	12.5	16.6	16.6	16.6	72561000
AT2G07050.1	AT2G07050.1;AT3G45130.1	AT2G07050.1	6;1	6;1	6;1	AT2G07050.1 | Symbols: CAS1 | cycloartenol synthase 1 | chr2:2924629-2930295 FORWARD LENGTH=759	2	6	6	6	6	5	4	0	0	0	6	5	4	0	0	0	6	5	4	0	0	0	9.5	9.5	9.5	86.032	759	759;756	0	19.281	By MS/MS	By MS/MS	By MS/MS				9.5	8.4	6.9	0	0	0	44272000
AT2G07140.2	AT2G07140.2;AT2G07140.1	AT2G07140.2;AT2G07140.1	1;1	1;1	1;1	AT2G07140.2 | Symbols: | F-box and associated interaction domains-containing protein | chr2:2957561-2958715 FORWARD LENGTH=384;AT2G07140.1 | Symbols: | F-box and associated interaction domains-containing protein | chr2:2957561-2959851 FORWARD LENGTH=442	2	1	1	1	0	0	0	0	0	1	0	0	0	0	0	1	0	0	0	0	0	1	3.1	3.1	3.1	43.957	384	384;442	0.0054612	1.91						By MS/MS	0	0	0	0	0	3.1	1484300
ATMG01190.1	ATMG01190.1;AT2G07698.1	ATMG01190.1;AT2G07698.1	17;17	16;16	16;16	ATMG01190.1 | Symbols: ATP1 | ATP synthase subunit 1 | chrM:302166-303689 REVERSE LENGTH=507;AT2G07698.1 | Symbols: | ATPase, F1 complex, alpha subunit protein | chr2:3361474-3364028 FORWARD LENGTH=777	2	17	16	16	16	16	11	11	8	11	15	15	10	10	7	10	15	15	10	10	7	10	44	42.6	42.6	54.971	507	507;777	0	237.59	By MS/MS	By MS/MS	By MS/MS	By MS/MS	By MS/MS	By MS/MS	40.2	41.6	31.8	34.3	20.5	30.6	785660000
ATMG00480.1	ATMG00480.1;AT2G07707.1	ATMG00480.1;AT2G07707.1	1;1	1;1	1;1	ATMG00480.1 | Symbols: ORFB, ATP8 | Plant mitochondrial ATPase, F0 complex, subunit 8 protein | chrM:129909-130385 FORWARD LENGTH=158;AT2G07707.1 | Symbols: | Plant mitochondrial ATPase, F0 complex, subunit 8 protein | chr2:3386292-3386768 FORWARD LENGTH=	2	1	1	1	1	1	1	0	0	0	1	1	1	0	0	0	1	1	1	0	0	0	5.1	5.1	5.1	18.211	158	158;158	0.00886	1.5419	By MS/MS	By MS/MS	By MS/MS				5.1	5.1	5.1	0	0	0	8733800
AT2G09990.1	AT2G09990.1	AT2G09990.1	5	1	1	AT2G09990.1 | Symbols: | Ribosomal protein S5 domain 2-like superfamily protein | chr2:3781442-3781882 FORWARD LENGTH=146	1	5	1	1	5	2	2	1	1	2	1	1	0	0	0	1	1	1	0	0	0	1	31.5	8.2	8.2	16.631	146	146	0	2.8677	By MS/MS	By MS/MS	By matching	By matching	By matching	By matching	31.5	17.8	15.1	9.6	9.6	17.8	2036400
AT2G10940.2	AT2G10940.2;AT2G10940.1	AT2G10940.2;AT2G10940.1	6;6	6;6	6;6	AT2G10940.2 | Symbols: | Bifunctional inhibitor/lipid-transfer protein/seed storage 2S albumin superfamily protein | chr2:4311160-4312035 REVERSE LENGTH=291;AT2G10940.1 | Symbols: | Bifunctional inhibitor/lipid-transfer protein/seed storage 2S albumin su	2	6	6	6	2	2	2	5	5	5	2	2	2	5	5	5	2	2	2	5	5	5	25.8	25.8	25.8	29.648	291	291;291	0	58.016	By MS/MS	By MS/MS	By MS/MS	By MS/MS	By MS/MS	By MS/MS	7.9	7.9	7.9	18.9	18.9	23.7	154330000
AT2G13360.2	AT2G13360.2;AT2G13360.1	AT2G13360.2;AT2G13360.1	16;16	16;16	16;16	AT2G13360.2 | Symbols: AGT, AGT1, SGAT | alanine:glyoxylate aminotransferase | chr2:5539417-5540902 REVERSE LENGTH=401;AT2G13360.1 | Symbols: AGT, AGT1, SGAT | alanine:glyoxylate aminotransferase | chr2:5539417-5540902 REVERSE LENGTH=401	2	16	16	16	10	8	6	12	14	15	10	8	6	12	14	15	10	8	6	12	14	15	61.3	61.3	61.3	44.207	401	401;401	0	172.92	By MS/MS	By MS/MS	By MS/MS	By MS/MS	By MS/MS	By MS/MS	33.4	30.7	21.2	46.9	60.3	55.4	571100000
AT2G14170.2	AT2G14170.2;AT2G14170.3;AT2G14170.1	AT2G14170.2;AT2G14170.3;AT2G14170.1	1;1;1	1;1;1	1;1;1	AT2G14170.2 | Symbols: ALDH6B2 | aldehyde dehydrogenase 6B2 | chr2:5977727-5981489 REVERSE LENGTH=498;AT2G14170.3 | Symbols: ALDH6B2 | aldehyde dehydrogenase 6B2 | chr2:5977851-5981899 REVERSE LENGTH=595;AT2G14170.1 | Symbols: ALDH6B2 | aldehyde dehydrog	3	1	1	1	1	1	0	1	0	0	1	1	0	1	0	0	1	1	0	1	0	0	3	3	3	53.406	498	498;595;607	0	4.1656	By MS/MS	By matching		By matching			3	3	0	3	0	0	7444900
AT2G14260.2	AT2G14260.2;AT2G14260.1	AT2G14260.2;AT2G14260.1	3;3	3;3	3;3	AT2G14260.2 | Symbols: PIP | proline iminopeptidase | chr2:6041441-6043475 REVERSE LENGTH=329;AT2G14260.1 | Symbols: PIP | proline iminopeptidase | chr2:6041441-6043869 REVERSE LENGTH=380	2	3	3	3	2	1	0	2	3	3	2	1	0	2	3	3	2	1	0	2	3	3	10.6	10.6	10.6	37.433	329	329;380	0	4.4807	By matching	By matching		By MS/MS	By MS/MS	By MS/MS	6.1	3.6	0	6.1	10.6	10.6	10506000
AT2G14610.1	AT2G14610.1	AT2G14610.1	1	1	1	AT2G14610.1 | Symbols: PR1, PR 1, ATPR1 | pathogenesis-related gene 1 | chr2:6241944-6242429 REVERSE LENGTH=161	1	1	1	1	0	0	0	1	1	1	0	0	0	1	1	1	0	0	0	1	1	1	8.1	8.1	8.1	17.677	161	161	0	3.1492				By MS/MS	By MS/MS	By MS/MS	0	0	0	8.1	8.1	8.1	11737000
AT2G14740.2	AT2G14740.2;AT2G14740.1;AT2G14720.2;AT2G14720.1;AT3G52850.1	AT2G14740.2;AT2G14740.1;AT2G14720.2;AT2G14720.1	4;4;4;4;1	4;4;4;4;1	4;4;4;4;1	AT2G14740.2 | Symbols: ATVSR3, VSR3, VSR2;2, BP80-2;2 | vaculolar sorting receptor 3 | chr2:6308895-6312303 FORWARD LENGTH=628;AT2G14740.1 | Symbols: ATVSR3, VSR3, VSR2;2, BP80-2;2 | vaculolar sorting receptor 3 | chr2:6308895-6312303 FORWARD LENGTH=628;AT	5	4	4	4	3	2	2	0	0	0	3	2	2	0	0	0	3	2	2	0	0	0	14.5	14.5	14.5	69.743	628	628;628;628;628;623	0	33.102	By MS/MS	By MS/MS	By MS/MS				9.7	5.7	7	0	0	0	34970000
AT2G15290.1	AT2G15290.1	AT2G15290.1	1	1	1	AT2G15290.1 | Symbols: ATTIC21, TIC21, CIA5, PIC1 | translocon at inner membrane of chloroplasts 21 | chr2:6642512-6644011 REVERSE LENGTH=296	1	1	1	1	0	1	0	1	0	1	0	1	0	1	0	1	0	1	0	1	0	1	4.7	4.7	4.7	31.276	296	296	0.0024707	2.1423		By matching		By matching		By MS/MS	0	4.7	0	4.7	0	4.7	5152300
AT2G15620.1	AT2G15620.1	AT2G15620.1	13	13	13	AT2G15620.1 | Symbols: NIR1, NIR, ATHNIR | nitrite reductase 1 | chr2:6810552-6812666 FORWARD LENGTH=586	1	13	13	13	0	1	0	11	10	11	0	1	0	11	10	11	0	1	0	11	10	11	28.2	28.2	28.2	65.504	586	586	0	45.695		By matching		By MS/MS	By MS/MS	By MS/MS	0	1.9	0	22.4	22	26.1	106370000
AT2G15970.2	AT2G15970.2;AT2G15970.1	AT2G15970.2;AT2G15970.1	1;1	1;1	1;1	AT2G15970.2 | Symbols: COR413-PM1 | cold regulated 413 plasma membrane 1 | chr2:6950163-6951060 FORWARD LENGTH=165;AT2G15970.1 | Symbols: COR413-PM1, WCOR413, WCOR413-LIKE, ATCOR413-PM1, FL3-5A3, ATCYP19 | cold regulated 413 plasma membrane 1 | chr2:695016	2	1	1	1	1	1	0	0	0	0	1	1	0	0	0	0	1	1	0	0	0	0	9.1	9.1	9.1	18.253	165	165;197	0	2.8687	By MS/MS	By matching					9.1	9.1	0	0	0	0	9676100
AT4G38920.1	AT4G38920.1;AT4G34720.1;AT2G16510.1;AT1G19910.1;AT1G75630.1;AT1G75630.2	AT4G38920.1;AT4G34720.1;AT2G16510.1;AT1G19910.1;AT1G75630.1;AT1G75630.2	2;2;2;1;1;1	2;2;2;1;1;1	2;2;2;1;1;1	AT4G38920.1 | Symbols: AVA-P3, ATVHA-C3, VHA-C3 | vacuolar-type H(+)-ATPase C3 | chr4:18147330-18148853 FORWARD LENGTH=164;AT4G34720.1 | Symbols: AVA-P1, VHA-C1, ATVHA-C1 | ATPase, F0/V0 complex, subunit C protein | chr4:16568223-16569165 REVERSE LENGTH=16	6	2	2	2	2	2	1	1	1	1	2	2	1	1	1	1	2	2	1	1	1	1	31.7	31.7	31.7	16.571	164	164;164;164;165;166;200	0	19.146	By MS/MS	By MS/MS	By MS/MS	By MS/MS	By MS/MS	By MS/MS	31.7	31.7	11	11	11	11	145260000
AT2G16600.2	AT2G16600.2;AT2G16600.1	AT2G16600.2;AT2G16600.1	7;7	7;7	6;6	AT2G16600.2 | Symbols: ROC3 | rotamase CYP 3 | chr2:7200862-7201383 FORWARD LENGTH=151;AT2G16600.1 | Symbols: ROC3 | rotamase CYP 3 | chr2:7200862-7201383 FORWARD LENGTH=173	2	7	7	6	6	5	5	5	4	4	6	5	5	5	4	4	5	5	5	5	4	4	50.3	50.3	45	15.992	151	151;173	0	80.772	By MS/MS	By MS/MS	By MS/MS	By MS/MS	By MS/MS	By MS/MS	50.3	45	42.4	45	42.4	45	208090000
AT2G16700.2	AT2G16700.2;AT2G16700.1	AT2G16700.2;AT2G16700.1	1;1	1;1	1;1	AT2G16700.2 | Symbols: ADF5 | actin depolymerizing factor 5 | chr2:7244827-7245467 FORWARD LENGTH=132;AT2G16700.1 | Symbols: ADF5, ATADF5 | actin depolymerizing factor 5 | chr2:7244717-7245467 FORWARD LENGTH=143	2	1	1	1	0	1	1	1	1	0	0	1	1	1	1	0	0	1	1	1	1	0	9.1	9.1	9.1	15.326	132	132;143	0	3.4215		By MS/MS	By MS/MS	By MS/MS	By MS/MS		0	9.1	9.1	9.1	9.1	0	1356900
AT2G16950.2	AT2G16950.2;AT2G16950.1	AT2G16950.2;AT2G16950.1	1;1	1;1	1;1	AT2G16950.2 | Symbols: TRN1, ATTRN1 | transportin 1 | chr2:7353939-7360637 FORWARD LENGTH=891;AT2G16950.1 | Symbols: TRN1, ATTRN1 | transportin 1 | chr2:7353939-7360637 FORWARD LENGTH=895	2	1	1	1	1	1	1	0	0	0	1	1	1	0	0	0	1	1	1	0	0	0	1.1	1.1	1.1	99.108	891	891;895	0	4.1858	By MS/MS	By MS/MS	By matching				1.1	1.1	1.1	0	0	0	7644200
AT2G17120.1	AT2G17120.1	AT2G17120.1	2	2	2	AT2G17120.1 | Symbols: LYM2 | lysm domain GPI-anchored protein 2 precursor | chr2:7459156-7460648 FORWARD LENGTH=350	1	2	2	2	2	1	1	1	1	1	2	1	1	1	1	1	2	1	1	1	1	1	8.6	8.6	8.6	37.739	350	350	0	2.7955	By MS/MS	By matching	By MS/MS	By matching	By MS/MS	By matching	8.6	2.6	2.6	2.6	2.6	2.6	28686000
AT2G17190.1	AT2G17190.1;AT2G17200.1	AT2G17190.1;AT2G17200.1	1;1	1;1	1;1	AT2G17190.1 | Symbols: | ubiquitin family protein | chr2:7478272-7481361 REVERSE LENGTH=538;AT2G17200.1 | Symbols: DSK2 | ubiquitin family protein | chr2:7482133-7485090 REVERSE LENGTH=551	2	1	1	1	1	1	1	0	0	0	1	1	1	0	0	0	1	1	1	0	0	0	3.7	3.7	3.7	57.285	538	538;551	0	15.696	By MS/MS	By MS/MS	By matching				3.7	3.7	3.7	0	0	0	21571000
AT2G17265.1	AT2G17265.1	AT2G17265.1	2	2	2	AT2G17265.1 | Symbols: HSK, DMR1 | homoserine kinase | chr2:7508606-7509718 FORWARD LENGTH=370	1	2	2	2	0	0	0	2	2	1	0	0	0	2	2	1	0	0	0	2	2	1	8.6	8.6	8.6	38.528	370	370	0	5.8155				By MS/MS	By MS/MS	By MS/MS	0	0	0	8.6	8.6	4.6	8131400
AT2G17290.1	AT2G17290.1;AT4G38230.1;AT4G38230.3;AT4G38230.2;AT4G35310.1	AT2G17290.1;AT4G38230.1;AT4G38230.3;AT4G38230.2;AT4G35310.1	3;2;2;2;2	3;2;2;2;2	3;2;2;2;2	AT2G17290.1 | Symbols: CPK6, ATCDPK3, ATCPK6 | Calcium-dependent protein kinase family protein | chr2:7517005-7519239 FORWARD LENGTH=544;AT4G38230.1 | Symbols: CPK26, ATCPK26 | calcium-dependent protein kinase 26 | chr4:17928994-17930486 REVERSE LENGTH=340	5	3	3	3	3	2	0	0	0	0	3	2	0	0	0	0	3	2	0	0	0	0	7.4	7.4	7.4	61.111	544	544;340;484;514;556	0	8.6887	By MS/MS	By MS/MS					7.4	3.9	0	0	0	0	18927000
AT2G17340.1	AT2G17340.1;AT2G17320.1	AT2G17340.1;AT2G17320.1	4;3	2;1	2;1	AT2G17340.1 | Symbols: | Uncharacterised conserved protein (UCP030210) | chr2:7541615-7544089 REVERSE LENGTH=367;AT2G17320.1 | Symbols: | Uncharacterised conserved protein (UCP030210) | chr2:7533537-7535876 REVERSE LENGTH=361	2	4	2	2	3	4	1	1	0	0	2	2	0	1	0	0	2	2	0	1	0	0	21.8	13.1	13.1	40.857	367	367;361	0	15.316	By MS/MS	By MS/MS	By matching	By MS/MS			18.8	21.8	3	5.7	0	0	20275000
AT5G07090.2	AT5G07090.2;AT2G17360.1;AT5G58420.1;AT5G07090.1;AT2G17360.2	AT5G07090.2;AT2G17360.1;AT5G58420.1;AT5G07090.1;AT2G17360.2	14;14;14;14;9	14;14;14;14;9	14;14;14;14;9	AT5G07090.2 | Symbols: | Ribosomal protein S4 (RPS4A) family protein | chr5:2202783-2203805 FORWARD LENGTH=244;AT2G17360.1 | Symbols: | Ribosomal protein S4 (RPS4A) family protein | chr2:7546598-7548138 FORWARD LENGTH=261;AT5G58420.1 | Symbols: | Riboso	5	14	14	14	13	12	10	4	3	7	13	12	10	4	3	7	13	12	10	4	3	7	52.5	52.5	52.5	27.707	244	244;261;262;262;184	0	64.258	By MS/MS	By MS/MS	By MS/MS	By MS/MS	By MS/MS	By MS/MS	48.8	42.6	45.1	18.4	11.5	27.5	340550000
AT2G17420.1	AT2G17420.1;AT4G35460.1	AT2G17420.1	7;2	7;2	7;2	AT2G17420.1 | Symbols: NTRA, ATNTRA, NTR2 | NADPH-dependent thioredoxin reductase A | chr2:7564357-7566219 FORWARD LENGTH=378	2	7	7	7	5	5	5	2	2	2	5	5	5	2	2	2	5	5	5	2	2	2	33.1	33.1	33.1	40.014	378	378;375	0	50.331	By MS/MS	By MS/MS	By MS/MS	By MS/MS	By MS/MS	By MS/MS	23	23	22.2	10.1	11.4	8.5	56061000
AT2G17840.1	AT2G17840.1	AT2G17840.1	12	12	12	AT2G17840.1 | Symbols: ERD7 | Senescence/dehydration-associated protein-related | chr2:7755923-7757798 REVERSE LENGTH=452	1	12	12	12	9	9	9	0	1	0	9	9	9	0	1	0	9	9	9	0	1	0	44.9	44.9	44.9	49	452	452	0	109.04	By MS/MS	By MS/MS	By MS/MS		By matching		34.3	29.6	32.7	0	2.9	0	97952000
AT2G18020.1	AT2G18020.1	AT2G18020.1	7	7	3	AT2G18020.1 | Symbols: EMB2296 | Ribosomal protein L2 family | chr2:7837151-7838160 FORWARD LENGTH=258	1	7	7	3	7	7	5	5	4	5	7	7	5	5	4	5	3	3	2	1	1	1	28.3	28.3	16.3	27.859	258	258	0	56.731	By MS/MS	By MS/MS	By MS/MS	By MS/MS	By MS/MS	By MS/MS	28.3	28.3	24	19.4	17.1	19.4	353330000
AT2G18040.1	AT2G18040.1	AT2G18040.1	1	1	1	AT2G18040.1 | Symbols: PIN1AT | peptidylprolyl cis/trans isomerase, NIMA-interacting 1 | chr2:7842346-7843537 FORWARD LENGTH=119	1	1	1	1	1	1	1	0	0	0	1	1	1	0	0	0	1	1	1	0	0	0	16	16	16	13.015	119	119	0	8.7881	By MS/MS	By MS/MS	By matching				16	16	16	0	0	0	9482800
AT2G18110.1	AT2G18110.1	AT2G18110.1	7	3	3	AT2G18110.1 | Symbols: | Translation elongation factor EF1B/ribosomal protein S6 family protein | chr2:7872636-7873713 FORWARD LENGTH=231	1	7	3	3	7	7	7	3	4	4	3	3	3	0	1	1	3	3	3	0	1	1	37.7	23.8	23.8	25.266	231	231	0	21.986	By MS/MS	By MS/MS	By MS/MS	By matching	By MS/MS	By matching	37.7	37.7	37.7	10	15.6	14.3	41698000
AT2G18230.1	AT2G18230.1	AT2G18230.1	1	1	1	AT2G18230.1 | Symbols: AtPPa2, PPa2 | pyrophosphorylase 2 | chr2:7932139-7933560 REVERSE LENGTH=218	1	1	1	1	1	1	1	1	1	0	1	1	1	1	1	0	1	1	1	1	1	0	7.8	7.8	7.8	24.671	218	218	0	3.1861	By MS/MS	By matching	By MS/MS	By MS/MS	By matching		7.8	7.8	7.8	7.8	7.8	0	4232000
AT2G18960.1	AT2G18960.1;AT4G30190.1;AT4G30190.2;AT5G57350.2;AT5G57350.1;AT5G62670.1;AT2G24520.1;AT1G80660.2;AT1G17260.1;AT3G42640.1;AT1G80660.1;AT3G47950.1;AT2G07560.1;AT3G60330.2;AT3G60330.1	AT2G18960.1;AT4G30190.1;AT4G30190.2	8;6;6;3;3;3;2;2;2;2;2;2;1;1;1	8;6;6;3;3;3;2;2;2;2;2;2;1;1;1	8;6;6;3;3;3;2;2;2;2;2;2;1;1;1	AT2G18960.1 | Symbols: AHA1, PMA, OST2, HA1 | H(+)-ATPase 1 | chr2:8221858-8227268 FORWARD LENGTH=949;AT4G30190.1 | Symbols: AHA2, PMA2, HA2 | H(+)-ATPase 2 | chr4:14770820-14775920 REVERSE LENGTH=948;AT4G30190.2 | Symbols: HA2 | H(+)-ATPase 2 | chr4:14770	15	8	8	8	8	5	0	2	0	1	8	5	0	2	0	1	8	5	0	2	0	1	14.6	14.6	14.6	104.22	949	949;948;981;949;949;956;931;945;947;948;954;960;949;961;961	0	38.875	By MS/MS	By MS/MS		By MS/MS		By matching	14.6	9.5	0	4.2	0	2.4	34819000
AT2G19480.3	AT2G19480.3;AT2G19480.2;AT2G19480.1	AT2G19480.3;AT2G19480.2;AT2G19480.1	8;8;8	8;8;8	7;7;7	AT2G19480.3 | Symbols: NAP1;2 | nucleosome assembly protein 1;2 | chr2:8438601-8441040 FORWARD LENGTH=372;AT2G19480.2 | Symbols: NFA02, NFA2, NAP1;2 | nucleosome assembly protein 1;2 | chr2:8438601-8441040 FORWARD LENGTH=373;AT2G19480.1 | Symbols: NFA02, N	3	8	8	7	8	8	5	0	0	0	8	8	5	0	0	0	7	7	4	0	0	0	26.3	26.3	22.3	42.846	372	372;373;379	0	58.441	By MS/MS	By MS/MS	By MS/MS				26.3	26.3	17.2	0	0	0	91376000
AT2G19570.1	AT2G19570.1	AT2G19570.1	1	1	1	AT2G19570.1 | Symbols: CDA1, AT-CDA1, DESZ | cytidine deaminase 1 | chr2:8470598-8471503 REVERSE LENGTH=301	1	1	1	1	1	1	0	0	0	0	1	1	0	0	0	0	1	1	0	0	0	0	3	3	3	32.581	301	301	0.0054348	1.824	By MS/MS	By MS/MS					3	3	0	0	0	0	4785500
AT2G19730.3	AT2G19730.3;AT2G19730.2;AT2G19730.1	AT2G19730.3;AT2G19730.2;AT2G19730.1	4;4;4	3;3;3	3;3;3	AT2G19730.3 | Symbols: | Ribosomal L28e protein family | chr2:8511752-8512995 FORWARD LENGTH=143;AT2G19730.2 | Symbols: | Ribosomal L28e protein family | chr2:8511752-8512995 FORWARD LENGTH=143;AT2G19730.1 | Symbols: | Ribosomal L28e protein family | ch	3	4	3	3	4	4	4	4	3	4	3	3	3	3	2	3	3	3	3	3	2	3	34.3	25.2	25.2	15.895	143	143;143;143	0	51.583	By MS/MS	By MS/MS	By MS/MS	By MS/MS	By MS/MS	By MS/MS	34.3	34.3	34.3	34.3	34.3	34.3	165700000
AT5G56670.1	AT5G56670.1;AT4G29390.1;AT2G19750.1	AT5G56670.1;AT4G29390.1;AT2G19750.1	1;1;1	1;1;1	1;1;1	AT5G56670.1 | Symbols: | Ribosomal protein S30 family protein | chr5:22935413-22935981 REVERSE LENGTH=62;AT4G29390.1 | Symbols: | Ribosomal protein S30 family protein | chr4:14465212-14465902 REVERSE LENGTH=62;AT2G19750.1 | Symbols: | Ribosomal protein	3	1	1	1	1	0	1	0	0	0	1	0	1	0	0	0	1	0	1	0	0	0	16.1	16.1	16.1	6.887	62	62;62;62	0	3.2263	By MS/MS		By matching				16.1	0	16.1	0	0	0	6961600
AT2G19760.1	AT2G19760.1	AT2G19760.1	3	3	3	AT2G19760.1 | Symbols: PFN1, PRF1 | profilin 1 | chr2:8517074-8518067 REVERSE LENGTH=131	1	3	3	3	3	2	1	1	1	0	3	2	1	1	1	0	3	2	1	1	1	0	32.8	32.8	32.8	14.266	131	131	0	6.5936	By MS/MS	By MS/MS	By matching	By MS/MS	By MS/MS		32.8	22.1	7.6	7.6	7.6	0	17987000
AT2G19900.1	AT2G19900.1	AT2G19900.1	3	1	1	AT2G19900.1 | Symbols: ATNADP-ME1, NADP-ME1 | NADP-malic enzyme 1 | chr2:8592106-8595403 REVERSE LENGTH=581	1	3	1	1	3	2	1	1	0	0	1	0	0	0	0	0	1	0	0	0	0	0	6.9	2.6	2.6	64.278	581	581	1	-2	By MS/MS	By matching	By matching	By matching			6.9	4.3	1.2	1.2	0	0	1878300
AT2G19940.2	AT2G19940.2;AT2G19940.1	AT2G19940.2;AT2G19940.1	4;4	4;4	4;4	AT2G19940.2 | Symbols: | oxidoreductases, acting on the aldehyde or oxo group of donors, NAD or NADP as acceptor;copper ion binding | chr2:8613168-8615649 FORWARD LENGTH=401;AT2G19940.1 | Symbols: | oxidoreductases, acting on the aldehyde or oxo group of	2	4	4	4	0	0	0	4	3	4	0	0	0	4	3	4	0	0	0	4	3	4	14.5	14.5	14.5	44.135	401	401;401	0	17.213				By MS/MS	By MS/MS	By MS/MS	0	0	0	14.5	11.7	14.5	37466000
AT4G29040.1	AT4G29040.1;AT2G20140.1	AT4G29040.1;AT2G20140.1	6;6	6;6	6;6	AT4G29040.1 | Symbols: RPT2a | regulatory particle AAA-ATPase 2A | chr4:14312369-14314386 FORWARD LENGTH=443;AT2G20140.1 | Symbols: | AAA-type ATPase family protein | chr2:8692736-8694837 FORWARD LENGTH=443	2	6	6	6	6	4	2	3	3	1	6	4	2	3	3	1	6	4	2	3	3	1	16.7	16.7	16.7	49.369	443	443;443	0	20.397	By MS/MS	By MS/MS	By MS/MS	By MS/MS	By MS/MS	By MS/MS	16.7	12.6	7.7	9.9	9.9	5	42087000
AT2G20230.1	AT2G20230.1	AT2G20230.1	3	3	3	AT2G20230.1 | Symbols: | Tetraspanin family protein | chr2:8725762-8727388 FORWARD LENGTH=270	1	3	3	3	2	2	3	0	0	0	2	2	3	0	0	0	2	2	3	0	0	0	11.9	11.9	11.9	29.721	270	270	0	26.581	By MS/MS	By MS/MS	By MS/MS				11.9	11.9	11.9	0	0	0	29390000
AT2G20260.1	AT2G20260.1	AT2G20260.1	7	7	3	AT2G20260.1 | Symbols: PSAE-2 | photosystem I subunit E-2 | chr2:8736780-8737644 FORWARD LENGTH=145	1	7	7	3	4	3	3	7	6	7	4	3	3	7	6	7	2	2	1	3	2	3	49	49	34.5	15.189	145	145	0	81.475	By MS/MS	By MS/MS	By MS/MS	By MS/MS	By MS/MS	By MS/MS	49	43.4	28.3	49	49	49	434820000
AT2G20270.1	AT2G20270.1;AT2G20270.2	AT2G20270.1;AT2G20270.2	1;1	1;1	1;1	AT2G20270.1 | Symbols: | Thioredoxin superfamily protein | chr2:8738001-8739617 REVERSE LENGTH=179;AT2G20270.2 | Symbols: | Thioredoxin superfamily protein | chr2:8738001-8739617 REVERSE LENGTH=206	2	1	1	1	0	0	0	1	1	1	0	0	0	1	1	1	0	0	0	1	1	1	8.4	8.4	8.4	19.125	179	179;206	0.00063492	2.404				By MS/MS	By MS/MS	By MS/MS	0	0	0	8.4	8.4	8.4	18620000
AT2G20360.1	AT2G20360.1	AT2G20360.1	5	5	5	AT2G20360.1 | Symbols: | NAD(P)-binding Rossmann-fold superfamily protein | chr2:8786070-8789098 FORWARD LENGTH=402	1	5	5	5	4	4	2	3	1	5	4	4	2	3	1	5	4	4	2	3	1	5	20.1	20.1	20.1	43.935	402	402	0	9.5079	By MS/MS	By MS/MS	By matching	By MS/MS	By matching	By MS/MS	16.9	13.7	5	10	1.7	20.1	26972000
AT2G20420.1	AT2G20420.1	AT2G20420.1	10	10	10	AT2G20420.1 | Symbols: | ATP citrate lyase (ACL) family protein | chr2:8805574-8807858 FORWARD LENGTH=421	1	10	10	10	9	8	5	9	6	7	9	8	5	9	6	7	9	8	5	9	6	7	29.9	29.9	29.9	45.345	421	421	0	60.088	By MS/MS	By MS/MS	By MS/MS	By MS/MS	By MS/MS	By MS/MS	27.6	25.7	16.4	27.6	18.5	24.2	152180000
AT2G20580.1	AT2G20580.1;AT4G28470.1	AT2G20580.1	5;2	5;2	5;2	AT2G20580.1 | Symbols: RPN1A, ATRPN1A | 26S proteasome regulatory subunit S2 1A | chr2:8859211-8864699 FORWARD LENGTH=891	2	5	5	5	5	4	2	2	0	0	5	4	2	2	0	0	5	4	2	2	0	0	7.3	7.3	7.3	98.143	891	891;891	0	25.641	By MS/MS	By MS/MS	By MS/MS	By MS/MS			7.3	6.1	2.8	2.5	0	0	38998000
AT2G20610.1	AT2G20610.1;AT2G20610.2	AT2G20610.1;AT2G20610.2	6;5	6;5	6;5	AT2G20610.1 | Symbols: SUR1, HLS3, RTY, ALF1, RTY1 | Tyrosine transaminase family protein | chr2:8878150-8880298 REVERSE LENGTH=462;AT2G20610.2 | Symbols: SUR1, HLS3, RTY, ALF1, RTY1 | Tyrosine transaminase family protein | chr2:8878308-8880298 REVERSE LEN	2	6	6	6	6	6	0	1	0	0	6	6	0	1	0	0	6	6	0	1	0	0	21.2	21.2	21.2	51.087	462	462;436	0	41.264	By MS/MS	By MS/MS		By matching			21.2	21.2	0	1.7	0	0	40015000
AT2G20630.1	AT2G20630.1;AT2G20630.2;AT4G28400.1	AT2G20630.1;AT2G20630.2;AT4G28400.1	6;6;3	6;6;3	6;6;3	AT2G20630.1 | Symbols: PIA1 | PP2C induced by AVRRPM1 | chr2:8897826-8899648 REVERSE LENGTH=279;AT2G20630.2 | Symbols: PIA1 | PP2C induced by AVRRPM1 | chr2:8897335-8899648 REVERSE LENGTH=290;AT4G28400.1 | Symbols: | Protein phosphatase 2C family protein	3	6	6	6	5	5	2	1	1	1	5	5	2	1	1	1	5	5	2	1	1	1	33.3	33.3	33.3	30.496	279	279;290;283	0	21.291	By MS/MS	By MS/MS	By MS/MS	By matching	By matching	By matching	29	25.4	9	7.9	7.9	7.9	27144000
AT2G20760.1	AT2G20760.1;AT3G51890.1	AT2G20760.1;AT3G51890.1	2;1	2;1	2;1	AT2G20760.1 | Symbols: | Clathrin light chain protein | chr2:8943279-8945108 REVERSE LENGTH=338;AT3G51890.1 | Symbols: | Clathrin light chain protein | chr3:19249686-19250890 REVERSE LENGTH=258	2	2	2	2	2	2	1	2	1	1	2	2	1	2	1	1	2	2	1	2	1	1	5.9	5.9	5.9	37.225	338	338;258	0	4.8704	By MS/MS	By MS/MS	By MS/MS	By MS/MS	By MS/MS	By matching	5.9	5.9	2.4	5.9	2.4	2.4	38558000
AT2G20890.1	AT2G20890.1	AT2G20890.1	9	9	9	AT2G20890.1 | Symbols: PSB29, THF1 | photosystem II reaction center PSB29 protein | chr2:8987783-8989185 FORWARD LENGTH=300	1	9	9	9	3	4	3	9	8	9	3	4	3	9	8	9	3	4	3	9	8	9	39	39	39	33.795	300	300	0	79.768	By matching	By MS/MS	By MS/MS	By MS/MS	By MS/MS	By MS/MS	9	13.7	13.7	39	31.7	39	147580000
AT2G20990.1	AT2G20990.1;AT2G20990.2;AT2G20990.3;AT2G21010.1	AT2G20990.1;AT2G20990.2;AT2G20990.3	7;7;6;1	7;7;6;1	7;7;6;1	AT2G20990.1 | Symbols: SYTA, NTMC2TYPE1.1, ATSYTA, NTMC2T1.1, SYT1 | synaptotagmin A | chr2:9014827-9017829 FORWARD LENGTH=541;AT2G20990.2 | Symbols: SYTA | synaptotagmin A | chr2:9014827-9017829 FORWARD LENGTH=565;AT2G20990.3 | Symbols: SYTA | synaptotagm	4	7	7	7	7	6	4	0	0	0	7	6	4	0	0	0	7	6	4	0	0	0	18.5	18.5	18.5	61.743	541	541;565;579;256	0	37.579	By MS/MS	By MS/MS	By MS/MS				18.5	15.2	10.4	0	0	0	104020000
AT2G21160.1	AT2G21160.1;AT2G21160.2	AT2G21160.1;AT2G21160.2	2;1	2;1	2;1	AT2G21160.1 | Symbols: | Translocon-associated protein (TRAP), alpha subunit | chr2:9068428-9070207 FORWARD LENGTH=258;AT2G21160.2 | Symbols: | Translocon-associated protein (TRAP), alpha subunit | chr2:9068428-9070310 FORWARD LENGTH=188	2	2	2	2	2	2	1	1	1	0	2	2	1	1	1	0	2	2	1	1	1	0	14	14	14	28.167	258	258;188	0	41.123	By MS/MS	By MS/MS	By MS/MS	By MS/MS	By MS/MS		14	14	7.4	7.4	7.4	0	65592000
AT2G21170.1	AT2G21170.1;AT2G21170.2	AT2G21170.1;AT2G21170.2	19;18	18;18	18;18	AT2G21170.1 | Symbols: TIM, PDTPI | triosephosphate isomerase | chr2:9071047-9073106 REVERSE LENGTH=315;AT2G21170.2 | Symbols: TIM, PDTPI | triosephosphate isomerase | chr2:9071047-9073106 REVERSE LENGTH=306	2	19	18	18	2	3	1	14	16	19	1	2	0	13	15	18	1	2	0	13	15	18	60	57.5	57.5	33.345	315	315;306	0	136.08	By MS/MS	By MS/MS	By matching	By MS/MS	By MS/MS	By MS/MS	10.8	11.1	2.5	59	59.7	60	248440000
AT2G21250.2	AT2G21250.2;AT2G21250.1;AT2G21260.1	AT2G21250.2;AT2G21250.1;AT2G21260.1	7;7;4	7;7;4	7;7;4	AT2G21250.2 | Symbols: | NAD(P)-linked oxidoreductase superfamily protein | chr2:9103703-9105116 REVERSE LENGTH=238;AT2G21250.1 | Symbols: | NAD(P)-linked oxidoreductase superfamily protein | chr2:9103408-9105116 REVERSE LENGTH=309;AT2G21260.1 | Symbols:	3	7	7	7	6	6	6	0	0	1	6	6	6	0	0	1	6	6	6	0	0	1	33.2	33.2	33.2	26.457	238	238;309;309	0	34.4	By MS/MS	By MS/MS	By MS/MS			By matching	29	29	32.4	0	0	5	72111000
AT2G21330.3	AT2G21330.3;AT2G21330.1;AT2G21330.2	AT2G21330.3;AT2G21330.1;AT2G21330.2	19;19;17	12;12;10	12;12;10	AT2G21330.3 | Symbols: FBA1 | fructose-bisphosphate aldolase 1 | chr2:9128416-9130152 REVERSE LENGTH=389;AT2G21330.1 | Symbols: FBA1 | fructose-bisphosphate aldolase 1 | chr2:9128416-9130152 REVERSE LENGTH=399;AT2G21330.2 | Symbols: FBA1 | fructose-bisphos	3	19	12	12	13	13	13	17	16	18	9	8	8	11	9	11	9	8	8	11	9	11	51.7	41.9	41.9	41.807	389	389;399;311	0	137.35	By MS/MS	By MS/MS	By MS/MS	By MS/MS	By MS/MS	By MS/MS	47.3	46.3	46.3	50.6	48.8	49.9	1248200000
AT2G21390.1	AT2G21390.1;AT1G62020.1	AT2G21390.1;AT1G62020.1	6;3	6;3	6;3	AT2G21390.1 | Symbols: | Coatomer, alpha subunit | chr2:9152428-9156577 FORWARD LENGTH=1218;AT1G62020.1 | Symbols: | Coatomer, alpha subunit | chr1:22919814-22923728 FORWARD LENGTH=1216	2	6	6	6	6	4	0	0	0	0	6	4	0	0	0	0	6	4	0	0	0	0	6.3	6.3	6.3	136.47	1218	1218;1216	0	35.231	By MS/MS	By MS/MS					6.3	3.9	0	0	0	0	32341000
AT2G21410.1	AT2G21410.1	AT2G21410.1	8	3	3	AT2G21410.1 | Symbols: VHA-A2 | vacuolar proton ATPase A2 | chr2:9162703-9168141 FORWARD LENGTH=821	1	8	3	3	6	5	5	1	1	1	2	1	0	0	0	0	2	1	0	0	0	0	14	6.5	6.5	93.105	821	821	0	6.4843	By MS/MS	By MS/MS	By matching	By matching	By matching	By matching	10.6	8.3	7.6	1.2	1.2	1.2	8284400
AT2G21530.1	AT2G21530.1	AT2G21530.1	2	2	2	AT2G21530.1 | Symbols: | SMAD/FHA domain-containing protein | chr2:9219372-9220464 FORWARD LENGTH=209	1	2	2	2	0	0	0	2	2	2	0	0	0	2	2	2	0	0	0	2	2	2	12.4	12.4	12.4	22.675	209	209	0	8.9697				By MS/MS	By MS/MS	By MS/MS	0	0	0	12.4	12.4	12.4	14042000
AT2G21580.2	AT2G21580.2;AT2G21580.1;AT4G34555.1;AT2G16360.1	AT2G21580.2;AT2G21580.1;AT4G34555.1;AT2G16360.1	3;3;2;2	1;1;0;0	1;1;0;0	AT2G21580.2 | Symbols: | Ribosomal protein S25 family protein | chr2:9236629-9237510 FORWARD LENGTH=107;AT2G21580.1 | Symbols: | Ribosomal protein S25 family protein | chr2:9236629-9237510 FORWARD LENGTH=108;AT4G34555.1 | Symbols: | Ribosomal protein S2	4	3	1	1	3	3	3	3	2	3	1	1	1	1	0	1	1	1	1	1	0	1	30.8	19.6	19.6	11.941	107	107;108;108;125	0	15.141	By MS/MS	By MS/MS	By MS/MS	By MS/MS	By matching	By MS/MS	30.8	30.8	30.8	30.8	11.2	30.8	17852000
AT2G21620.1	AT2G21620.1;AT2G21620.2	AT2G21620.1;AT2G21620.2	13;12	13;12	13;12	AT2G21620.1 | Symbols: RD2 | Adenine nucleotide alpha hydrolases-like superfamily protein | chr2:9248749-9249986 FORWARD LENGTH=187;AT2G21620.2 | Symbols: RD2 | Adenine nucleotide alpha hydrolases-like superfamily protein | chr2:9248749-9249986 FORWARD LEN	2	13	13	13	12	12	9	3	3	3	12	12	9	3	3	3	12	12	9	3	3	3	68.4	68.4	68.4	20.587	187	187;193	0	90.366	By MS/MS	By MS/MS	By MS/MS	By MS/MS	By MS/MS	By MS/MS	68.4	66.3	51.3	30.5	29.9	29.9	188160000
AT2G21660.2	AT2G21660.2;AT2G21660.1	AT2G21660.2;AT2G21660.1	3;3	3;3	1;1	AT2G21660.2 | Symbols: ATGRP7, CCR2 | cold, circadian rhythm, and rna binding 2 | chr2:9265477-9266316 REVERSE LENGTH=159;AT2G21660.1 | Symbols: ATGRP7, CCR2, GR-RBP7, GRP7 | cold, circadian rhythm, and rna binding 2 | chr2:9265477-9266316 REVERSE LENGTH=1	2	3	3	1	3	3	3	1	1	1	3	3	3	1	1	1	1	1	1	0	0	0	18.2	18.2	10.1	15.548	159	159;176	0	33.882	By MS/MS	By MS/MS	By MS/MS	By MS/MS	By MS/MS	By MS/MS	18.2	18.2	18.2	6.9	6.9	6.9	135740000
AT2G21870.2	AT2G21870.2;AT2G21870.1	AT2G21870.2;AT2G21870.1	3;3	3;3	3;3	AT2G21870.2 | Symbols: MGP1 | copper ion binding;cobalt ion binding;zinc ion binding | chr2:9320612-9322618 REVERSE LENGTH=220;AT2G21870.1 | Symbols: MGP1 | copper ion binding;cobalt ion binding;zinc ion binding | chr2:9320456-9322618 REVERSE LENGTH=240	2	3	3	3	2	3	3	2	2	2	2	3	3	2	2	2	2	3	3	2	2	2	15.9	15.9	15.9	25.16	220	220;240	0	18.079	By MS/MS	By MS/MS	By MS/MS	By MS/MS	By MS/MS	By MS/MS	12.7	15.9	15.9	10.5	10.5	10.5	23821000
AT2G22170.1	AT2G22170.1	AT2G22170.1	4	4	4	AT2G22170.1 | Symbols: | Lipase/lipooxygenase, PLAT/LH2 family protein | chr2:9427010-9427742 REVERSE LENGTH=183	1	4	4	4	3	4	4	2	2	2	3	4	4	2	2	2	3	4	4	2	2	2	21.3	21.3	21.3	20.129	183	183	0	14.682	By MS/MS	By MS/MS	By MS/MS	By MS/MS	By MS/MS	By MS/MS	21.3	21.3	21.3	11.5	11.5	11.5	98695000
AT2G22230.1	AT2G22230.1;AT5G10160.1	AT2G22230.1;AT5G10160.1	2;1	2;1	2;1	AT2G22230.1 | Symbols: | Thioesterase superfamily protein | chr2:9450042-9451427 FORWARD LENGTH=220;AT5G10160.1 | Symbols: | Thioesterase superfamily protein | chr5:3185819-3187159 FORWARD LENGTH=219	2	2	2	2	0	1	0	2	2	2	0	1	0	2	2	2	0	1	0	2	2	2	10	10	10	24.242	220	220;219	0	7.377		By matching		By MS/MS	By MS/MS	By MS/MS	0	3.6	0	10	10	10	14998000
AT5G10260.1	AT5G10260.1;AT2G22290.1;AT2G44610.1;AT4G39890.1;AT5G64990.1	AT5G10260.1;AT2G22290.1;AT2G44610.1;AT4G39890.1	3;3;3;3;1	3;3;3;3;1	3;3;3;3;1	AT5G10260.1 | Symbols: AtRABH1e, RABH1e | RAB GTPase homolog H1E | chr5:3219991-3221301 FORWARD LENGTH=207;AT2G22290.1 | Symbols: ATRABH1D, ATRAB-H1D, RAB-H1D, ATRAB6, RABH1d | RAB GTPase homolog H1D | chr2:9466568-9467688 FORWARD LENGTH=207;AT2G44610.1 |	5	3	3	3	2	3	3	2	3	2	2	3	3	2	3	2	2	3	3	2	3	2	14.5	14.5	14.5	23.133	207	207;207;208;214;206	0	11.476	By MS/MS	By MS/MS	By MS/MS	By MS/MS	By MS/MS	By MS/MS	9.2	14.5	14.5	9.2	14.5	9.2	92673000
AT2G22420.1	AT2G22420.1	AT2G22420.1	2	2	2	AT2G22420.1 | Symbols: | Peroxidase superfamily protein | chr2:9513341-9514484 FORWARD LENGTH=329	1	2	2	2	0	0	0	2	2	2	0	0	0	2	2	2	0	0	0	2	2	2	7.3	7.3	7.3	36.67	329	329	0	3.8004				By matching	By MS/MS	By matching	0	0	0	7.3	7.3	7.3	4653200
AT2G23350.1	AT2G23350.1;AT1G22760.1;AT1G71770.2;AT1G71770.1	AT2G23350.1	4;1;1;1	4;1;1;1	4;1;1;1	AT2G23350.1 | Symbols: PAB4, PABP4 | poly(A) binding protein 4 | chr2:9943209-9946041 FORWARD LENGTH=662	4	4	4	4	4	3	1	0	0	0	4	3	1	0	0	0	4	3	1	0	0	0	8.9	8.9	8.9	71.652	662	662;660;682;682	0	17.095	By MS/MS	By MS/MS	By MS/MS				8.9	6.6	1.4	0	0	0	25486000
AT2G23420.1	AT2G23420.1;AT4G36940.1	AT2G23420.1;AT4G36940.1	2;2	2;2	2;2	AT2G23420.1 | Symbols: NAPRT2 | nicotinate phosphoribosyltransferase 2 | chr2:9971819-9974909 FORWARD LENGTH=557;AT4G36940.1 | Symbols: NAPRT1 | nicotinate phosphoribosyltransferase 1 | chr4:17416938-17419883 FORWARD LENGTH=559	2	2	2	2	2	1	0	0	0	0	2	1	0	0	0	0	2	1	0	0	0	0	3.6	3.6	3.6	62.273	557	557;559	0	3.7327	By MS/MS	By matching					3.6	2.3	0	0	0	0	7497000
AT2G23600.1	AT2G23600.1	AT2G23600.1	2	2	2	AT2G23600.1 | Symbols: ACL, ATMES2, MES2, ATME8, ME8 | acetone-cyanohydrin lyase | chr2:10042325-10043641 REVERSE LENGTH=263	1	2	2	2	2	2	2	0	1	1	2	2	2	0	1	1	2	2	2	0	1	1	10.3	10.3	10.3	29.667	263	263	0	11.245	By MS/MS	By MS/MS	By MS/MS		By MS/MS	By MS/MS	10.3	10.3	10.3	0	5.7	5.7	15006000
AT2G24180.1	AT2G24180.1	AT2G24180.1	2	2	2	AT2G24180.1 | Symbols: CYP71B6 | cytochrome p450 71b6 | chr2:10281890-10283589 FORWARD LENGTH=503	1	2	2	2	2	2	1	0	0	0	2	2	1	0	0	0	2	2	1	0	0	0	4.8	4.8	4.8	57.008	503	503	0	5.4679	By MS/MS	By MS/MS	By matching				4.8	4.8	2.6	0	0	0	12022000
AT2G24200.2	AT2G24200.2;AT2G24200.1;AT2G24200.3	AT2G24200.2;AT2G24200.1;AT2G24200.3	22;22;17	22;22;17	18;18;13	AT2G24200.2 | Symbols: | Cytosol aminopeptidase family protein | chr2:10287017-10289450 REVERSE LENGTH=520;AT2G24200.1 | Symbols: | Cytosol aminopeptidase family protein | chr2:10287017-10289450 REVERSE LENGTH=520;AT2G24200.3 | Symbols: | Cytosol aminop	3	22	22	18	19	19	18	14	14	13	19	19	18	14	14	13	16	15	15	11	11	10	60.4	60.4	49.8	54.509	520	520;520;484	0	262.98	By MS/MS	By MS/MS	By MS/MS	By MS/MS	By MS/MS	By MS/MS	52.9	57.9	53.8	45.8	41.3	42.5	836390000
AT2G24270.3	AT2G24270.3;AT2G24270.2;AT2G24270.1;AT2G24270.4	AT2G24270.3;AT2G24270.2;AT2G24270.1;AT2G24270.4	15;15;15;13	15;15;15;13	15;15;15;13	AT2G24270.3 | Symbols: ALDH11A3 | aldehyde dehydrogenase 11A3 | chr2:10327325-10329601 REVERSE LENGTH=496;AT2G24270.2 | Symbols: ALDH11A3 | aldehyde dehydrogenase 11A3 | chr2:10327325-10329601 REVERSE LENGTH=496;AT2G24270.1 | Symbols: ALDH11A3 | aldehyde d	4	15	15	15	15	15	9	9	6	7	15	15	9	9	6	7	15	15	9	9	6	7	40.5	40.5	40.5	53.06	496	496;496;496;503	0	144.78	By MS/MS	By MS/MS	By MS/MS	By MS/MS	By MS/MS	By MS/MS	40.5	40.5	25.2	24.6	17.9	19.8	266740000
AT2G24420.2	AT2G24420.2;AT2G24420.1	AT2G24420.2;AT2G24420.1	7;7	7;7	7;7	AT2G24420.2 | Symbols: | DNA repair ATPase-related | chr2:10380147-10382624 FORWARD LENGTH=440;AT2G24420.1 | Symbols: | DNA repair ATPase-related | chr2:10380147-10382624 FORWARD LENGTH=440	2	7	7	7	6	5	1	0	0	0	6	5	1	0	0	0	6	5	1	0	0	0	15.9	15.9	15.9	50.351	440	440;440	0	35.901	By MS/MS	By MS/MS	By matching				15.9	10	3.6	0	0	0	38417000
AT2G24820.1	AT2G24820.1	AT2G24820.1	5	5	5	AT2G24820.1 | Symbols: TIC55-II | translocon at the inner envelope membrane of chloroplasts 55-II | chr2:10575038-10576829 FORWARD LENGTH=539	1	5	5	5	4	5	4	3	0	3	4	5	4	3	0	3	4	5	4	3	0	3	14.3	14.3	14.3	60.607	539	539	0	25.718	By MS/MS	By MS/MS	By MS/MS	By MS/MS		By MS/MS	11.7	14.3	11.7	8.9	0	8.9	63944000
AT2G25080.1	AT2G25080.1	AT2G25080.1	5	5	3	AT2G25080.1 | Symbols: ATGPX1, GPX1 | glutathione peroxidase 1 | chr2:10668134-10669828 FORWARD LENGTH=236	1	5	5	3	1	1	0	4	5	4	1	1	0	4	5	4	1	1	0	2	3	2	28	28	19.5	26.015	236	236	0	32.906	By matching	By matching		By MS/MS	By MS/MS	By MS/MS	5.1	5.1	0	17.8	28	17.8	84216000
AT2G25450.1	AT2G25450.1	AT2G25450.1	11	11	11	AT2G25450.1 | Symbols: | 2-oxoglutarate (2OG) and Fe(II)-dependent oxygenase superfamily protein | chr2:10830286-10831563 REVERSE LENGTH=359	1	11	11	11	11	9	6	4	2	3	11	9	6	4	2	3	11	9	6	4	2	3	41.5	41.5	41.5	40.351	359	359	0	95.464	By MS/MS	By MS/MS	By MS/MS	By MS/MS	By MS/MS	By MS/MS	41.5	39.3	25.6	22.8	8.4	12.8	378190000
AT2G25830.1	AT2G25830.1	AT2G25830.1	1	1	1	AT2G25830.1 | Symbols: | YebC-related | chr2:11019091-11021665 REVERSE LENGTH=331	1	1	1	1	0	0	0	0	0	1	0	0	0	0	0	1	0	0	0	0	0	1	4.2	4.2	4.2	36.813	331	331	0	8.6217						By MS/MS	0	0	0	0	0	4.2	1921000
AT2G26080.1	AT2G26080.1	AT2G26080.1	7	2	2	AT2G26080.1 | Symbols: AtGLDP2, GLDP2 | glycine decarboxylase P-protein 2 | chr2:11109330-11113786 REVERSE LENGTH=1044	1	7	2	2	4	2	1	7	3	6	0	0	0	2	0	1	0	0	0	2	0	1	9.1	2.4	2.4	113.77	1044	1044	0	5.1694	By matching	By matching	By matching	By MS/MS	By matching	By matching	5.2	2.1	1.1	9.1	3.5	7.6	2981500
AT2G26230.1	AT2G26230.1	AT2G26230.1	1	1	1	AT2G26230.1 | Symbols: | uricase / urate oxidase / nodulin 35, putative | chr2:11164956-11166968 FORWARD LENGTH=309	1	1	1	1	0	0	0	0	1	1	0	0	0	0	1	1	0	0	0	0	1	1	5.5	5.5	5.5	34.88	309	309	0	3.0888					By MS/MS	By MS/MS	0	0	0	0	5.5	5.5	570450
AT2G26340.1	AT2G26340.1;AT2G26340.2	AT2G26340.1;AT2G26340.2	1;1	1;1	1;1	AT2G26340.1 | Symbols: | unknown protein; FUNCTIONS IN: molecular_function unknown; INVOLVED IN: biological_process unknown; LOCATED IN: chloroplast thylakoid membrane, chloroplast thylakoid lumen, chloroplast; EXPRESSED IN: 22 plant structures; EXPRESSED	2	1	1	1	0	0	0	0	0	1	0	0	0	0	0	1	0	0	0	0	0	1	4.3	4.3	4.3	27.824	253	253;264	0.00063452	2.3868						By MS/MS	0	0	0	0	0	4.3	0
AT2G26570.1	AT2G26570.1	AT2G26570.1	1	1	1	AT2G26570.1 | Symbols: WEB1 | Plant protein of unknown function (DUF827) | chr2:11299565-11302076 FORWARD LENGTH=807	1	1	1	1	1	1	0	0	0	0	1	1	0	0	0	0	1	1	0	0	0	0	2.2	2.2	2.2	89.293	807	807	0.0082889	1.6102	By MS/MS	By matching					2.2	2.2	0	0	0	0	2871500
AT2G26740.1	AT2G26740.1;AT4G15955.1;AT4G15955.2;AT4G15955.3;AT2G26750.1	AT2G26740.1	4;1;1;1;1	4;1;1;1;1	4;1;1;1;1	AT2G26740.1 | Symbols: ATSEH, SEH | soluble epoxide hydrolase | chr2:11393148-11394257 REVERSE LENGTH=321	5	4	4	4	4	4	3	3	3	2	4	4	3	3	3	2	4	4	3	3	3	2	17.4	17.4	17.4	36.423	321	321;178;183;304;320	0	20.714	By MS/MS	By MS/MS	By MS/MS	By MS/MS	By MS/MS	By MS/MS	17.4	17.4	14	14	14	6.9	58872000
AT2G27020.1	AT2G27020.1	AT2G27020.1	4	4	4	AT2G27020.1 | Symbols: PAG1 | 20S proteasome alpha subunit G1 | chr2:11528515-11530858 REVERSE LENGTH=249	1	4	4	4	2	2	2	3	2	3	2	2	2	3	2	3	2	2	2	3	2	3	18.5	18.5	18.5	27.377	249	249	0	32.369	By MS/MS	By MS/MS	By MS/MS	By MS/MS	By MS/MS	By MS/MS	11.2	10.8	10.8	10.8	10.8	10.8	52227000
AT2G27530.2	AT2G27530.2;AT2G27530.1;AT5G22440.2;AT5G22440.1	AT2G27530.2;AT2G27530.1	4;4;1;1	4;4;1;1	2;2;0;0	AT2G27530.2 | Symbols: PGY1 | Ribosomal protein L1p/L10e family | chr2:11763443-11764570 REVERSE LENGTH=216;AT2G27530.1 | Symbols: PGY1 | Ribosomal protein L1p/L10e family | chr2:11763443-11764570 REVERSE LENGTH=216	4	4	4	2	4	3	3	2	1	3	4	3	3	2	1	3	2	2	2	1	1	2	22.7	22.7	12	24.425	216	216;216;217;217	0	21.336	By MS/MS	By MS/MS	By MS/MS	By MS/MS	By MS/MS	By MS/MS	22.7	15.7	15.7	9.7	6	15.7	68281000
AT2G27600.1	AT2G27600.1	AT2G27600.1	3	3	3	AT2G27600.1 | Symbols: SKD1, VPS4, ATSKD1 | AAA-type ATPase family protein | chr2:11781226-11783730 FORWARD LENGTH=435	1	3	3	3	3	3	2	0	0	0	3	3	2	0	0	0	3	3	2	0	0	0	6.7	6.7	6.7	48.592	435	435	0	6.465	By MS/MS	By MS/MS	By matching				6.7	6.7	4.8	0	0	0	17064000
AT2G27680.1	AT2G27680.1	AT2G27680.1	2	2	2	AT2G27680.1 | Symbols: | NAD(P)-linked oxidoreductase superfamily protein | chr2:11803981-11805965 REVERSE LENGTH=384	1	2	2	2	0	0	0	2	1	2	0	0	0	2	1	2	0	0	0	2	1	2	6.5	6.5	6.5	43.154	384	384	0	12.832				By MS/MS	By MS/MS	By MS/MS	0	0	0	6.5	2.9	6.5	6424700
AT2G27710.4	AT2G27710.4;AT2G27710.3;AT2G27710.2;AT2G27710.1	AT2G27710.4;AT2G27710.3;AT2G27710.2;AT2G27710.1	4;4;4;4	4;4;4;4	2;2;2;2	AT2G27710.4 | Symbols: | 60S acidic ribosomal protein family | chr2:11816929-11817670 FORWARD LENGTH=98;AT2G27710.3 | Symbols: | 60S acidic ribosomal protein family | chr2:11816929-11817670 FORWARD LENGTH=115;AT2G27710.2 | Symbols: | 60S acidic ribosoma	4	4	4	2	4	3	3	1	1	1	4	3	3	1	1	1	2	1	1	0	0	0	35.7	35.7	23.5	10.243	98	98;115;115;115	0	24.46	By MS/MS	By MS/MS	By MS/MS	By MS/MS	By matching	By MS/MS	35.7	32.7	32.7	12.2	12.2	12.2	95981000
AT2G27720.1	AT2G27720.1;AT2G27720.3;AT2G27720.2	AT2G27720.1;AT2G27720.3;AT2G27720.2	3;3;3	1;1;1	1;1;1	AT2G27720.1 | Symbols: | 60S acidic ribosomal protein family | chr2:11818696-11819370 FORWARD LENGTH=115;AT2G27720.3 | Symbols: | 60S acidic ribosomal protein family | chr2:11818696-11819370 FORWARD LENGTH=127;AT2G27720.2 | Symbols: | 60S acidic ribosom	3	3	1	1	3	3	2	1	1	1	1	1	0	0	0	0	1	1	0	0	0	0	39.1	28.7	28.7	11.452	115	115;127;130	0	2.8149	By MS/MS	By matching	By matching	By matching	By matching	By matching	39.1	39.1	10.4	10.4	10.4	10.4	2133300
AT2G27730.1	AT2G27730.1	AT2G27730.1	1	1	1	AT2G27730.1 | Symbols: | copper ion binding | chr2:11820056-11820867 REVERSE LENGTH=113	1	1	1	1	1	1	1	1	1	1	1	1	1	1	1	1	1	1	1	1	1	1	13.3	13.3	13.3	11.947	113	113	0	5.1195	By MS/MS	By MS/MS	By MS/MS	By MS/MS	By MS/MS	By MS/MS	13.3	13.3	13.3	13.3	13.3	13.3	27465000
AT2G27860.1	AT2G27860.1	AT2G27860.1	6	6	2	AT2G27860.1 | Symbols: AXS1 | UDP-D-apiose/UDP-D-xylose synthase 1 | chr2:11864684-11866843 REVERSE LENGTH=389	1	6	6	2	5	4	3	1	1	1	5	4	3	1	1	1	2	1	0	0	0	0	24.2	24.2	7.5	43.637	389	389	0	29.111	By MS/MS	By MS/MS	By MS/MS	By matching	By matching	By matching	20.1	14.4	10.3	3.1	3.1	3.1	49589000
AT2G28000.1	AT2G28000.1	AT2G28000.1	21	21	21	AT2G28000.1 | Symbols: CPN60A, CH-CPN60A, SLP | chaperonin-60alpha | chr2:11926603-11929184 FORWARD LENGTH=586	1	21	21	21	3	2	0	18	17	21	3	2	0	18	17	21	3	2	0	18	17	21	44.5	44.5	44.5	62.071	586	586	0	288.86	By matching	By matching		By MS/MS	By MS/MS	By MS/MS	6.1	6	0	38.7	38.4	44.5	454990000
AT2G28190.1	AT2G28190.1	AT2G28190.1	2	2	2	AT2G28190.1 | Symbols: CSD2, CZSOD2 | copper/zinc superoxide dismutase 2 | chr2:12014548-12016303 FORWARD LENGTH=216	1	2	2	2	0	0	0	2	2	1	0	0	0	2	2	1	0	0	0	2	2	1	18.1	18.1	18.1	22.244	216	216	0.0012484	2.2201				By MS/MS	By MS/MS	By MS/MS	0	0	0	18.1	18.1	5.1	9963300
AT2G28900.1	AT2G28900.1	AT2G28900.1	5	5	5	AT2G28900.1 | Symbols: OEP16, ATOEP16-L, ATOEP16-1, OEP16-1 | outer plastid envelope protein 16-1 | chr2:12414423-12415459 REVERSE LENGTH=148	1	5	5	5	4	3	3	2	2	5	4	3	3	2	2	5	4	3	3	2	2	5	54.7	54.7	54.7	15.482	148	148	0	43	By MS/MS	By MS/MS	By MS/MS	By MS/MS	By MS/MS	By MS/MS	42.6	35.8	35.8	21.6	21.6	54.7	61802000
AT2G29340.2	AT2G29340.2;AT2G29340.1	AT2G29340.2;AT2G29340.1	1;1	1;1	1;1	AT2G29340.2 | Symbols: | NAD-dependent epimerase/dehydratase family protein | chr2:12597131-12598306 FORWARD LENGTH=262;AT2G29340.1 | Symbols: | NAD-dependent epimerase/dehydratase family protein | chr2:12597131-12599009 FORWARD LENGTH=307	2	1	1	1	1	1	1	0	0	0	1	1	1	0	0	0	1	1	1	0	0	0	9.5	9.5	9.5	27.964	262	262;307	0	24.557	By MS/MS	By MS/MS	By MS/MS				9.5	9.5	9.5	0	0	0	17713000
AT2G29350.2	AT2G29350.2;AT2G29350.1;AT2G29350.3;AT2G29290.1;AT2G29290.2;AT2G29370.1;AT2G29360.1	AT2G29350.2;AT2G29350.1;AT2G29350.3;AT2G29290.1;AT2G29290.2;AT2G29370.1;AT2G29360.1	2;2;1;1;1;1;1	2;2;1;1;1;1;1	1;1;0;0;0;0;0	AT2G29350.2 | Symbols: SAG13 | senescence-associated gene 13 | chr2:12601036-12601992 FORWARD LENGTH=225;AT2G29350.1 | Symbols: SAG13 | senescence-associated gene 13 | chr2:12601036-12602222 FORWARD LENGTH=269;AT2G29350.3 | Symbols: SAG13 | senescence-asso	7	2	2	1	2	2	1	1	1	0	2	2	1	1	1	0	1	1	0	0	0	0	12.4	12.4	7.1	24.391	225	225;269;231;245;262;268;271	0	11.337	By MS/MS	By MS/MS	By MS/MS	By MS/MS	By MS/MS		12.4	12.4	5.3	5.3	5.3	0	13775000
AT2G29450.1	AT2G29450.1;AT2G29440.1	AT2G29450.1	7;1	7;1	7;1	AT2G29450.1 | Symbols: ATGSTU5, ATGSTU1, AT103-1A, GSTU5 | glutathione S-transferase tau 5 | chr2:12624774-12625566 REVERSE LENGTH=224	2	7	7	7	7	7	2	4	2	5	7	7	2	4	2	5	7	7	2	4	2	5	50.4	50.4	50.4	26	224	224;223	0	60.598	By MS/MS	By MS/MS	By MS/MS	By MS/MS	By MS/MS	By MS/MS	50.4	50.4	12.1	28.6	13.4	32.6	81656000
AT2G29700.1	AT2G29700.1	AT2G29700.1	3	3	3	AT2G29700.1 | Symbols: ATPH1, PH1 | pleckstrin homologue 1 | chr2:12697571-12698008 FORWARD LENGTH=145	1	3	3	3	2	2	2	0	0	0	2	2	2	0	0	0	2	2	2	0	0	0	33.8	33.8	33.8	16.811	145	145	0	39.245	By MS/MS	By MS/MS	By MS/MS				25.5	24.1	25.5	0	0	0	14232000
AT2G29960.2	AT2G29960.2;AT2G29960.1;AT3G55920.1	AT2G29960.2;AT2G29960.1	4;4;1	2;2;0	2;2;0	AT2G29960.2 | Symbols: CYP5, ATCYP5, CYP19-4 | cyclophilin 5 | chr2:12769183-12770528 REVERSE LENGTH=191;AT2G29960.1 | Symbols: CYP5, ATCYP5, CYP19-4 | cyclophilin 5 | chr2:12769183-12770528 REVERSE LENGTH=201	3	4	2	2	3	4	2	2	2	2	2	2	1	2	2	2	2	2	1	2	2	2	19.9	9.9	9.9	20.587	191	191;201;228	0	5.174	By MS/MS	By MS/MS	By MS/MS	By MS/MS	By MS/MS	By MS/MS	15.2	19.9	9.4	9.9	9.9	9.9	34574000
AT2G30060.1	AT2G30060.1	AT2G30060.1	3	3	3	AT2G30060.1 | Symbols: | Pleckstrin homology (PH) domain superfamily protein | chr2:12827035-12828551 FORWARD LENGTH=217	1	3	3	3	2	3	2	0	0	0	2	3	2	0	0	0	2	3	2	0	0	0	17.1	17.1	17.1	24.389	217	217	0	23.649	By MS/MS	By MS/MS	By MS/MS				17.1	17.1	16.1	0	0	0	17906000
AT2G30110.1	AT2G30110.1	AT2G30110.1	18	18	18	AT2G30110.1 | Symbols: ATUBA1, MOS5, UBA1 | ubiquitin-activating enzyme 1 | chr2:12852632-12857369 REVERSE LENGTH=1080	1	18	18	18	16	9	4	3	1	2	16	9	4	3	1	2	16	9	4	3	1	2	26.6	26.6	26.6	120.25	1080	1080	0	120.45	By MS/MS	By MS/MS	By MS/MS	By matching	By matching	By matching	23.2	11.8	3.7	3	0.8	2	93852000
AT2G30140.2	AT2G30140.2;AT2G30140.1	AT2G30140.2;AT2G30140.1	2;2	2;2	2;2	AT2G30140.2 | Symbols: | UDP-Glycosyltransferase superfamily protein | chr2:12872200-12873691 FORWARD LENGTH=454;AT2G30140.1 | Symbols: | UDP-Glycosyltransferase superfamily protein | chr2:12872200-12873691 FORWARD LENGTH=455	2	2	2	2	2	1	0	0	0	0	2	1	0	0	0	0	2	1	0	0	0	0	6.4	6.4	6.4	51.599	454	454;455	0	3.5579	By MS/MS	By matching					6.4	3.5	0	0	0	0	1484900
AT2G30200.1	AT2G30200.1	AT2G30200.1	1	1	1	AT2G30200.1 | Symbols: | catalytics;transferases;[acyl-carrier-protein] S-malonyltransferases;binding | chr2:12883162-12885482 REVERSE LENGTH=393	1	1	1	1	0	0	0	1	0	0	0	0	0	1	0	0	0	0	0	1	0	0	3.3	3.3	3.3	41.522	393	393	0.0012523	2.2534				By MS/MS			0	0	0	3.3	0	0	0
AT2G30490.1	AT2G30490.1	AT2G30490.1	4	4	4	AT2G30490.1 | Symbols: ATC4H, C4H, CYP73A5, REF3 | cinnamate-4-hydroxylase | chr2:12993861-12995683 REVERSE LENGTH=505	1	4	4	4	4	3	0	0	0	0	4	3	0	0	0	0	4	3	0	0	0	0	9.7	9.7	9.7	57.792	505	505	0	15.913	By MS/MS	By matching					9.7	7.9	0	0	0	0	13124000
AT2G30860.1	AT2G30860.1;AT2G30860.2	AT2G30860.1;AT2G30860.2	22;16	22;16	21;15	AT2G30860.1 | Symbols: ATGSTF9, GLUTTR, ATGSTF7, GSTF9 | glutathione S-transferase PHI 9 | chr2:13139132-13140057 FORWARD LENGTH=215;AT2G30860.2 | Symbols: ATGSTF9, GLUTTR, ATGSTF7, GSTF9 | glutathione S-transferase PHI 9 | chr2:13139132-13140079 FORWARD L	2	22	22	21	21	20	19	20	19	20	21	20	19	20	19	20	20	19	18	19	18	19	69.8	69.8	64.7	24.146	215	215;166	0	254.44	By MS/MS	By MS/MS	By MS/MS	By MS/MS	By MS/MS	By MS/MS	69.8	67.4	66	69.8	69.8	69.8	4388400000
AT2G30870.1	AT2G30870.1	AT2G30870.1	14	13	13	AT2G30870.1 | Symbols: ATGSTF10, ERD13, ATGSTF4, GSTF10 | glutathione S-transferase PHI 10 | chr2:13141490-13142392 FORWARD LENGTH=215	1	14	13	13	12	12	11	8	8	9	11	11	10	7	7	8	11	11	10	7	7	8	60.5	55.3	55.3	24.23	215	215	0	88.698	By MS/MS	By MS/MS	By MS/MS	By MS/MS	By MS/MS	By MS/MS	51.6	58.1	54.4	43.3	43.3	51.2	545830000
AT2G30930.1	AT2G30930.1	AT2G30930.1	10	10	10	AT2G30930.1 | Symbols: | unknown protein; FUNCTIONS IN: molecular_function unknown; INVOLVED IN: biological_process unknown; LOCATED IN: chloroplast, plasma membrane, membrane; EXPRESSED IN: 24 plant structures; EXPRESSED DURING: 14 growth stages; BEST Ar	1	10	10	10	8	9	10	1	2	2	8	9	10	1	2	2	8	9	10	1	2	2	78	78	78	16.936	164	164	0	152.96	By MS/MS	By MS/MS	By MS/MS	By matching	By MS/MS	By matching	61	78	78	5.5	17.7	17.7	268120000
AT2G30950.1	AT2G30950.1	AT2G30950.1	15	15	5	AT2G30950.1 | Symbols: VAR2, FTSH2 | FtsH extracellular protease family | chr2:13174692-13177064 FORWARD LENGTH=695	1	15	15	5	9	14	11	13	9	14	9	14	11	13	9	14	1	4	2	4	2	4	32.5	32.5	14.1	74.157	695	695	0	119.34	By MS/MS	By MS/MS	By MS/MS	By MS/MS	By MS/MS	By MS/MS	14.5	30.2	20	26	18.6	30.5	410310000
AT2G30970.2	AT2G30970.2;AT2G30970.1	AT2G30970.2;AT2G30970.1	4;4	4;4	4;4	AT2G30970.2 | Symbols: ASP1 | aspartate aminotransferase 1 | chr2:13179012-13181686 FORWARD LENGTH=430;AT2G30970.1 | Symbols: ASP1 | aspartate aminotransferase 1 | chr2:13179012-13181686 FORWARD LENGTH=430	2	4	4	4	2	2	1	1	2	3	2	2	1	1	2	3	2	2	1	1	2	3	15.6	15.6	15.6	47.757	430	430;430	0	13.566	By MS/MS	By MS/MS	By matching	By matching	By matching	By MS/MS	8.1	6	2.8	2.8	6	10.2	19608000
AT2G31390.1	AT2G31390.1;AT1G06020.1;AT3G59480.1;AT1G06030.1;AT1G50390.1;AT5G51830.1	AT2G31390.1;AT1G06020.1	6;3;2;2;1;1	6;3;2;2;1;1	6;3;2;2;1;1	AT2G31390.1 | Symbols: | pfkB-like carbohydrate kinase family protein | chr2:13383635-13386116 REVERSE LENGTH=325;AT1G06020.1 | Symbols: | pfkB-like carbohydrate kinase family protein | chr1:1824548-1826101 FORWARD LENGTH=345	6	6	6	6	5	6	5	5	4	4	5	6	5	5	4	4	5	6	5	5	4	4	20.3	20.3	20.3	35.275	325	325;345;326;329;146;343	0	31.849	By MS/MS	By MS/MS	By MS/MS	By MS/MS	By MS/MS	By MS/MS	14.5	20.3	14.5	14.5	14.5	14.5	102810000
AT2G31570.1	AT2G31570.1	AT2G31570.1	4	4	4	AT2G31570.1 | Symbols: ATGPX2, GPX2 | glutathione peroxidase 2 | chr2:13438211-13439775 REVERSE LENGTH=169	1	4	4	4	3	3	2	1	1	1	3	3	2	1	1	1	3	3	2	1	1	1	25.4	25.4	25.4	18.944	169	169	0	24.24	By MS/MS	By MS/MS	By MS/MS	By matching	By matching	By matching	25.4	25.4	11.2	5.9	5.9	5.9	39374000
AT3G53870.1	AT3G53870.1;AT2G31610.1	AT3G53870.1;AT2G31610.1	12;12	12;12	2;2	AT3G53870.1 | Symbols: | Ribosomal protein S3 family protein | chr3:19951547-19952782 FORWARD LENGTH=249;AT2G31610.1 | Symbols: | Ribosomal protein S3 family protein | chr2:13450384-13451669 FORWARD LENGTH=250	2	12	12	2	12	12	10	9	9	10	12	12	10	9	9	10	2	2	1	2	2	2	37.8	37.8	7.2	27.349	249	249;250	0	96.45	By MS/MS	By MS/MS	By MS/MS	By MS/MS	By MS/MS	By MS/MS	37.8	37.8	35.7	32.9	32.9	37.3	444980000
AT2G31670.1	AT2G31670.1	AT2G31670.1	2	2	2	AT2G31670.1 | Symbols: | Stress responsive alpha-beta barrel domain protein | chr2:13472699-13473490 REVERSE LENGTH=263	1	2	2	2	2	1	1	2	2	2	2	1	1	2	2	2	2	1	1	2	2	2	15.2	15.2	15.2	28.865	263	263	0	13.333	By MS/MS	By MS/MS	By MS/MS	By matching	By MS/MS	By MS/MS	15.2	8.4	8.4	15.2	15.2	15.2	20598000
AT2G31790.1	AT2G31790.1	AT2G31790.1	1	1	1	AT2G31790.1 | Symbols: | UDP-Glycosyltransferase superfamily protein | chr2:13518269-13520167 FORWARD LENGTH=457	1	1	1	1	1	1	0	0	0	0	1	1	0	0	0	0	1	1	0	0	0	0	2.2	2.2	2.2	51.631	457	457	0.0083234	1.6253	By MS/MS	By matching					2.2	2.2	0	0	0	0	12697000
AT2G32080.2	AT2G32080.2;AT2G32080.1	AT2G32080.2;AT2G32080.1	3;3	3;3	3;3	AT2G32080.2 | Symbols: PUR ALPHA-1 | purin-rich alpha 1 | chr2:13642716-13644036 REVERSE LENGTH=295;AT2G32080.1 | Symbols: PUR ALPHA-1 | purin-rich alpha 1 | chr2:13642716-13644036 REVERSE LENGTH=296	2	3	3	3	2	3	2	1	0	1	2	3	2	1	0	1	2	3	2	1	0	1	13.9	13.9	13.9	32.101	295	295;296	0	19.256	By MS/MS	By MS/MS	By MS/MS	By matching		By MS/MS	10.2	13.9	10.2	3.7	0	3.7	21471000
AT2G32240.1	AT2G32240.1	AT2G32240.1	5	5	5	AT2G32240.1 | Symbols: | FUNCTIONS IN: molecular_function unknown; INVOLVED IN: response to cadmium ion; LOCATED IN: plasma membrane; EXPRESSED IN: 25 plant structures; EXPRESSED DURING: 13 growth stages; CONTAINS InterPro DOMAIN/s: Prefoldin (InterPro:IP	1	5	5	5	3	4	1	0	0	1	3	4	1	0	0	1	3	4	1	0	0	1	4.4	4.4	4.4	148.61	1333	1333	0	9.2765	By MS/MS	By MS/MS	By MS/MS			By MS/MS	2.3	3.8	0.7	0	0	0.7	11520000
AT2G32260.1	AT2G32260.1	AT2G32260.1	1	1	1	AT2G32260.1 | Symbols: ATCCT1, CCT1 | phosphorylcholine cytidylyltransferase | chr2:13697645-13700241 FORWARD LENGTH=332	1	1	1	1	1	1	0	0	0	0	1	1	0	0	0	0	1	1	0	0	0	0	4.8	4.8	4.8	38.485	332	332	0	3.1463	By MS/MS	By matching					4.8	4.8	0	0	0	0	5192800
AT2G32380.1	AT2G32380.1	AT2G32380.1	1	1	1	AT2G32380.1 | Symbols: | Transmembrane protein 97, predicted | chr2:13746792-13747730 REVERSE LENGTH=168	1	1	1	1	1	1	0	0	0	0	1	1	0	0	0	0	1	1	0	0	0	0	8.9	8.9	8.9	18.314	168	168	0.004899	1.9934	By MS/MS	By MS/MS					8.9	8.9	0	0	0	0	6578200
AT2G32520.1	AT2G32520.1	AT2G32520.1	3	3	3	AT2G32520.1 | Symbols: | alpha/beta-Hydrolases superfamily protein | chr2:13805823-13807442 REVERSE LENGTH=239	1	3	3	3	3	3	3	3	3	3	3	3	3	3	3	3	3	3	3	3	3	3	16.7	16.7	16.7	25.921	239	239	0	13.369	By MS/MS	By MS/MS	By MS/MS	By MS/MS	By MS/MS	By MS/MS	16.7	16.7	16.7	16.7	16.7	16.7	87709000
AT2G32730.1	AT2G32730.1;AT1G04810.1	AT2G32730.1;AT1G04810.1	4;2	4;2	4;2	AT2G32730.1 | Symbols: | 26S proteasome regulatory complex, non-ATPase subcomplex, Rpn2/Psmd1 subunit | chr2:13880189-13885464 FORWARD LENGTH=1004;AT1G04810.1 | Symbols: | 26S proteasome regulatory complex, non-ATPase subcomplex, Rpn2/Psmd1 subunit | chr	2	4	4	4	4	3	1	0	1	1	4	3	1	0	1	1	4	3	1	0	1	1	5.4	5.4	5.4	108.98	1004	1004;1001	0	23.527	By MS/MS	By MS/MS	By MS/MS		By matching	By MS/MS	5.4	4.3	1.7	0	1.7	1.7	24162000
AT2G32920.1	AT2G32920.1	AT2G32920.1	4	4	4	AT2G32920.1 | Symbols: ATPDIL2-3, PDI9, ATPDI9, PDIL2-3 | PDI-like 2-3 | chr2:13962502-13965406 REVERSE LENGTH=440	1	4	4	4	4	4	1	0	0	0	4	4	1	0	0	0	4	4	1	0	0	0	15.2	15.2	15.2	47.754	440	440	0	41.083	By MS/MS	By MS/MS	By MS/MS				15.2	15.2	5.2	0	0	0	55765000
AT2G33040.1	AT2G33040.1	AT2G33040.1	4	4	4	AT2G33040.1 | Symbols: ATP3 | gamma subunit of Mt ATP synthase | chr2:14018978-14021047 REVERSE LENGTH=325	1	4	4	4	3	4	4	2	1	2	3	4	4	2	1	2	3	4	4	2	1	2	24.3	24.3	24.3	35.448	325	325	0	35.908	By MS/MS	By MS/MS	By MS/MS	By MS/MS	By matching	By MS/MS	15.4	24.3	24.3	12.9	6.8	12.9	49668000
AT2G33150.1	AT2G33150.1;AT1G04710.1	AT2G33150.1	12;1	12;1	12;1	AT2G33150.1 | Symbols: PKT3, PED1, KAT2 | peroxisomal 3-ketoacyl-CoA thiolase 3 | chr2:14047814-14050983 REVERSE LENGTH=462	2	12	12	12	11	10	8	8	7	10	11	10	8	8	7	10	11	10	8	8	7	10	45.7	45.7	45.7	48.578	462	462;443	0	169.38	By MS/MS	By MS/MS	By MS/MS	By MS/MS	By MS/MS	By MS/MS	44.6	39	30.1	27.5	26.4	40.9	499610000
AT2G33210.2	AT2G33210.2;AT2G33210.1	AT2G33210.2;AT2G33210.1	7;7	2;2	2;2	AT2G33210.2 | Symbols: HSP60-2 | heat shock protein 60-2 | chr2:14075093-14078568 REVERSE LENGTH=580;AT2G33210.1 | Symbols: HSP60-2 | heat shock protein 60-2 | chr2:14075093-14078568 REVERSE LENGTH=585	2	7	2	2	6	6	2	6	5	6	2	2	0	2	1	2	2	2	0	2	1	2	11.4	4.3	4.3	61.477	580	580;585	0	16.856	By MS/MS	By MS/MS	By matching	By MS/MS	By matching	By matching	9.8	9.8	3.6	9.8	9.3	9.8	16354000
AT2G33220.1	AT2G33220.1	AT2G33220.1	1	1	1	AT2G33220.1 | Symbols: | GRIM-19 protein | chr2:14078974-14079929 FORWARD LENGTH=143	1	1	1	1	1	1	0	1	0	1	1	1	0	1	0	1	1	1	0	1	0	1	14	14	14	16.121	143	143	0	3.6549	By MS/MS	By MS/MS		By matching		By matching	14	14	0	14	0	14	7463400
AT2G33380.1	AT2G33380.1;AT2G33380.2	AT2G33380.1;AT2G33380.2	17;9	17;9	17;9	AT2G33380.1 | Symbols: RD20, CLO-3 | Caleosin-related family protein | chr2:14144984-14146374 REVERSE LENGTH=236;AT2G33380.2 | Symbols: RD20, CLO-3 | Caleosin-related family protein | chr2:14144984-14146374 REVERSE LENGTH=194	2	17	17	17	15	15	16	6	4	5	15	15	16	6	4	5	15	15	16	6	4	5	69.1	69.1	69.1	26.6	236	236;194	0	310.51	By MS/MS	By MS/MS	By MS/MS	By MS/MS	By MS/MS	By MS/MS	55.9	60.2	68.2	25.4	19.5	26.3	6745500000
AT2G33530.1	AT2G33530.1	AT2G33530.1	1	1	1	AT2G33530.1 | Symbols: scpl46 | serine carboxypeptidase-like 46 | chr2:14197866-14200536 REVERSE LENGTH=465	1	1	1	1	0	0	0	1	1	1	0	0	0	1	1	1	0	0	0	1	1	1	1.9	1.9	1.9	51.883	465	465	0.0077658	1.6924				By MS/MS	By MS/MS	By MS/MS	0	0	0	1.9	1.9	1.9	41058000
AT2G33600.1	AT2G33600.1;AT2G33590.1	AT2G33600.1;AT2G33590.1	3;3	3;3	3;3	AT2G33600.1 | Symbols: | NAD(P)-binding Rossmann-fold superfamily protein | chr2:14226873-14228498 FORWARD LENGTH=321;AT2G33590.1 | Symbols: | NAD(P)-binding Rossmann-fold superfamily protein | chr2:14224622-14226365 FORWARD LENGTH=321	2	3	3	3	3	2	0	2	0	1	3	2	0	2	0	1	3	2	0	2	0	1	10.6	10.6	10.6	35.614	321	321;321	0	19.873	By MS/MS	By MS/MS		By MS/MS		By matching	10.6	6.5	0	6.5	0	6.2	26919000
AT2G33800.1	AT2G33800.1	AT2G33800.1	4	4	4	AT2G33800.1 | Symbols: | Ribosomal protein S5 family protein | chr2:14300925-14302352 REVERSE LENGTH=303	1	4	4	4	0	0	0	3	4	1	0	0	0	3	4	1	0	0	0	3	4	1	17.2	17.2	17.2	32.645	303	303	0	7.2669				By MS/MS	By MS/MS	By MS/MS	0	0	0	10.9	17.2	3	11876000
AT2G34310.3	AT2G34310.3;AT2G34310.2;AT2G34310.1	AT2G34310.3;AT2G34310.2;AT2G34310.1	1;1;1	1;1;1	1;1;1	AT2G34310.3 | Symbols: | unknown protein; FUNCTIONS IN: molecular_function unknown; INVOLVED IN: biological_process unknown; LOCATED IN: cellular_component unknown; EXPRESSED IN: 24 plant structures; EXPRESSED DURING: 13 growth stages; BEST Arabidopsis th	3	1	1	1	1	1	1	0	0	0	1	1	1	0	0	0	1	1	1	0	0	0	4.5	4.5	4.5	26.143	242	242;242;242	0.0012594	2.31	By MS/MS	By MS/MS	By MS/MS				4.5	4.5	4.5	0	0	0	3721700
AT2G34420.1	AT2G34420.1	AT2G34420.1	13	2	0	AT2G34420.1 | Symbols: LHB1B2, LHCB1.5 | photosystem II light harvesting complex gene B1B2 | chr2:14522716-14523513 REVERSE LENGTH=265	1	13	2	0	13	13	10	13	13	13	2	2	2	2	2	2	0	0	0	0	0	0	82.3	5.3	0	28.054	265	265	0	42.57	By MS/MS	By MS/MS	By MS/MS	By MS/MS	By MS/MS	By MS/MS	82.3	82.3	64.5	82.3	82.3	82.3	1032500000
AT2G34430.1	AT2G34430.1	AT2G34430.1	14	14	3	AT2G34430.1 | Symbols: LHB1B1, LHCB1.4 | light-harvesting chlorophyll-protein complex II subunit B1 | chr2:14524818-14525618 FORWARD LENGTH=266	1	14	14	3	13	12	9	14	13	14	13	12	9	14	13	14	2	1	1	3	2	3	84.2	84.2	7.5	28.17	266	266	0	239.2	By MS/MS	By MS/MS	By MS/MS	By MS/MS	By MS/MS	By MS/MS	83.8	83.8	65.4	84.2	83.8	84.2	6773700000
AT2G34460.1	AT2G34460.1	AT2G34460.1	9	9	9	AT2G34460.1 | Symbols: | NAD(P)-binding Rossmann-fold superfamily protein | chr2:14529635-14530732 FORWARD LENGTH=280	1	9	9	9	7	9	8	4	2	5	7	9	8	4	2	5	7	9	8	4	2	5	44.3	44.3	44.3	30.471	280	280	0	70.76	By MS/MS	By MS/MS	By MS/MS	By MS/MS	By MS/MS	By MS/MS	34.3	44.3	41.8	17.9	7.5	20.4	178880000
AT2G34470.1	AT2G34470.1;AT2G34470.2	AT2G34470.1;AT2G34470.2	1;1	1;1	1;1	AT2G34470.1 | Symbols: UREG, PSKF109 | urease accessory protein G | chr2:14530900-14532411 REVERSE LENGTH=275;AT2G34470.2 | Symbols: UREG, PSKF109 | urease accessory protein G | chr2:14530900-14532411 REVERSE LENGTH=276	2	1	1	1	1	1	0	0	0	0	1	1	0	0	0	0	1	1	0	0	0	0	7.3	7.3	7.3	30.082	275	275;276	0	5.9057	By MS/MS	By MS/MS					7.3	7.3	0	0	0	0	2101200
AT2G34480.1	AT2G34480.1;AT3G14600.1;AT1G29965.1;AT1G29970.2	AT2G34480.1;AT3G14600.1;AT1G29965.1;AT1G29970.2	7;5;5;5	7;5;5;5	7;5;5;5	AT2G34480.1 | Symbols: | Ribosomal protein L18ae/LX family protein | chr2:14532916-14534161 REVERSE LENGTH=178;AT3G14600.1 | Symbols: | Ribosomal protein L18ae/LX family protein | chr3:4910773-4911933 FORWARD LENGTH=178;AT1G29965.1 | Symbols: | Ribosoma	4	7	7	7	7	7	6	5	4	5	7	7	6	5	4	5	7	7	6	5	4	5	25.3	25.3	25.3	21.307	178	178;178;178;312	0	18.315	By MS/MS	By MS/MS	By MS/MS	By MS/MS	By MS/MS	By MS/MS	25.3	25.3	19.7	14.6	14	14.6	137590000
AT2G34585.1	AT2G34585.1	AT2G34585.1	2	2	2	AT2G34585.1 | Symbols: | unknown protein; FUNCTIONS IN: molecular_function unknown; INVOLVED IN: biological_process unknown; LOCATED IN: plasma membrane, vacuole; EXPRESSED IN: 24 plant structures; EXPRESSED DURING: 15 growth stages; Has 43 Blast hits to	1	2	2	2	2	2	2	0	0	0	2	2	2	0	0	0	2	2	2	0	0	0	50.6	50.6	50.6	8.5705	81	81	0	7.3754	By MS/MS	By MS/MS	By MS/MS				50.6	50.6	50.6	0	0	0	16920000
AT2G34740.2	AT2G34740.2;AT2G34740.1	AT2G34740.2;AT2G34740.1	1;1	1;1	1;1	AT2G34740.2 | Symbols: | Protein phosphatase 2C family protein | chr2:14658475-14660139 FORWARD LENGTH=325;AT2G34740.1 | Symbols: | Protein phosphatase 2C family protein | chr2:14658730-14660305 FORWARD LENGTH=339	2	1	1	1	1	0	0	0	0	0	1	0	0	0	0	0	1	0	0	0	0	0	4.3	4.3	4.3	36.219	325	325;339	0	3.6831	By MS/MS						4.3	0	0	0	0	0	2089700
AT2G35040.2	AT2G35040.2;AT2G35040.1	AT2G35040.2;AT2G35040.1	1;1	1;1	1;1	AT2G35040.2 | Symbols: | AICARFT/IMPCHase bienzyme family protein | chr2:14765347-14768023 REVERSE LENGTH=545;AT2G35040.1 | Symbols: | AICARFT/IMPCHase bienzyme family protein | chr2:14765347-14768269 REVERSE LENGTH=596	2	1	1	1	0	0	0	1	0	1	0	0	0	1	0	1	0	0	0	1	0	1	4.6	4.6	4.6	59.471	545	545;596	0.00063331	2.3467				By MS/MS		By matching	0	0	0	4.6	0	4.6	3180800
AT2G35370.1	AT2G35370.1	AT2G35370.1	5	5	3	AT2G35370.1 | Symbols: GDCH | glycine decarboxylase complex H | chr2:14891239-14892050 FORWARD LENGTH=165	1	5	5	3	2	2	0	5	4	4	2	2	0	5	4	4	1	1	0	3	2	2	52.7	52.7	44.8	17.947	165	165	0	61.033	By MS/MS	By MS/MS		By MS/MS	By MS/MS	By MS/MS	12.7	21.8	0	52.7	30.3	30.3	165010000
AT2G35410.1	AT2G35410.1	AT2G35410.1	2	2	2	AT2G35410.1 | Symbols: | RNA-binding (RRM/RBD/RNP motifs) family protein | chr2:14898341-14899590 FORWARD LENGTH=308	1	2	2	2	0	0	0	1	2	1	0	0	0	1	2	1	0	0	0	1	2	1	9.1	9.1	9.1	33.785	308	308	0	8.8762				By matching	By MS/MS	By matching	0	0	0	4.5	9.1	4.5	8867900
AT2G35490.1	AT2G35490.1	AT2G35490.1	11	11	11	AT2G35490.1 | Symbols: | Plastid-lipid associated protein PAP / fibrillin family protein | chr2:14912309-14913797 REVERSE LENGTH=376	1	11	11	11	11	11	11	9	9	8	11	11	11	9	9	8	11	11	11	9	9	8	32.7	32.7	32.7	40.505	376	376	0	133.49	By MS/MS	By MS/MS	By MS/MS	By MS/MS	By MS/MS	By MS/MS	32.7	32.7	32.7	31.6	27.9	29.5	1100000000
AT2G35810.1	AT2G35810.1;AT2G35830.1;AT2G35830.2	AT2G35810.1;AT2G35830.1;AT2G35830.2	5;3;3	5;3;3	5;3;3	AT2G35810.1 | Symbols: | unknown protein; BEST Arabidopsis thaliana protein match is: unknown protein (TAIR:AT2G35830.2); Has 153 Blast hits to 153 proteins in 52 species: Archae - 0; Bacteria - 62; Metazoa - 0; Fungi - 0; Plants - 82; Viruses - 0; Other	3	5	5	5	4	5	2	2	2	1	4	5	2	2	2	1	4	5	2	2	2	1	35.7	35.7	35.7	22.028	199	199;184;189	0	28.593	By MS/MS	By MS/MS	By MS/MS	By MS/MS	By MS/MS	By matching	21.6	35.7	12.1	12.1	12.1	5	37033000
AT2G35840.3	AT2G35840.3;AT2G35840.2;AT2G35840.1	AT2G35840.3;AT2G35840.2;AT2G35840.1	4;4;4	4;4;4	4;4;4	AT2G35840.3 | Symbols: | Sucrose-6F-phosphate phosphohydrolase family protein | chr2:15053952-15055776 FORWARD LENGTH=422;AT2G35840.2 | Symbols: | Sucrose-6F-phosphate phosphohydrolase family protein | chr2:15053952-15055776 FORWARD LENGTH=422;AT2G35840.	3	4	4	4	4	2	0	1	0	0	4	2	0	1	0	0	4	2	0	1	0	0	14.9	14.9	14.9	47.855	422	422;422;422	0	11.249	By MS/MS	By MS/MS		By matching			14.9	9	0	5	0	0	13337000
AT2G36160.1	AT2G36160.1	AT2G36160.1	8	1	1	AT2G36160.1 | Symbols: | Ribosomal protein S11 family protein | chr2:15169925-15171159 FORWARD LENGTH=150	1	8	1	1	8	7	6	5	3	4	1	1	1	1	1	1	1	1	1	1	1	1	48.7	7.3	7.3	16.257	150	150	0	5.8407	By MS/MS	By MS/MS	By MS/MS	By MS/MS	By MS/MS	By MS/MS	48.7	40.7	40.7	40.7	18.7	18.7	63955000
AT3G52750.1	AT3G52750.1;AT2G36250.2;AT2G36250.1	AT3G52750.1;AT2G36250.2;AT2G36250.1	1;1;1	1;1;1	1;1;1	AT3G52750.1 | Symbols: FTSZ2-2 | Tubulin/FtsZ family protein | chr3:19549841-19552435 REVERSE LENGTH=473;AT2G36250.2 | Symbols: FTSZ2-1, ATFTSZ2-1 | Tubulin/FtsZ family protein | chr2:15197661-15199932 REVERSE LENGTH=478;AT2G36250.1 | Symbols: FTSZ2-1, ATF	3	1	1	1	0	0	0	1	1	1	0	0	0	1	1	1	0	0	0	1	1	1	4.2	4.2	4.2	50.317	473	473;478;478	0	3.6701				By matching	By MS/MS	By MS/MS	0	0	0	4.2	4.2	4.2	1608900
AT2G36460.1	AT2G36460.1;AT2G36460.2	AT2G36460.1;AT2G36460.2	21;12	12;7	12;7	AT2G36460.1 | Symbols: | Aldolase superfamily protein | chr2:15296929-15298387 REVERSE LENGTH=358;AT2G36460.2 | Symbols: | Aldolase superfamily protein | chr2:15296929-15297732 REVERSE LENGTH=267	2	21	12	12	20	18	11	11	12	11	11	9	4	4	5	4	11	9	4	4	5	4	70.4	41.1	41.1	38.386	358	358;267	0	109.41	By MS/MS	By MS/MS	By MS/MS	By MS/MS	By MS/MS	By MS/MS	68.2	59.8	41.3	42.5	37.2	34.6	379100000
AT2G36530.1	AT2G36530.1	AT2G36530.1	22	22	22	AT2G36530.1 | Symbols: LOS2, ENO2 | Enolase | chr2:15321081-15323786 REVERSE LENGTH=444	1	22	22	22	22	21	18	20	19	18	22	21	18	20	19	18	22	21	18	20	19	18	66.9	66.9	66.9	47.719	444	444	0	323.31	By MS/MS	By MS/MS	By MS/MS	By MS/MS	By MS/MS	By MS/MS	66.9	66	61.9	62.8	61.9	59.7	2210200000
AT2G36580.1	AT2G36580.1	AT2G36580.1	12	3	3	AT2G36580.1 | Symbols: | Pyruvate kinase family protein | chr2:15339253-15342781 FORWARD LENGTH=527	1	12	3	3	12	9	4	4	3	5	3	2	0	0	0	0	3	2	0	0	0	0	33	13.3	13.3	57.508	527	527	0	33.867	By MS/MS	By MS/MS	By matching	By matching	By matching	By matching	33	25	10.8	10.8	8.9	13.3	12673000
AT3G53020.1	AT3G53020.1;AT2G36620.1	AT3G53020.1;AT2G36620.1	2;2	2;2	2;2	AT3G53020.1 | Symbols: STV1, RPL24B, RPL24 | Ribosomal protein L24e family protein | chr3:19660749-19661912 REVERSE LENGTH=163;AT2G36620.1 | Symbols: RPL24A | ribosomal protein L24 | chr2:15350548-15351819 REVERSE LENGTH=164	2	2	2	2	2	2	2	2	2	2	2	2	2	2	2	2	2	2	2	2	2	2	8	8	8	18.632	163	163;164	0	14.71	By MS/MS	By MS/MS	By MS/MS	By MS/MS	By MS/MS	By MS/MS	8	8	8	8	8	8	130910000
AT2G36830.1	AT2G36830.1	AT2G36830.1	2	2	2	AT2G36830.1 | Symbols: GAMMA-TIP, TIP1;1, GAMMA-TIP1 | gamma tonoplast intrinsic protein | chr2:15445490-15446336 FORWARD LENGTH=251	1	2	2	2	2	2	2	1	1	2	2	2	2	1	1	2	2	2	2	1	1	2	16.7	16.7	16.7	25.619	251	251	0	23.703	By MS/MS	By MS/MS	By MS/MS	By MS/MS	By MS/MS	By MS/MS	16.7	16.7	16.7	6.8	6.8	16.7	229240000
AT2G36880.2	AT2G36880.2;AT2G36880.1	AT2G36880.2;AT2G36880.1	5;5	2;2	2;2	AT2G36880.2 | Symbols: MAT3 | methionine adenosyltransferase 3 | chr2:15479721-15480893 REVERSE LENGTH=390;AT2G36880.1 | Symbols: MAT3 | methionine adenosyltransferase 3 | chr2:15479721-15480893 REVERSE LENGTH=390	2	5	2	2	5	5	4	5	5	5	2	2	2	2	2	2	2	2	2	2	2	2	18.5	7.4	7.4	42.497	390	390;390	0	12.88	By MS/MS	By MS/MS	By MS/MS	By MS/MS	By MS/MS	By MS/MS	18.5	18.5	11.5	18.5	18.5	18.5	52235000
AT2G37170.1	AT2G37170.1	AT2G37170.1	2	1	1	AT2G37170.1 | Symbols: PIP2B, PIP2;2 | plasma membrane intrinsic protein 2 | chr2:15613624-15614791 REVERSE LENGTH=285	1	2	1	1	2	1	1	1	1	1	1	0	0	0	0	0	1	0	0	0	0	0	8.1	4.6	4.6	30.453	285	285	0	6.894	By MS/MS	By matching	By matching	By matching	By matching	By matching	8.1	3.5	3.5	3.5	3.5	3.5	0
AT2G37220.1	AT2G37220.1	AT2G37220.1	5	5	5	AT2G37220.1 | Symbols: | RNA-binding (RRM/RBD/RNP motifs) family protein | chr2:15634980-15636331 REVERSE LENGTH=289	1	5	5	5	0	0	0	5	4	5	0	0	0	5	4	5	0	0	0	5	4	5	35.6	35.6	35.6	30.718	289	289	0	79.245				By MS/MS	By MS/MS	By MS/MS	0	0	0	35.6	22.5	35.6	85930000
AT2G37270.2	AT2G37270.2;AT2G37270.1	AT2G37270.2;AT2G37270.1	7;7	7;7	4;4	AT2G37270.2 | Symbols: ATRPS5B, RPS5B | ribosomal protein 5B | chr2:15647883-15649042 REVERSE LENGTH=207;AT2G37270.1 | Symbols: ATRPS5B, RPS5B | ribosomal protein 5B | chr2:15647883-15649042 REVERSE LENGTH=207	2	7	7	4	7	7	6	6	6	5	7	7	6	6	6	5	4	4	3	3	3	3	38.6	38.6	27.1	22.99	207	207;207	0	170.55	By MS/MS	By MS/MS	By MS/MS	By MS/MS	By MS/MS	By MS/MS	38.6	38.6	27.5	27.5	27.5	27.5	375190000
AT3G53750.1	AT3G53750.1;AT2G37620.2;AT2G37620.1	AT3G53750.1;AT2G37620.2;AT2G37620.1	14;14;14	6;6;6	4;4;4	AT3G53750.1 | Symbols: ACT3 | actin 3 | chr3:19915924-19917371 FORWARD LENGTH=377;AT2G37620.2 | Symbols: ACT1, AAc1 | actin 1 | chr2:15779761-15781241 FORWARD LENGTH=377;AT2G37620.1 | Symbols: ACT1, AAc1 | actin 1 | chr2:15779761-15781241 FORWARD LENGTH=37	3	14	6	4	12	12	7	5	5	7	4	5	2	1	2	2	4	3	2	1	2	2	47.7	21.8	14.6	41.797	377	377;377;377	0	19.195	By MS/MS	By MS/MS	By MS/MS	By MS/MS	By MS/MS	By MS/MS	40.6	45.6	27.6	19.4	22.3	28.9	393440000
AT2G37660.1	AT2G37660.1	AT2G37660.1	10	10	10	AT2G37660.1 | Symbols: | NAD(P)-binding Rossmann-fold superfamily protein | chr2:15795481-15796977 REVERSE LENGTH=325	1	10	10	10	1	2	1	9	10	9	1	2	1	9	10	9	1	2	1	9	10	9	43.4	43.4	43.4	34.879	325	325	0	100.61	By MS/MS	By MS/MS	By MS/MS	By MS/MS	By MS/MS	By MS/MS	3.1	10.2	3.1	34.5	43.4	41.2	304460000
AT2G37720.1	AT2G37720.1	AT2G37720.1	1	1	1	AT2G37720.1 | Symbols: TBL15 | TRICHOME BIREFRINGENCE-LIKE 15 | chr2:15818082-15821219 FORWARD LENGTH=482	1	1	1	1	0	0	0	1	0	1	0	0	0	1	0	1	0	0	0	1	0	1	2.7	2.7	2.7	54.167	482	482	0.0083086	1.6211				By matching		By MS/MS	0	0	0	2.7	0	2.7	6152900
AT2G37760.4	AT2G37760.4;AT2G37760.3;AT2G37760.5;AT2G37760.2;AT2G37760.1	AT2G37760.4;AT2G37760.3;AT2G37760.5;AT2G37760.2;AT2G37760.1	4;4;4;4;4	4;4;4;4;4	4;4;4;4;4	AT2G37760.4 | Symbols: | NAD(P)-linked oxidoreductase superfamily protein | chr2:15831995-15833678 FORWARD LENGTH=290;AT2G37760.3 | Symbols: | NAD(P)-linked oxidoreductase superfamily protein | chr2:15831995-15833678 FORWARD LENGTH=290;AT2G37760.5 | Symb	5	4	4	4	4	2	0	1	1	0	4	2	0	1	1	0	4	2	0	1	1	0	22.1	22.1	22.1	32.074	290	290;290;291;311;311	0	6.9787	By MS/MS	By MS/MS		By matching	By matching		22.1	7.6	0	3.4	3.4	0	21008000
AT2G37970.1	AT2G37970.1	AT2G37970.1	6	6	6	AT2G37970.1 | Symbols: SOUL-1 | SOUL heme-binding family protein | chr2:15891027-15891704 FORWARD LENGTH=225	1	6	6	6	6	6	6	2	1	2	6	6	6	2	1	2	6	6	6	2	1	2	34.2	34.2	34.2	24.925	225	225	0	26.976	By MS/MS	By MS/MS	By MS/MS	By matching	By matching	By matching	34.2	34.2	34.2	8.9	4.9	11.6	69776000
AT2G38000.1	AT2G38000.1	AT2G38000.1	1	1	1	AT2G38000.1 | Symbols: | chaperone protein dnaJ-related | chr2:15903315-15905276 REVERSE LENGTH=419	1	1	1	1	1	0	0	0	0	0	1	0	0	0	0	0	1	0	0	0	0	0	6.2	6.2	6.2	46.242	419	419	0	12.306	By MS/MS						6.2	0	0	0	0	0	2564500
AT2G38020.1	AT2G38020.1;AT2G38020.2	AT2G38020.1;AT2G38020.2	2;1	2;1	2;1	AT2G38020.1 | Symbols: VCL1, MAN, EMB258 | vacuoleless1 (VCL1) | chr2:15910098-15914190 REVERSE LENGTH=858;AT2G38020.2 | Symbols: VCL1, MAN, EMB258 | vacuoleless1 (VCL1) | chr2:15910272-15914190 REVERSE LENGTH=834	2	2	2	2	2	0	0	0	0	0	2	0	0	0	0	0	2	0	0	0	0	0	3.8	3.8	3.8	96.631	858	858;834	0	4.6595	By MS/MS						3.8	0	0	0	0	0	6259100
AT2G38230.1	AT2G38230.1;AT2G38210.1	AT2G38230.1	3;1	3;1	2;0	AT2G38230.1 | Symbols: ATPDX1.1, PDX1.1 | pyridoxine biosynthesis 1.1 | chr2:16011475-16012404 FORWARD LENGTH=309	2	3	3	2	2	2	1	3	3	3	2	2	1	3	3	3	2	2	1	2	2	2	8.7	8.7	4.2	32.862	309	309;79	0	15.333	By MS/MS	By MS/MS	By matching	By MS/MS	By MS/MS	By MS/MS	4.2	4.2	3.9	8.7	8.7	8.7	42247000
AT2G38540.1	AT2G38540.1	AT2G38540.1	2	2	2	AT2G38540.1 | Symbols: LP1, LTP1, ATLTP1 | lipid transfer protein 1 | chr2:16130418-16130893 FORWARD LENGTH=118	1	2	2	2	1	1	0	2	1	2	1	1	0	2	1	2	1	1	0	2	1	2	22	22	22	11.755	118	118	0	4.9454	By MS/MS	By MS/MS		By MS/MS	By MS/MS	By MS/MS	7.6	7.6	0	22	7.6	22	27709000
AT2G38700.1	AT2G38700.1	AT2G38700.1	1	1	1	AT2G38700.1 | Symbols: MVD1, ATMVD1 | mevalonate diphosphate decarboxylase 1 | chr2:16180918-16183785 REVERSE LENGTH=412	1	1	1	1	1	1	0	0	0	0	1	1	0	0	0	0	1	1	0	0	0	0	5.1	5.1	5.1	45.585	412	412	0	15.161	By MS/MS	By MS/MS					5.1	5.1	0	0	0	0	6030900
AT2G38750.1	AT2G38750.1	AT2G38750.1	3	3	3	AT2G38750.1 | Symbols: ANNAT4 | annexin 4 | chr2:16196582-16198431 REVERSE LENGTH=319	1	3	3	3	3	1	1	0	0	0	3	1	1	0	0	0	3	1	1	0	0	0	22.9	22.9	22.9	36.221	319	319	0	25.184	By MS/MS	By MS/MS	By matching				22.9	6.6	6.6	0	0	0	9755500
AT2G39010.1	AT2G39010.1	AT2G39010.1	2	2	2	AT2G39010.1 | Symbols: PIP2E, PIP2;6 | plasma membrane intrinsic protein 2E | chr2:16291564-16293746 FORWARD LENGTH=289	1	2	2	2	2	2	2	2	1	2	2	2	2	2	1	2	2	2	2	2	1	2	12.1	12.1	12.1	31.05	289	289	0	26.068	By MS/MS	By MS/MS	By MS/MS	By MS/MS	By MS/MS	By matching	12.1	12.1	12.1	12.1	8	12.1	55106000
AT2G39020.1	AT2G39020.1	AT2G39020.1	1	1	1	AT2G39020.1 | Symbols: | Acyl-CoA N-acyltransferases (NAT) superfamily protein | chr2:16295392-16296102 FORWARD LENGTH=236	1	1	1	1	1	1	0	0	0	1	1	1	0	0	0	1	1	1	0	0	0	1	5.9	5.9	5.9	26.44	236	236	0	4.2569	By MS/MS	By MS/MS				By matching	5.9	5.9	0	0	0	5.9	6147000
AT2G39050.1	AT2G39050.1	AT2G39050.1	2	2	2	AT2G39050.1 | Symbols: | hydroxyproline-rich glycoprotein family protein | chr2:16303427-16305336 FORWARD LENGTH=317	1	2	2	2	2	1	1	0	0	0	2	1	1	0	0	0	2	1	1	0	0	0	11.7	11.7	11.7	35.647	317	317	0.00064809	2.7119	By MS/MS	By matching	By MS/MS				11.7	4.4	4.4	0	0	0	4839400
AT2G39330.1	AT2G39330.1	AT2G39330.1	2	2	2	AT2G39330.1 | Symbols: JAL23 | jacalin-related lectin 23 | chr2:16419787-16421573 REVERSE LENGTH=459	1	2	2	2	1	2	1	0	0	0	1	2	1	0	0	0	1	2	1	0	0	0	8.3	8.3	8.3	50.443	459	459	0	3.2036	By MS/MS	By MS/MS	By matching				2.8	8.3	2.8	0	0	0	10246000
AT3G55280.3	AT3G55280.3;AT3G55280.2;AT3G55280.1;AT2G39460.2;AT2G39460.1	AT3G55280.3;AT3G55280.2;AT3G55280.1;AT2G39460.2;AT2G39460.1	5;5;5;5;5	5;5;5;5;5	5;5;5;5;5	AT3G55280.3 | Symbols: RPL23AB | ribosomal protein L23AB | chr3:20500667-20501519 FORWARD LENGTH=148;AT3G55280.2 | Symbols: RPL23AB | ribosomal protein L23AB | chr3:20500667-20501519 FORWARD LENGTH=154;AT3G55280.1 | Symbols: RPL23AB | ribosomal protein L23	5	5	5	5	5	4	3	3	4	3	5	4	3	3	4	3	5	4	3	3	4	3	35.1	35.1	35.1	16.744	148	148;154;154;154;154	0	27.815	By MS/MS	By MS/MS	By MS/MS	By MS/MS	By MS/MS	By MS/MS	35.1	28.4	25.7	18.2	25	18.2	289280000
AT2G39730.1	AT2G39730.1;AT2G39730.3;AT2G39730.2	AT2G39730.1;AT2G39730.3;AT2G39730.2	30;28;28	30;28;28	30;28;28	AT2G39730.1 | Symbols: RCA | rubisco activase | chr2:16570951-16573345 REVERSE LENGTH=474;AT2G39730.3 | Symbols: RCA | rubisco activase | chr2:16571174-16573345 REVERSE LENGTH=441;AT2G39730.2 | Symbols: RCA | rubisco activase | chr2:16571046-16573345 REVER	3	30	30	30	17	17	16	28	29	30	17	17	16	28	29	30	17	17	16	28	29	30	64.3	64.3	64.3	51.981	474	474;441;446	0	323.31	By MS/MS	By MS/MS	By MS/MS	By MS/MS	By MS/MS	By MS/MS	41.8	47	44.7	64.1	63.3	64.3	2633800000
AT2G39770.2	AT2G39770.2;AT2G39770.1;AT3G55590.1	AT2G39770.2;AT2G39770.1;AT3G55590.1	4;4;3	4;4;3	4;4;3	AT2G39770.2 | Symbols: CYT1 | Glucose-1-phosphate adenylyltransferase family protein | chr2:16589401-16590741 FORWARD LENGTH=361;AT2G39770.1 | Symbols: CYT1, VTC1, SOZ1, EMB101, GMP1 | Glucose-1-phosphate adenylyltransferase family protein | chr2:16589401-	3	4	4	4	4	4	4	1	0	1	4	4	4	1	0	1	4	4	4	1	0	1	8	8	8	39.577	361	361;361;364	0	9.2189	By MS/MS	By MS/MS	By MS/MS	By matching		By matching	8	8	8	1.9	0	2.8	37481000
AT2G39800.4	AT2G39800.4;AT2G39800.1;AT2G39800.3;AT2G39800.2	AT2G39800.4;AT2G39800.1;AT2G39800.3;AT2G39800.2	27;27;26;24	27;27;26;24	21;21;21;18	AT2G39800.4 | Symbols: P5CS1 | delta1-pyrroline-5-carboxylate synthase 1 | chr2:16598516-16602939 REVERSE LENGTH=717;AT2G39800.1 | Symbols: P5CS1, ATP5CS | delta1-pyrroline-5-carboxylate synthase 1 | chr2:16598516-16602939 REVERSE LENGTH=717;AT2G39800.3 |	4	27	27	21	26	21	11	8	7	8	26	21	11	8	7	8	20	16	7	6	5	6	51.5	51.5	39.9	77.701	717	717;717;714;614	0	252.82	By MS/MS	By MS/MS	By MS/MS	By MS/MS	By MS/MS	By MS/MS	51.5	40.6	19.7	11.6	11.6	12.6	791320000
AT2G39990.1	AT2G39990.1	AT2G39990.1	2	2	2	AT2G39990.1 | Symbols: EIF2, AteIF3f, eIF3F | eukaryotic translation initiation factor 2 | chr2:16698332-16699929 REVERSE LENGTH=293	1	2	2	2	2	2	0	0	0	0	2	2	0	0	0	0	2	2	0	0	0	0	14.3	14.3	14.3	31.862	293	293	0	33.844	By MS/MS	By MS/MS					14.3	14.3	0	0	0	0	17534000
AT2G40100.1	AT2G40100.1;AT2G40100.2	AT2G40100.1;AT2G40100.2	4;3	3;2	3;2	AT2G40100.1 | Symbols: LHCB4.3 | light harvesting complex photosystem II | chr2:16745884-16747190 FORWARD LENGTH=276;AT2G40100.2 | Symbols: LHCB4.3 | light harvesting complex photosystem II | chr2:16745884-16746545 FORWARD LENGTH=185	2	4	3	3	0	1	1	4	1	4	0	0	0	3	0	3	0	0	0	3	0	3	24.3	20.7	20.7	30.211	276	276;185	0	10.996		By matching	By matching	By MS/MS	By matching	By MS/MS	0	3.6	3.6	24.3	3.6	24.3	15232000
AT2G40290.1	AT2G40290.1;AT2G40290.3;AT2G40290.2	AT2G40290.1;AT2G40290.3;AT2G40290.2	2;1;1	2;1;1	2;1;1	AT2G40290.1 | Symbols: | Eukaryotic translation initiation factor 2 subunit 1 | chr2:16829030-16830889 REVERSE LENGTH=344;AT2G40290.3 | Symbols: | Eukaryotic translation initiation factor 2 subunit 1 | chr2:16829872-16830889 REVERSE LENGTH=241;AT2G40290.	3	2	2	2	2	1	1	0	0	0	2	1	1	0	0	0	2	1	1	0	0	0	11.6	11.6	11.6	38.747	344	344;241;241	0	9.6757	By MS/MS	By MS/MS	By MS/MS				11.6	4.4	4.4	0	0	0	15526000
AT2G40490.1	AT2G40490.1	AT2G40490.1	6	6	6	AT2G40490.1 | Symbols: HEME2 | Uroporphyrinogen decarboxylase | chr2:16912961-16914988 FORWARD LENGTH=394	1	6	6	6	0	0	0	4	4	5	0	0	0	4	4	5	0	0	0	4	4	5	27.4	27.4	27.4	43.579	394	394	0	30.227				By MS/MS	By MS/MS	By MS/MS	0	0	0	20.3	20.3	25.9	52261000
AT3G56340.1	AT3G56340.1;AT2G40590.1;AT2G40510.1	AT3G56340.1;AT2G40590.1;AT2G40510.1	4;4;4	4;4;4	4;4;4	AT3G56340.1 | Symbols: | Ribosomal protein S26e family protein | chr3:20892309-20893343 REVERSE LENGTH=130;AT2G40590.1 | Symbols: | Ribosomal protein S26e family protein | chr2:16945215-16946345 REVERSE LENGTH=131;AT2G40510.1 | Symbols: | Ribosomal prot	3	4	4	4	4	4	3	2	1	2	4	4	3	2	1	2	4	4	3	2	1	2	30	30	30	14.628	130	130;131;133	0	60.625	By MS/MS	By MS/MS	By MS/MS	By MS/MS	By MS/MS	By MS/MS	30	30	18.5	18.5	18.5	18.5	88928000
AT2G40600.1	AT2G40600.1	AT2G40600.1	2	2	2	AT2G40600.1 | Symbols: | appr-1-p processing enzyme family protein | chr2:16947012-16948537 REVERSE LENGTH=257	1	2	2	2	2	2	1	1	1	1	2	2	1	1	1	1	2	2	1	1	1	1	13.6	13.6	13.6	27.478	257	257	0	25.561	By MS/MS	By MS/MS	By MS/MS	By MS/MS	By MS/MS	By MS/MS	13.6	13.6	4.3	4.3	4.3	4.3	36384000
AT2G40840.1	AT2G40840.1	AT2G40840.1	3	3	3	AT2G40840.1 | Symbols: DPE2 | disproportionating enzyme 2 | chr2:17045368-17050779 FORWARD LENGTH=955	1	3	3	3	3	1	1	0	0	0	3	1	1	0	0	0	3	1	1	0	0	0	3.2	3.2	3.2	109.78	955	955	0	3.5784	By MS/MS	By MS/MS	By matching				3.2	0.7	0.7	0	0	0	7248400
AT2G41040.1	AT2G41040.1	AT2G41040.1	5	5	5	AT2G41040.1 | Symbols: | S-adenosyl-L-methionine-dependent methyltransferases superfamily protein | chr2:17121499-17123064 FORWARD LENGTH=352	1	5	5	5	3	4	5	0	0	0	3	4	5	0	0	0	3	4	5	0	0	0	18.5	18.5	18.5	39.23	352	352	0	21.659	By MS/MS	By MS/MS	By MS/MS				10.5	14.2	18.5	0	0	0	45297000
AT2G41190.1	AT2G41190.1	AT2G41190.1	3	3	3	AT2G41190.1 | Symbols: | Transmembrane amino acid transporter family protein | chr2:17167561-17170145 REVERSE LENGTH=536	1	3	3	3	3	2	1	0	0	1	3	2	1	0	0	1	3	2	1	0	0	1	7.5	7.5	7.5	58.862	536	536	0	22.866	By MS/MS	By MS/MS	By MS/MS			By matching	7.5	5.8	1.7	0	0	1.7	19917000
AT2G41210.1	AT2G41210.1	AT2G41210.1	1	1	1	AT2G41210.1 | Symbols: PIP5K5 | phosphatidylinositol- 4-phosphate 5-kinase 5 | chr2:17173627-17176575 FORWARD LENGTH=772	1	1	1	1	0	1	0	1	1	1	0	1	0	1	1	1	0	1	0	1	1	1	2.2	2.2	2.2	88.203	772	772	0.0054545	1.9012		By MS/MS		By MS/MS	By matching	By matching	0	2.2	0	2.2	2.2	2.2	24584000
AT2G41530.1	AT2G41530.1	AT2G41530.1	10	10	10	AT2G41530.1 | Symbols: ATSFGH, SFGH | S-formylglutathione hydrolase | chr2:17323656-17325430 REVERSE LENGTH=284	1	10	10	10	10	9	5	3	4	4	10	9	5	3	4	4	10	9	5	3	4	4	56.7	56.7	56.7	31.655	284	284	0	81.636	By MS/MS	By MS/MS	By MS/MS	By MS/MS	By MS/MS	By MS/MS	56.7	45.1	20.8	13.4	17.3	13.7	240560000
AT2G41560.1	AT2G41560.1	AT2G41560.1	1	1	1	AT2G41560.1 | Symbols: ACA4 | autoinhibited Ca(2+)-ATPase, isoform 4 | chr2:17332256-17337179 REVERSE LENGTH=1030	1	1	1	1	1	0	0	0	0	0	1	0	0	0	0	0	1	0	0	0	0	0	1.7	1.7	1.7	112.75	1030	1030	0	7.9908	By MS/MS						1.7	0	0	0	0	0	2966100
AT2G41680.1	AT2G41680.1	AT2G41680.1	5	5	5	AT2G41680.1 | Symbols: NTRC | NADPH-dependent thioredoxin reductase C | chr2:17376349-17379028 REVERSE LENGTH=529	1	5	5	5	0	0	0	5	5	3	0	0	0	5	5	3	0	0	0	5	5	3	18.1	18.1	18.1	57.949	529	529	0	38.673				By MS/MS	By MS/MS	By MS/MS	0	0	0	18.1	18.1	9.6	18830000
AT2G41740.1	AT2G41740.1	AT2G41740.1	14	13	13	AT2G41740.1 | Symbols: VLN2, ATVLN2 | villin 2 | chr2:17410962-17416878 REVERSE LENGTH=976	1	14	13	13	14	9	6	0	0	0	13	9	6	0	0	0	13	9	6	0	0	0	21.4	18.3	18.3	107.84	976	976	0	67.902	By MS/MS	By MS/MS	By MS/MS				21.4	12.5	7.8	0	0	0	157070000
AT2G41790.1	AT2G41790.1	AT2G41790.1	4	4	4	AT2G41790.1 | Symbols: | Insulinase (Peptidase family M16) family protein | chr2:17429453-17436110 REVERSE LENGTH=970	1	4	4	4	4	3	0	0	0	0	4	3	0	0	0	0	4	3	0	0	0	0	4.8	4.8	4.8	110.99	970	970	0	8.6702	By MS/MS	By MS/MS					4.8	3.2	0	0	0	0	21061000
AT2G41840.1	AT2G41840.1;AT3G57490.1	AT2G41840.1	8;3	8;3	3;0	AT2G41840.1 | Symbols: | Ribosomal protein S5 family protein | chr2:17460016-17461398 REVERSE LENGTH=285	2	8	8	3	8	7	7	5	6	5	8	7	7	5	6	5	3	3	3	2	2	2	32.3	32.3	14	30.878	285	285;276	0	108.86	By MS/MS	By MS/MS	By MS/MS	By MS/MS	By MS/MS	By MS/MS	32.3	26.3	29.5	19.3	22.1	19.3	332820000
AT2G42130.3	AT2G42130.3;AT2G42130.5	AT2G42130.3;AT2G42130.5	10;8	10;8	1;0	AT2G42130.3 | Symbols: | Plastid-lipid associated protein PAP / fibrillin family protein | chr2:17566389-17567916 FORWARD LENGTH=271;AT2G42130.5 | Symbols: | Plastid-lipid associated protein PAP / fibrillin family protein | chr2:17566862-17567916 FORWARD	2	10	10	1	5	8	9	5	5	3	5	8	9	5	5	3	1	1	1	0	1	0	43.5	43.5	5.2	30.067	271	271;204	0	44.307	By MS/MS	By MS/MS	By MS/MS	By MS/MS	By MS/MS	By matching	22.9	31.4	37.6	15.9	17.7	8.5	57713000
AT2G42130.4	AT2G42130.4;AT2G42130.2;AT2G42130.1	AT2G42130.4;AT2G42130.2;AT2G42130.1	10;8;7	1;1;1	1;1;1	AT2G42130.4 | Symbols: | Plastid-lipid associated protein PAP / fibrillin family protein | chr2:17566242-17567916 FORWARD LENGTH=299;AT2G42130.2 | Symbols: | Plastid-lipid associated protein PAP / fibrillin family protein | chr2:17566242-17567830 FORWARD	3	10	1	1	5	8	9	5	4	3	1	1	1	0	0	0	1	1	1	0	0	0	37.5	6.7	6.7	32.986	299	299;269;270	0	4.5224	By MS/MS	By MS/MS	By MS/MS	By matching	By matching	By matching	22.7	26.4	32.1	14.4	11.4	7.7	669680
AT2G42210.4	AT2G42210.4;AT2G42210.3;AT2G42210.1;AT2G42210.2	AT2G42210.4;AT2G42210.3;AT2G42210.1;AT2G42210.2	1;1;1;1	1;1;1;1	1;1;1;1	AT2G42210.4 | Symbols: ATOEP16-3, OEP16-3 | Mitochondrial import inner membrane translocase subunit Tim17/Tim22/Tim23 family protein | chr2:17590642-17591591 FORWARD LENGTH=159;AT2G42210.3 | Symbols: ATOEP16-3, OEP16-3 | Mitochondrial import inner membrane	4	1	1	1	1	1	1	1	1	1	1	1	1	1	1	1	1	1	1	1	1	1	5.7	5.7	5.7	16.999	159	159;159;159;173	0.00064185	2.5482	By MS/MS	By MS/MS	By MS/MS	By MS/MS	By MS/MS	By MS/MS	5.7	5.7	5.7	5.7	5.7	5.7	15286000
AT2G42220.1	AT2G42220.1	AT2G42220.1	3	3	3	AT2G42220.1 | Symbols: | Rhodanese/Cell cycle control phosphatase superfamily protein | chr2:17592105-17593305 FORWARD LENGTH=234	1	3	3	3	2	3	2	2	1	2	2	3	2	2	1	2	2	3	2	2	1	2	17.5	17.5	17.5	25.51	234	234	0	23.216	By MS/MS	By MS/MS	By MS/MS	By MS/MS	By matching	By matching	11.5	17.5	11.5	11.5	4.3	11.5	33754000
AT2G42500.2	AT2G42500.2;AT3G58500.1;AT2G42500.1;AT2G42500.3;AT5G55260.1;AT4G26720.1;AT1G69960.1	AT2G42500.2;AT3G58500.1;AT2G42500.1	3;3;3;1;1;1;1	3;3;3;1;1;1;1	2;2;2;0;0;0;0	AT2G42500.2 | Symbols: PP2A-3 | protein phosphatase 2A-3 | chr2:17698099-17701226 REVERSE LENGTH=266;AT3G58500.1 | Symbols: PP2A-4 | protein phosphatase 2A-4 | chr3:21635503-21638911 REVERSE LENGTH=313;AT2G42500.1 | Symbols: PP2A-3 | protein phosphatase 2A	7	3	3	2	3	3	1	0	1	0	3	3	1	0	1	0	2	2	1	0	0	0	18.4	18.4	12.8	30.653	266	266;313;313;171;305;305;307	0	22.433	By MS/MS	By MS/MS	By MS/MS		By matching		18.4	18.4	4.9	0	5.6	0	27338000
AT2G42520.1	AT2G42520.1;AT3G58570.1	AT2G42520.1;AT3G58570.1	4;3	4;3	2;1	AT2G42520.1 | Symbols: | P-loop containing nucleoside triphosphate hydrolases superfamily protein | chr2:17705382-17708744 FORWARD LENGTH=633;AT3G58570.1 | Symbols: | P-loop containing nucleoside triphosphate hydrolases superfamily protein | chr3:2165709	2	4	4	2	4	4	1	1	0	1	4	4	1	1	0	1	2	2	0	0	0	0	9.6	9.6	3.8	67.625	633	633;646	0	19.04	By MS/MS	By MS/MS	By MS/MS	By MS/MS		By matching	9.6	9.6	1.9	1.9	0	1.9	34427000
AT2G42590.2	AT2G42590.2;AT2G42590.1;AT2G42590.3;AT1G34760.2;AT1G34760.1	AT2G42590.2;AT2G42590.1;AT2G42590.3	9;9;9;2;2	8;8;8;1;1	7;7;7;0;0	AT2G42590.2 | Symbols: GRF9, GF14 MU | general regulatory factor 9 | chr2:17732118-17733775 REVERSE LENGTH=262;AT2G42590.1 | Symbols: GRF9, GF14 MU | general regulatory factor 9 | chr2:17732118-17733775 REVERSE LENGTH=263;AT2G42590.3 | Symbols: GRF9, GF14	5	9	8	7	8	9	6	6	7	6	8	8	5	6	7	6	7	7	4	5	6	5	30.9	30.9	27.9	29.463	262	262;263;276;252;255	0	40.403	By MS/MS	By MS/MS	By MS/MS	By MS/MS	By MS/MS	By MS/MS	30.9	30.9	19.1	19.8	19.8	19.8	168960000
AT2G42600.2	AT2G42600.2;AT2G42600.1	AT2G42600.2;AT2G42600.1	21;21	21;21	12;12	AT2G42600.2 | Symbols: ATPPC2, PPC2 | phosphoenolpyruvate carboxylase 2 | chr2:17734541-17738679 REVERSE LENGTH=963;AT2G42600.1 | Symbols: ATPPC2, PPC2 | phosphoenolpyruvate carboxylase 2 | chr2:17734541-17738679 REVERSE LENGTH=963	2	21	21	12	20	15	7	10	4	3	20	15	7	10	4	3	11	7	2	6	1	0	32.2	32.2	20.9	109.75	963	963;963	0	140.37	By MS/MS	By MS/MS	By MS/MS	By MS/MS	By MS/MS	By MS/MS	30.1	21.2	8.9	14.2	3.8	3.3	281830000
AT2G42690.1	AT2G42690.1	AT2G42690.1	7	7	7	AT2G42690.1 | Symbols: | alpha/beta-Hydrolases superfamily protein | chr2:17776356-17777682 REVERSE LENGTH=412	1	7	7	7	6	4	3	0	0	0	6	4	3	0	0	0	6	4	3	0	0	0	26.2	26.2	26.2	46.056	412	412	0	18.981	By MS/MS	By MS/MS	By MS/MS				26.2	10.4	7	0	0	0	32453000
AT5G45775.1	AT5G45775.1;AT5G45775.2;AT4G18730.1;AT3G58700.1;AT2G42740.1	AT5G45775.1;AT5G45775.2;AT4G18730.1;AT3G58700.1;AT2G42740.1	6;6;6;6;6	6;6;6;6;6	6;6;6;6;6	AT5G45775.1 | Symbols: | Ribosomal L5P family protein | chr5:18565281-18566377 REVERSE LENGTH=172;AT5G45775.2 | Symbols: | Ribosomal L5P family protein | chr5:18565281-18566496 REVERSE LENGTH=182;AT4G18730.1 | Symbols: RPL16B | ribosomal protein L16B | c	5	6	6	6	6	6	5	4	2	3	6	6	5	4	2	3	6	6	5	4	2	3	34.9	34.9	34.9	19.775	172	172;182;182;182;182	0	31.081	By MS/MS	By MS/MS	By MS/MS	By MS/MS	By MS/MS	By MS/MS	34.9	34.9	28.5	20.3	13.4	15.1	182270000
AT2G42790.1	AT2G42790.1;AT3G58740.1	AT2G42790.1	6;1	6;1	3;1	AT2G42790.1 | Symbols: CSY3 | citrate synthase 3 | chr2:17803132-17805991 REVERSE LENGTH=509	2	6	6	3	5	5	2	5	5	4	5	5	2	5	5	4	3	3	1	2	2	2	17.3	17.3	9.6	56.175	509	509;480	0	45.941	By MS/MS	By MS/MS	By MS/MS	By MS/MS	By MS/MS	By MS/MS	15.1	15.1	5.3	12.6	12.6	12.4	64237000
AT2G42910.1	AT2G42910.1	AT2G42910.1	4	4	4	AT2G42910.1 | Symbols: | Phosphoribosyltransferase family protein | chr2:17856396-17858394 FORWARD LENGTH=337	1	4	4	4	4	2	3	0	0	1	4	2	3	0	0	1	4	2	3	0	0	1	15.1	15.1	15.1	37.56	337	337	0	11.213	By MS/MS	By MS/MS	By MS/MS			By MS/MS	15.1	6.5	11.6	0	0	2.7	12742000
AT2G43030.1	AT2G43030.1	AT2G43030.1	6	6	6	AT2G43030.1 | Symbols: | Ribosomal protein L3 family protein | chr2:17894898-17895713 FORWARD LENGTH=271	1	6	6	6	1	0	0	6	6	6	1	0	0	6	6	6	1	0	0	6	6	6	25.1	25.1	25.1	29.363	271	271	0	59.989	By MS/MS			By MS/MS	By MS/MS	By MS/MS	4.4	0	0	25.1	25.1	25.1	116740000
AT2G43160.3	AT2G43160.3;AT2G43160.2;AT2G43160.1;AT2G43160.4	AT2G43160.3;AT2G43160.2;AT2G43160.1;AT2G43160.4	2;2;2;1	2;2;2;1	2;2;2;1	AT2G43160.3 | Symbols: | ENTH/VHS family protein | chr2:17948884-17953267 FORWARD LENGTH=895;AT2G43160.2 | Symbols: | ENTH/VHS family protein | chr2:17948884-17953267 FORWARD LENGTH=895;AT2G43160.1 | Symbols: | ENTH/VHS family protein | chr2:17948884-17	4	2	2	2	2	1	0	0	0	0	2	1	0	0	0	0	2	1	0	0	0	0	4.7	4.7	4.7	95.477	895	895;895;895;646	0	13.468	By MS/MS	By MS/MS					4.7	1.9	0	0	0	0	1204100
AT2G43180.2	AT2G43180.2;AT2G43180.4;AT2G43180.3;AT2G43180.1	AT2G43180.2;AT2G43180.4;AT2G43180.3;AT2G43180.1	1;1;1;1	1;1;1;1	1;1;1;1	AT2G43180.2 | Symbols: | Phosphoenolpyruvate carboxylase family protein | chr2:17953832-17955774 REVERSE LENGTH=451;AT2G43180.4 | Symbols: | Phosphoenolpyruvate carboxylase family protein | chr2:17953832-17955774 REVERSE LENGTH=466;AT2G43180.3 | Symbols:	4	1	1	1	1	0	1	1	0	1	1	0	1	1	0	1	1	0	1	1	0	1	2.4	2.4	2.4	49.055	451	451;466;478;479	0.0030675	2.0444	By matching		By MS/MS	By matching		By matching	2.4	0	2.4	2.4	0	2.4	1934400
AT3G59540.1	AT3G59540.1;AT2G43460.1	AT3G59540.1;AT2G43460.1	2;2	2;2	2;2	AT3G59540.1 | Symbols: | Ribosomal L38e protein family | chr3:21995897-21996742 REVERSE LENGTH=69;AT2G43460.1 | Symbols: | Ribosomal L38e protein family | chr2:18046285-18047292 REVERSE LENGTH=69	2	2	2	2	2	2	0	1	0	1	2	2	0	1	0	1	2	2	0	1	0	1	39.1	39.1	39.1	8.1216	69	69;69	0	16.526	By MS/MS	By MS/MS		By MS/MS		By MS/MS	39.1	39.1	0	17.4	0	17.4	18282000
AT2G43560.1	AT2G43560.1	AT2G43560.1	4	4	4	AT2G43560.1 | Symbols: | FKBP-like peptidyl-prolyl cis-trans isomerase family protein | chr2:18073995-18075385 REVERSE LENGTH=223	1	4	4	4	1	3	1	4	4	4	1	3	1	4	4	4	1	3	1	4	4	4	13	13	13	23.564	223	223	0	9.7153	By matching	By MS/MS	By matching	By MS/MS	By MS/MS	By MS/MS	5.4	12.6	3.1	13	13	13	62392000
AT2G43570.1	AT2G43570.1	AT2G43570.1	3	3	3	AT2G43570.1 | Symbols: CHI | chitinase, putative | chr2:18076389-18077435 REVERSE LENGTH=277	1	3	3	3	0	0	0	3	3	1	0	0	0	3	3	1	0	0	0	3	3	1	17.7	17.7	17.7	29.775	277	277	0	19.598				By MS/MS	By MS/MS	By matching	0	0	0	17.7	17.7	4	8986800
AT2G43750.2	AT2G43750.2;AT2G43750.1	AT2G43750.2;AT2G43750.1	13;13	13;13	12;12	AT2G43750.2 | Symbols: OASB | O-acetylserine (thiol) lyase B | chr2:18129604-18132322 REVERSE LENGTH=392;AT2G43750.1 | Symbols: OASB, ACS1, CPACS1, ATCS-B | O-acetylserine (thiol) lyase B | chr2:18129604-18132322 REVERSE LENGTH=392	2	13	13	12	1	1	0	11	12	13	1	1	0	11	12	13	0	0	0	10	11	12	57.7	57.7	54.6	41.656	392	392;392	0	91.65	By MS/MS	By MS/MS		By MS/MS	By MS/MS	By MS/MS	3.1	3.1	0	49.7	53.1	57.7	167400000
AT2G43790.1	AT2G43790.1;AT3G45640.1;AT1G07880.1;AT1G01560.1;AT4G36450.1;AT1G07880.2;AT2G18170.1;AT1G01560.2;AT1G10210.2;AT1G10210.1;AT1G59580.2;AT1G59580.1;AT3G59790.1;AT3G18040.2;AT3G18040.1;AT5G19010.1;AT1G73670.1;AT1G18150.3;AT1G18150.2;AT1G18150.1;AT2G42880.1;AT1G67580.2;AT1G67580.1	AT2G43790.1;AT3G45640.1	3;2;1;1;1;1;1;1;1;1;1;1;1;1;1;1;1;1;1;1;1;1;1	2;1;1;0;1;1;1;0;1;1;1;1;1;1;1;1;1;1;1;1;1;1;1	2;1;1;0;1;1;1;0;1;1;1;1;1;1;1;1;1;1;1;1;1;1;1	AT2G43790.1 | Symbols: ATMPK6, MPK6, MAPK6, ATMAPK6 | MAP kinase 6 | chr2:18138477-18140693 FORWARD LENGTH=395;AT3G45640.1 | Symbols: ATMPK3, MPK3, ATMAPK3 | mitogen-activated protein kinase 3 | chr3:16756918-16758476 FORWARD LENGTH=370	23	3	2	2	3	1	0	0	0	0	2	0	0	0	0	0	2	0	0	0	0	0	8.9	4.8	4.8	45.057	395	395;370;254;275;361;363;368;369;370;370;376;376;393;422;510;567;576;589;589;589;606;752;752	0	4.4515	By MS/MS	By matching					8.9	4.1	0	0	0	0	2720900
AT2G43910.1	AT2G43910.1;AT2G43910.2;AT2G43910.3;AT2G43920.3;AT2G43920.2;AT2G43920.1	AT2G43910.1;AT2G43910.2;AT2G43910.3	8;7;4;1;1;1	8;7;4;1;1;1	8;7;4;1;1;1	AT2G43910.1 | Symbols: ATHOL1, HOL1 | HARMLESS TO OZONE LAYER 1 | chr2:18184658-18186951 REVERSE LENGTH=227;AT2G43910.2 | Symbols: ATHOL1, HOL1 | HARMLESS TO OZONE LAYER 1 | chr2:18184596-18186951 REVERSE LENGTH=246;AT2G43910.3 | Symbols: ATHOL1, HOL1 | HA	6	8	8	8	8	7	7	4	4	4	8	7	7	4	4	4	8	7	7	4	4	4	49.8	49.8	49.8	25.288	227	227;246;163;144;200;227	0	51.805	By MS/MS	By MS/MS	By MS/MS	By MS/MS	By MS/MS	By MS/MS	49.8	40.1	40.1	29.5	29.5	24.2	290770000
AT2G43940.1	AT2G43940.1	AT2G43940.1	1	1	1	AT2G43940.1 | Symbols: ATHOL3, HOL3 | S-adenosyl-L-methionine-dependent methyltransferases superfamily protein | chr2:18196091-18197664 REVERSE LENGTH=226	1	1	1	1	1	0	0	0	0	0	1	0	0	0	0	0	1	0	0	0	0	0	9.7	9.7	9.7	25.042	226	226	0	4.0903	By MS/MS						9.7	0	0	0	0	0	780630
AT2G43945.1	AT2G43945.1	AT2G43945.1	2	2	2	AT2G43945.1 | Symbols: | unknown protein; LOCATED IN: chloroplast; BEST Arabidopsis thaliana protein match is: unknown protein (TAIR:AT3G59870.1); Has 292 Blast hits to 292 proteins in 84 species: Archae - 0; Bacteria - 122; Metazoa - 0; Fungi - 0; Plants	1	2	2	2	0	0	0	1	2	2	0	0	0	1	2	2	0	0	0	1	2	2	8.7	8.7	8.7	32.167	289	289	0	5.3907				By MS/MS	By MS/MS	By MS/MS	0	0	0	2.8	8.7	8.7	11813000
AT2G44060.2	AT2G44060.2;AT2G44060.1	AT2G44060.2;AT2G44060.1	16;16	16;16	16;16	AT2G44060.2 | Symbols: | Late embryogenesis abundant protein, group 2 | chr2:18226922-18227988 FORWARD LENGTH=325;AT2G44060.1 | Symbols: | Late embryogenesis abundant protein, group 2 | chr2:18226922-18227988 FORWARD LENGTH=325	2	16	16	16	15	15	13	6	3	5	15	15	13	6	3	5	15	15	13	6	3	5	51.4	51.4	51.4	36.036	325	325;325	0	129.54	By MS/MS	By MS/MS	By MS/MS	By MS/MS	By MS/MS	By MS/MS	51.4	51.4	46.8	23.4	10.2	19.1	431750000
AT2G44100.2	AT2G44100.2;AT2G44100.1;AT5G09550.1	AT2G44100.2;AT2G44100.1	4;4;1	4;4;1	3;3;1	AT2G44100.2 | Symbols: ATGDI1, AT-GDI1, GDI1 | guanosine nucleotide diphosphate dissociation inhibitor 1 | chr2:18241804-18244731 FORWARD LENGTH=431;AT2G44100.1 | Symbols: ATGDI1, AT-GDI1, GDI1 | guanosine nucleotide diphosphate dissociation inhibitor 1 |	3	4	4	3	4	2	2	0	1	0	4	2	2	0	1	0	3	2	2	0	1	0	13.7	13.7	10.7	48.438	431	431;445;445	0	33.779	By MS/MS	By MS/MS	By MS/MS		By matching		13.7	8.1	8.1	0	2.8	0	33514000
AT2G44120.1	AT2G44120.1;AT2G44120.2	AT2G44120.1;AT2G44120.2	10;10	3;3	1;1	AT2G44120.1 | Symbols: | Ribosomal protein L30/L7 family protein | chr2:18249227-18250402 REVERSE LENGTH=242;AT2G44120.2 | Symbols: | Ribosomal protein L30/L7 family protein | chr2:18249227-18250417 REVERSE LENGTH=247	2	10	3	1	10	10	8	7	6	7	3	3	2	3	2	3	1	1	1	1	1	1	42.6	20.7	6.2	27.939	242	242;247	0	66.571	By MS/MS	By MS/MS	By MS/MS	By MS/MS	By MS/MS	By MS/MS	42.6	42.6	32.6	33.5	26	34.7	103200000
AT2G44160.1	AT2G44160.1	AT2G44160.1	8	7	7	AT2G44160.1 | Symbols: MTHFR2 | methylenetetrahydrofolate reductase 2 | chr2:18262301-18265185 FORWARD LENGTH=594	1	8	7	7	8	8	2	0	0	0	7	7	1	0	0	0	7	7	1	0	0	0	19.7	18	18	66.801	594	594	0	78.768	By MS/MS	By MS/MS	By MS/MS				19.7	19.7	4.2	0	0	0	63031000
AT2G44310.1	AT2G44310.1	AT2G44310.1	2	2	2	AT2G44310.1 | Symbols: | Calcium-binding EF-hand family protein | chr2:18309285-18309713 FORWARD LENGTH=142	1	2	2	2	2	2	2	2	1	0	2	2	2	2	1	0	2	2	2	2	1	0	17.6	17.6	17.6	15.821	142	142	0	10.7	By MS/MS	By MS/MS	By MS/MS	By matching	By matching		17.6	17.6	17.6	17.6	7.7	0	23655000
AT2G44350.1	AT2G44350.1;AT2G44350.2;AT3G60100.1	AT2G44350.1;AT2G44350.2	6;6;2	6;6;2	6;6;2	AT2G44350.1 | Symbols: ATCS, CSY4 | Citrate synthase family protein | chr2:18316673-18320524 FORWARD LENGTH=473;AT2G44350.2 | Symbols: ATCS, CSY4 | Citrate synthase family protein | chr2:18316673-18320524 FORWARD LENGTH=474	3	6	6	6	6	4	0	4	2	2	6	4	0	4	2	2	6	4	0	4	2	2	15.9	15.9	15.9	52.654	473	473;474;464	0	23.563	By MS/MS	By MS/MS		By MS/MS	By MS/MS	By MS/MS	15.9	9.9	0	9.9	5.7	5.1	36076000
AT2G44640.1	AT2G44640.1	AT2G44640.1	3	3	3	AT2G44640.1 | Symbols: | FUNCTIONS IN: molecular_function unknown; INVOLVED IN: biological_process unknown; LOCATED IN: mitochondrion, chloroplast, plasma membrane, plastid, chloroplast envelope; EXPRESSED IN: 23 plant structures; EXPRESSED DURING: 13 gro	1	3	3	3	1	3	0	0	0	0	1	3	0	0	0	0	1	3	0	0	0	0	7.1	7.1	7.1	49.83	451	451	0	3.4931	By MS/MS	By MS/MS					2.9	7.1	0	0	0	0	2610800
AT2G44650.1	AT2G44650.1	AT2G44650.1	2	2	2	AT2G44650.1 | Symbols: CHL-CPN10, CPN10 | chloroplast chaperonin 10 | chr2:18419521-18420510 REVERSE LENGTH=139	1	2	2	2	0	0	0	2	1	1	0	0	0	2	1	1	0	0	0	2	1	1	23.7	23.7	23.7	15.049	139	139	0	10.93				By MS/MS	By MS/MS	By MS/MS	0	0	0	23.7	15.8	15.8	8899000
AT2G44920.2	AT2G44920.2;AT2G44920.1	AT2G44920.2;AT2G44920.1	3;2	3;2	3;2	AT2G44920.2 | Symbols: | Tetratricopeptide repeat (TPR)-like superfamily protein | chr2:18524419-18526502 FORWARD LENGTH=224;AT2G44920.1 | Symbols: | Tetratricopeptide repeat (TPR)-like superfamily protein | chr2:18524419-18526236 FORWARD LENGTH=210	2	3	3	3	0	0	0	3	2	3	0	0	0	3	2	3	0	0	0	3	2	3	24.6	24.6	24.6	23.778	224	224;210	0	6.8772				By MS/MS	By MS/MS	By MS/MS	0	0	0	24.6	17.4	24.6	20436000
AT2G45140.1	AT2G45140.1	AT2G45140.1	2	2	2	AT2G45140.1 | Symbols: PVA12 | plant VAP homolog 12 | chr2:18611029-18612971 FORWARD LENGTH=239	1	2	2	2	2	2	0	0	0	0	2	2	0	0	0	0	2	2	0	0	0	0	12.6	12.6	12.6	26.442	239	239	0	13.202	By MS/MS	By MS/MS					12.6	12.6	0	0	0	0	9246500
AT2G45180.1	AT2G45180.1	AT2G45180.1	1	1	1	AT2G45180.1 | Symbols: | Bifunctional inhibitor/lipid-transfer protein/seed storage 2S albumin superfamily protein | chr2:18626377-18626781 FORWARD LENGTH=134	1	1	1	1	0	1	1	0	0	1	0	1	1	0	0	1	0	1	1	0	0	1	14.9	14.9	14.9	13.955	134	134	0	29.017		By MS/MS	By MS/MS			By MS/MS	0	14.9	14.9	0	0	14.9	7038500
AT2G45470.1	AT2G45470.1;AT3G60900.1	AT2G45470.1	5;1	5;1	5;1	AT2G45470.1 | Symbols: FLA8, AGP8 | FASCICLIN-like arabinogalactan protein 8 | chr2:18742797-18744059 REVERSE LENGTH=420	2	5	5	5	3	3	1	4	5	4	3	3	1	4	5	4	3	3	1	4	5	4	20	20	20	43.074	420	420;422	0	68.403	By MS/MS	By MS/MS	By MS/MS	By MS/MS	By MS/MS	By MS/MS	16.9	11.9	6.7	20	20	20	209610000
AT2G45710.1	AT2G45710.1;AT3G61110.1;AT3G61111.1	AT2G45710.1;AT3G61110.1;AT3G61111.1	3;3;2	3;3;2	2;2;2	AT2G45710.1 | Symbols: | Zinc-binding ribosomal protein family protein | chr2:18831243-18831999 FORWARD LENGTH=84;AT3G61110.1 | Symbols: ARS27A, RS27A | ribosomal protein S27 | chr3:22611710-22612632 FORWARD LENGTH=86;AT3G61111.1 | Symbols: | Zinc-bindin	3	3	3	2	3	3	1	2	0	2	3	3	1	2	0	2	2	2	0	1	0	1	36.9	36.9	21.4	9.405	84	84;86;86	0	26.431	By MS/MS	By MS/MS	By MS/MS	By MS/MS		By MS/MS	36.9	36.9	15.5	35.7	0	35.7	43248000
AT2G45790.1	AT2G45790.1	AT2G45790.1	6	6	6	AT2G45790.1 | Symbols: ATPMM, PMM | phosphomannomutase | chr2:18855876-18857753 FORWARD LENGTH=246	1	6	6	6	6	6	4	5	4	4	6	6	4	5	4	4	6	6	4	5	4	4	30.1	30.1	30.1	27.761	246	246	0	51.77	By MS/MS	By MS/MS	By MS/MS	By MS/MS	By MS/MS	By MS/MS	30.1	30.1	20.7	26.8	20.7	20.7	145160000
AT3G61240.2	AT3G61240.2;AT3G61240.1;AT2G45810.1	AT3G61240.2;AT3G61240.1;AT2G45810.1	1;1;1	1;1;1	1;1;1	AT3G61240.2 | Symbols: | DEA(D/H)-box RNA helicase family protein | chr3:22666590-22669154 FORWARD LENGTH=498;AT3G61240.1 | Symbols: | DEA(D/H)-box RNA helicase family protein | chr3:22666590-22669154 FORWARD LENGTH=498;AT2G45810.1 | Symbols: | DEA(D/H)	3	1	1	1	1	0	0	0	0	0	1	0	0	0	0	0	1	0	0	0	0	0	5	5	5	56.774	498	498;498;528	0	7.575	By MS/MS						5	0	0	0	0	0	9200800
AT2G45820.1	AT2G45820.1	AT2G45820.1	3	3	3	AT2G45820.1 | Symbols: | Remorin family protein | chr2:18863147-18864576 REVERSE LENGTH=190	1	3	3	3	2	1	0	0	0	0	2	1	0	0	0	0	2	1	0	0	0	0	21.6	21.6	21.6	20.968	190	190	0.00064516	2.6123	By MS/MS	By MS/MS					13.7	7.9	0	0	0	0	1695700
AT2G45960.2	AT2G45960.2;AT2G45960.1;AT2G45960.3	AT2G45960.2;AT2G45960.1;AT2G45960.3	5;5;5	5;5;5	3;3;3	AT2G45960.2 | Symbols: PIP1B, TMP-A, ATHH2, PIP1;2 | plasma membrane intrinsic protein 1B | chr2:18910450-18911579 FORWARD LENGTH=274;AT2G45960.1 | Symbols: PIP1B, TMP-A, ATHH2, PIP1;2 | plasma membrane intrinsic protein 1B | chr2:18910450-18911703 FORWARD	3	5	5	3	5	4	3	3	2	3	5	4	3	3	2	3	3	3	2	2	1	2	33.2	33.2	22.6	29.132	274	274;286;301	0	93.073	By MS/MS	By MS/MS	By MS/MS	By MS/MS	By MS/MS	By MS/MS	33.2	32.1	19.7	19.7	16.1	19.7	229120000
AT2G45990.3	AT2G45990.3;AT2G45990.2;AT2G45990.1;AT2G45990.4	AT2G45990.3;AT2G45990.2;AT2G45990.1;AT2G45990.4	4;4;4;3	4;4;4;3	4;4;4;3	AT2G45990.3 | Symbols: | unknown protein; FUNCTIONS IN: molecular_function unknown; INVOLVED IN: biological_process unknown; LOCATED IN: chloroplast; EXPRESSED IN: 22 plant structures; EXPRESSED DURING: 13 growth stages; Has 35333 Blast hits to 34131 prot	4	4	4	4	0	1	1	3	4	3	0	1	1	3	4	3	0	1	1	3	4	3	18.3	18.3	18.3	29.457	263	263;268;268;210	0	7.9165		By MS/MS	By matching	By MS/MS	By MS/MS	By MS/MS	0	4.6	4.6	11	18.3	11	18436000
AT2G46170.2	AT2G46170.2;AT2G46170.1	AT2G46170.2;AT2G46170.1	1;1	1;1	1;1	AT2G46170.2 | Symbols: | Reticulon family protein | chr2:18965410-18966486 FORWARD LENGTH=187;AT2G46170.1 | Symbols: | Reticulon family protein | chr2:18965410-18966940 FORWARD LENGTH=255	2	1	1	1	1	1	0	0	0	0	1	1	0	0	0	0	1	1	0	0	0	0	7.5	7.5	7.5	20.832	187	187;255	0	2.9132	By MS/MS	By matching					7.5	7.5	0	0	0	0	4291800
AT2G46280.2	AT2G46280.2;AT2G46280.1;AT2G46280.3;AT2G46290.1	AT2G46280.2;AT2G46280.1;AT2G46280.3	6;6;3;2	6;6;3;2	6;6;3;2	AT2G46280.2 | Symbols: TRIP-1, TIF3I1 | TGF-beta receptor interacting protein 1 | chr2:19003656-19005393 REVERSE LENGTH=328;AT2G46280.1 | Symbols: TRIP-1, TIF3I1 | TGF-beta receptor interacting protein 1 | chr2:19003656-19005393 REVERSE LENGTH=328;AT2G4628	4	6	6	6	6	4	2	1	0	1	6	4	2	1	0	1	6	4	2	1	0	1	32.9	32.9	32.9	36.388	328	328;328;254;355	0	42.281	By MS/MS	By MS/MS	By MS/MS	By matching		By MS/MS	32.9	17.4	11	3.4	0	6.1	51398000
AT2G46520.1	AT2G46520.1	AT2G46520.1	1	1	1	AT2G46520.1 | Symbols: | cellular apoptosis susceptibility protein, putative / importin-alpha re-exporter, putative | chr2:19096867-19099785 FORWARD LENGTH=972	1	1	1	1	1	0	0	0	0	0	1	0	0	0	0	0	1	0	0	0	0	0	1.7	1.7	1.7	108.66	972	972	0	15.416	By MS/MS						1.7	0	0	0	0	0	0
AT2G46820.2	AT2G46820.2;AT2G46820.1	AT2G46820.2;AT2G46820.1	3;3	3;3	3;3	AT2G46820.2 | Symbols: PTAC8, TMP14, PSAP, PSI-P | photosystem I P subunit | chr2:19243729-19244870 FORWARD LENGTH=174;AT2G46820.1 | Symbols: PTAC8, TMP14, PSAP, PSI-P | photosystem I P subunit | chr2:19243729-19244870 FORWARD LENGTH=174	2	3	3	3	2	2	2	3	2	3	2	2	2	3	2	3	2	2	2	3	2	3	21.3	21.3	21.3	18.482	174	174;174	0	29.561	By MS/MS	By MS/MS	By MS/MS	By MS/MS	By MS/MS	By MS/MS	20.1	20.1	20.1	21.3	20.1	21.3	125850000
AT2G46910.1	AT2G46910.1	AT2G46910.1	4	4	4	AT2G46910.1 | Symbols: | Plastid-lipid associated protein PAP / fibrillin family protein | chr2:19272427-19273856 FORWARD LENGTH=284	1	4	4	4	1	3	3	0	0	0	1	3	3	0	0	0	1	3	3	0	0	0	19.4	19.4	19.4	31.58	284	284	0	16.417	By MS/MS	By MS/MS	By MS/MS				4.2	15.1	12.7	0	0	0	7127300
AT2G47390.1	AT2G47390.1	AT2G47390.1	1	1	1	AT2G47390.1 | Symbols: | Prolyl oligopeptidase family protein | chr2:19442278-19446253 REVERSE LENGTH=961	1	1	1	1	1	1	0	1	1	1	1	1	0	1	1	1	1	1	0	1	1	1	1.5	1.5	1.5	106.26	961	961	0	3.9224	By matching	By matching		By MS/MS	By matching	By MS/MS	1.5	1.5	0	1.5	1.5	1.5	10802000
AT2G47400.1	AT2G47400.1	AT2G47400.1	1	1	1	AT2G47400.1 | Symbols: CP12-1, CP12 | CP12 domain-containing protein 1 | chr2:19446889-19447263 FORWARD LENGTH=124	1	1	1	1	0	0	0	1	1	0	0	0	0	1	1	0	0	0	0	1	1	0	29	29	29	13.487	124	124	0	17.989				By MS/MS	By MS/MS		0	0	0	29	29	0	5050300
AT2G47470.4	AT2G47470.4;AT2G47470.1;AT2G47470.3;AT2G47470.2	AT2G47470.4;AT2G47470.1;AT2G47470.3;AT2G47470.2	13;13;11;8	13;13;11;8	13;13;11;8	AT2G47470.4 | Symbols: ATPDIL2-1, UNE5, MEE30, PDI11, ATPDI11 | thioredoxin family protein | chr2:19481503-19483683 FORWARD LENGTH=335;AT2G47470.1 | Symbols: ATPDIL2-1, UNE5, MEE30, PDI11, ATPDI11 | thioredoxin family protein | chr2:19481503-19483683 FORWA	4	13	13	13	13	11	8	7	6	6	13	11	8	7	6	6	13	11	8	7	6	6	46	46	46	36.564	335	335;361;323;266	0	84.125	By MS/MS	By MS/MS	By MS/MS	By MS/MS	By MS/MS	By MS/MS	46	41.5	31.9	33.1	30.1	29.9	307130000
AT2G47510.2	AT2G47510.2;AT2G47510.1	AT2G47510.2;AT2G47510.1	6;6	2;2	2;2	AT2G47510.2 | Symbols: FUM1 | fumarase 1 | chr2:19498614-19502020 FORWARD LENGTH=492;AT2G47510.1 | Symbols: FUM1 | fumarase 1 | chr2:19498614-19502020 FORWARD LENGTH=492	2	6	2	2	5	5	2	2	1	1	2	1	1	1	0	1	2	1	1	1	0	1	18.7	8.3	8.3	52.999	492	492;492	0	35.349	By MS/MS	By MS/MS	By matching	By matching	By matching	By matching	16.5	14	5.9	6.9	2.2	4.7	16488000
AT2G47610.1	AT2G47610.1	AT2G47610.1	10	2	2	AT2G47610.1 | Symbols: | Ribosomal protein L7Ae/L30e/S12e/Gadd45 family protein | chr2:19529854-19531401 FORWARD LENGTH=257	1	10	2	2	10	9	6	3	4	3	2	2	1	1	0	1	2	2	1	1	0	1	43.2	4.7	4.7	29.129	257	257	0	5.4163	By MS/MS	By MS/MS	By MS/MS	By matching	By matching	By matching	43.2	33.9	26.1	12.5	18.7	12.5	33975000
AT2G47710.1	AT2G47710.1	AT2G47710.1	2	2	2	AT2G47710.1 | Symbols: | Adenine nucleotide alpha hydrolases-like superfamily protein | chr2:19555045-19555956 REVERSE LENGTH=162	1	2	2	2	2	2	2	1	1	1	2	2	2	1	1	1	2	2	2	1	1	1	16.7	16.7	16.7	17.301	162	162	0	6.5287	By MS/MS	By MS/MS	By MS/MS	By MS/MS	By MS/MS	By MS/MS	16.7	16.7	16.7	7.4	7.4	7.4	111740000
AT2G47730.1	AT2G47730.1	AT2G47730.1	12	11	11	AT2G47730.1 | Symbols: ATGSTF8, ATGSTF5, GST6, GSTF8 | glutathione S-transferase phi 8 | chr2:19558213-19559266 FORWARD LENGTH=263	1	12	11	11	11	11	9	9	9	11	10	10	8	8	8	10	10	10	8	8	8	10	62	58.9	58.9	29.231	263	263	0	200	By MS/MS	By MS/MS	By MS/MS	By MS/MS	By MS/MS	By MS/MS	60.8	57.4	55.1	55.1	56.3	57.4	594000000
AT2G47770.1	AT2G47770.1	AT2G47770.1	2	2	2	AT2G47770.1 | Symbols: ATTSPO, TSPO | TSPO(outer membrane tryptophan-rich sensory protein)-related | chr2:19568701-19569291 FORWARD LENGTH=196	1	2	2	2	2	1	0	0	0	0	2	1	0	0	0	0	2	1	0	0	0	0	24.5	24.5	24.5	21.062	196	196	0	41.658	By MS/MS	By MS/MS					24.5	14.8	0	0	0	0	12566000
AT2G47970.1	AT2G47970.1;AT2G47970.2	AT2G47970.1;AT2G47970.2	3;2	3;2	3;2	AT2G47970.1 | Symbols: | Nuclear pore localisation protein NPL4 | chr2:19629525-19630973 FORWARD LENGTH=413;AT2G47970.2 | Symbols: | Nuclear pore localisation protein NPL4 | chr2:19629525-19630589 FORWARD LENGTH=354	2	3	3	3	3	2	0	0	0	0	3	2	0	0	0	0	3	2	0	0	0	0	11.1	11.1	11.1	46.169	413	413;354	0	16.183	By MS/MS	By MS/MS					11.1	8	0	0	0	0	9613000
AT3G01280.1	AT3G01280.1	AT3G01280.1	9	9	8	AT3G01280.1 | Symbols: VDAC1, ATVDAC1 | voltage dependent anion channel 1 | chr3:85754-87612 FORWARD LENGTH=276	1	9	9	8	8	8	7	7	6	7	8	8	7	7	6	7	7	7	6	6	6	6	43.5	43.5	38.8	29.425	276	276	0	67.882	By MS/MS	By MS/MS	By MS/MS	By MS/MS	By MS/MS	By MS/MS	43.5	39.1	37.7	32.2	27.5	32.2	390310000
AT3G01290.1	AT3G01290.1	AT3G01290.1	7	7	5	AT3G01290.1 | Symbols: | SPFH/Band 7/PHB domain-containing membrane-associated protein family | chr3:88252-89356 REVERSE LENGTH=285	1	7	7	5	6	6	5	2	2	2	6	6	5	2	2	2	4	4	3	2	2	2	41.1	41.1	32.3	31.321	285	285	0	39.18	By MS/MS	By MS/MS	By MS/MS	By MS/MS	By MS/MS	By MS/MS	32.6	32.6	24.2	8.1	8.1	8.1	117040000
AT3G01340.2	AT3G01340.2;AT3G01340.1;AT2G30050.1	AT3G01340.2;AT3G01340.1;AT2G30050.1	2;2;1	2;2;1	2;2;1	AT3G01340.2 | Symbols: | Transducin/WD40 repeat-like superfamily protein | chr3:127557-128465 REVERSE LENGTH=302;AT3G01340.1 | Symbols: | Transducin/WD40 repeat-like superfamily protein | chr3:127557-128465 REVERSE LENGTH=302;AT2G30050.1 | Symbols: | tr	3	2	2	2	1	2	1	1	1	1	1	2	1	1	1	1	1	2	1	1	1	1	7.9	7.9	7.9	32.63	302	302;302;302	0	7.6589	By MS/MS	By MS/MS	By MS/MS	By MS/MS	By MS/MS	By MS/MS	4	7.9	4	4	4	4	18305000
AT3G01390.2	AT3G01390.2;AT3G01390.1	AT3G01390.2;AT3G01390.1	3;3	3;3	3;3	AT3G01390.2 | Symbols: VMA10, AVMA10 | vacuolar membrane ATPase 10 | chr3:150265-150922 REVERSE LENGTH=110;AT3G01390.1 | Symbols: VMA10, AVMA10 | vacuolar membrane ATPase 10 | chr3:150265-150922 REVERSE LENGTH=110	2	3	3	3	3	3	3	0	0	0	3	3	3	0	0	0	3	3	3	0	0	0	35.5	35.5	35.5	12.397	110	110;110	0	80.919	By MS/MS	By MS/MS	By MS/MS				35.5	35.5	35.5	0	0	0	103010000
AT3G01420.1	AT3G01420.1	AT3G01420.1	15	15	15	AT3G01420.1 | Symbols: ALPHA-DOX1, DOX1, DIOX1, PADOX-1 | Peroxidase superfamily protein | chr3:159689-162726 REVERSE LENGTH=639	1	15	15	15	12	13	9	0	0	0	12	13	9	0	0	0	12	13	9	0	0	0	29	29	29	73.157	639	639	0	102.42	By MS/MS	By MS/MS	By MS/MS				25.2	27.5	19.2	0	0	0	146150000
AT3G01440.1	AT3G01440.1	AT3G01440.1	1	1	1	AT3G01440.1 | Symbols: PQL1, PQL2 | PsbQ-like 1 | chr3:168478-169407 FORWARD LENGTH=220	1	1	1	1	0	0	0	1	1	1	0	0	0	1	1	1	0	0	0	1	1	1	5.9	5.9	5.9	24.781	220	220	0	4.2733				By MS/MS	By matching	By MS/MS	0	0	0	5.9	5.9	5.9	5448200
AT3G01480.1	AT3G01480.1;AT3G01480.2	AT3G01480.1;AT3G01480.2	12;8	12;8	12;8	AT3G01480.1 | Symbols: CYP38, ATCYP38 | cyclophilin 38 | chr3:188569-190674 FORWARD LENGTH=437;AT3G01480.2 | Symbols: CYP38, ATCYP38 | cyclophilin 38 | chr3:188569-190252 FORWARD LENGTH=355	2	12	12	12	5	7	7	10	11	9	5	7	7	10	11	9	5	7	7	10	11	9	38.7	38.7	38.7	47.981	437	437;355	0	124.24	By MS/MS	By MS/MS	By MS/MS	By MS/MS	By MS/MS	By MS/MS	16.2	27.7	24	35.7	38.7	33.4	216190000
AT3G01500.1	AT3G01500.1;AT3G01500.2	AT3G01500.1;AT3G01500.2	29;28	1;0	1;0	AT3G01500.1 | Symbols: CA1, ATBCA1, SABP3, ATSABP3 | carbonic anhydrase 1 | chr3:194853-196716 REVERSE LENGTH=270;AT3G01500.2 | Symbols: CA1 | carbonic anhydrase 1 | chr3:194853-197873 REVERSE LENGTH=347	2	29	1	1	20	20	18	26	28	26	1	1	1	1	1	1	1	1	1	1	1	1	76.7	5.2	5.2	29.504	270	270;347	0	12.794	By MS/MS	By MS/MS	By MS/MS	By MS/MS	By MS/MS	By MS/MS	71.9	70.4	70	74.1	74.4	76.3	30061000
AT3G01500.3	AT3G01500.3	AT3G01500.3	29	29	1	AT3G01500.3 | Symbols: CA1 | carbonic anhydrase 1 | chr3:195173-197873 REVERSE LENGTH=336	1	29	29	1	20	20	17	26	27	26	20	20	17	26	27	26	1	1	0	1	0	1	62.8	62.8	5.4	36.144	336	336	0	323.31	By MS/MS	By MS/MS	By MS/MS	By MS/MS	By MS/MS	By MS/MS	58.9	57.7	52.1	60.7	55.7	62.5	6595700000
AT3G01520.1	AT3G01520.1;AT5G14680.1	AT3G01520.1	4;1	4;1	4;1	AT3G01520.1 | Symbols: | Adenine nucleotide alpha hydrolases-like superfamily protein | chr3:208506-209921 FORWARD LENGTH=175	2	4	4	4	4	3	3	2	2	2	4	3	3	2	2	2	4	3	3	2	2	2	24	24	24	19.568	175	175;175	0	12.759	By MS/MS	By MS/MS	By MS/MS	By MS/MS	By MS/MS	By MS/MS	24	17.1	17.1	10.9	10.9	10.9	74527000
AT3G01910.1	AT3G01910.1;AT3G01910.2;AT3G01910.3	AT3G01910.1;AT3G01910.2;AT3G01910.3	5;4;3	5;4;3	5;4;3	AT3G01910.1 | Symbols: SOX, AT-SO, AtSO | sulfite oxidase | chr3:314919-317274 REVERSE LENGTH=393;AT3G01910.2 | Symbols: SOX, AT-SO, AtSO | sulfite oxidase | chr3:314919-316641 REVERSE LENGTH=298;AT3G01910.3 | Symbols: SOX, AT-SO, AtSO | sulfite oxidase |	3	5	5	5	2	2	0	3	5	4	2	2	0	3	5	4	2	2	0	3	5	4	18.1	18.1	18.1	43.329	393	393;298;241	0	14.583	By MS/MS	By MS/MS		By MS/MS	By MS/MS	By MS/MS	5.6	5.6	0	9.7	18.1	13	35965000
AT3G02080.1	AT3G02080.1;AT5G15520.1;AT5G61170.1	AT3G02080.1;AT5G15520.1;AT5G61170.1	8;5;4	8;5;4	8;5;4	AT3G02080.1 | Symbols: | Ribosomal protein S19e family protein | chr3:364138-365161 REVERSE LENGTH=143;AT5G15520.1 | Symbols: | Ribosomal protein S19e family protein | chr5:5037242-5038136 REVERSE LENGTH=143;AT5G61170.1 | Symbols: | Ribosomal protein S1	3	8	8	8	8	8	8	2	2	5	8	8	8	2	2	5	8	8	8	2	2	5	47.6	47.6	47.6	15.828	143	143;143;143	0	31.428	By MS/MS	By MS/MS	By MS/MS	By MS/MS	By MS/MS	By MS/MS	47.6	47.6	47.6	20.3	20.3	35.7	200640000
AT3G02090.1	AT3G02090.1;AT3G02090.2	AT3G02090.1;AT3G02090.2	10;10	10;10	10;10	AT3G02090.1 | Symbols: MPPBETA | Insulinase (Peptidase family M16) protein | chr3:365624-368526 FORWARD LENGTH=531;AT3G02090.2 | Symbols: MPPBETA | Insulinase (Peptidase family M16) protein | chr3:365624-368534 FORWARD LENGTH=535	2	10	10	10	8	10	7	7	6	6	8	10	7	7	6	6	8	10	7	7	6	6	32	32	32	59.159	531	531;535	0	160.24	By MS/MS	By MS/MS	By MS/MS	By MS/MS	By MS/MS	By MS/MS	28.1	32	26.4	22.6	20.9	20.9	250620000
AT3G02200.1	AT3G02200.1;AT3G02200.2	AT3G02200.1;AT3G02200.2	1;1	1;1	1;1	AT3G02200.1 | Symbols: | Proteasome component (PCI) domain protein | chr3:406692-408675 FORWARD LENGTH=364;AT3G02200.2 | Symbols: | Proteasome component (PCI) domain protein | chr3:406692-408919 FORWARD LENGTH=417	2	1	1	1	1	1	0	0	0	0	1	1	0	0	0	0	1	1	0	0	0	0	4.7	4.7	4.7	41.156	364	364;417	0	7.8913	By MS/MS	By MS/MS					4.7	4.7	0	0	0	0	5584100
AT3G02230.1	AT3G02230.1;AT5G50750.1;AT3G08900.1	AT3G02230.1	8;3;2	2;0;0	2;0;0	AT3G02230.1 | Symbols: RGP1, ATRGP1 | reversibly glycosylated polypeptide 1 | chr3:415463-417304 FORWARD LENGTH=357	3	8	2	2	8	7	5	5	5	4	2	2	1	1	1	0	2	2	1	1	1	0	33.3	10.1	10.1	40.629	357	357;364;362	0	12.153	By MS/MS	By MS/MS	By MS/MS	By matching	By matching	By matching	33.3	30.5	21	21	21	15.4	19328000
AT3G02360.2	AT3G02360.2;AT3G02360.1	AT3G02360.2;AT3G02360.1	13;13	13;13	10;10	AT3G02360.2 | Symbols: | 6-phosphogluconate dehydrogenase family protein | chr3:482498-483958 FORWARD LENGTH=486;AT3G02360.1 | Symbols: | 6-phosphogluconate dehydrogenase family protein | chr3:482498-483958 FORWARD LENGTH=486	2	13	13	10	12	11	8	8	5	5	12	11	8	8	5	5	10	8	5	5	2	2	31.7	31.7	25.7	53.577	486	486;486	0	68.388	By MS/MS	By MS/MS	By MS/MS	By MS/MS	By MS/MS	By MS/MS	29.8	28	22.6	22.6	11.9	11.7	217510000
AT3G02420.1	AT3G02420.1	AT3G02420.1	1	1	1	AT3G02420.1 | Symbols: | unknown protein; FUNCTIONS IN: molecular_function unknown; INVOLVED IN: biological_process unknown; LOCATED IN: membrane; EXPRESSED IN: 25 plant structures; EXPRESSED DURING: 15 growth stages; CONTAINS InterPro DOMAIN/s: Uncharact	1	1	1	1	1	0	0	0	0	0	1	0	0	0	0	0	1	0	0	0	0	0	4	4	4	39.611	348	348	0	5.8966	By MS/MS						4	0	0	0	0	0	1839500
AT3G02520.1	AT3G02520.1	AT3G02520.1	13	7	3	AT3G02520.1 | Symbols: GRF7, GF14 NU | general regulatory factor 7 | chr3:526800-527915 REVERSE LENGTH=265	1	13	7	3	11	12	8	6	6	6	6	6	4	3	3	3	3	2	2	1	1	1	63.4	39.6	17.7	29.824	265	265	0	29.783	By MS/MS	By MS/MS	By MS/MS	By MS/MS	By MS/MS	By MS/MS	63	58.9	41.5	26.8	26.8	26.8	135400000
AT5G16070.1	AT5G16070.1;AT3G02530.1	AT5G16070.1;AT3G02530.1	5;5	5;5	5;5	AT5G16070.1 | Symbols: | TCP-1/cpn60 chaperonin family protein | chr5:5247549-5251050 REVERSE LENGTH=535;AT3G02530.1 | Symbols: | TCP-1/cpn60 chaperonin family protein | chr3:528806-532457 REVERSE LENGTH=535	2	5	5	5	5	5	4	2	3	1	5	5	4	2	3	1	5	5	4	2	3	1	9.5	9.5	9.5	58.927	535	535;535	0	38.213	By MS/MS	By MS/MS	By MS/MS	By matching	By MS/MS	By matching	9.5	9.5	6.4	4.3	6.4	2.1	71616000
AT3G02730.1	AT3G02730.1	AT3G02730.1	2	2	2	AT3G02730.1 | Symbols: TRXF1, ATF1 | thioredoxin F-type 1 | chr3:588570-589591 REVERSE LENGTH=178	1	2	2	2	0	0	0	2	2	2	0	0	0	2	2	2	0	0	0	2	2	2	14	14	14	19.325	178	178	0	8.7226				By MS/MS	By MS/MS	By MS/MS	0	0	0	14	14	14	18611000
AT3G02770.1	AT3G02770.1	AT3G02770.1	2	2	1	AT3G02770.1 | Symbols: | Ribonuclease E inhibitor RraA/Dimethylmenaquinone methyltransferase | chr3:601017-601884 REVERSE LENGTH=166	1	2	2	1	2	2	2	2	1	2	2	2	2	2	1	2	1	1	1	1	0	1	12	12	6.6	17.836	166	166	0	7.1523	By MS/MS	By MS/MS	By MS/MS	By MS/MS	By MS/MS	By MS/MS	12	12	12	12	5.4	12	24603000
AT3G02780.1	AT3G02780.1	AT3G02780.1	2	2	2	AT3G02780.1 | Symbols: IPP2, IPIAT1, IDI2 | isopentenyl pyrophosphate:dimethylallyl pyrophosphate isomerase 2 | chr3:602578-604648 REVERSE LENGTH=284	1	2	2	2	2	1	0	2	2	0	2	1	0	2	2	0	2	1	0	2	2	0	12.7	12.7	12.7	32.607	284	284	0	20.124	By MS/MS	By MS/MS		By MS/MS	By MS/MS		12.7	8.1	0	12.7	12.7	0	14011000
AT3G02870.3	AT3G02870.3;AT3G02870.2;AT3G02870.1	AT3G02870.3;AT3G02870.2;AT3G02870.1	2;2;2	2;2;2	2;2;2	AT3G02870.3 | Symbols: VTC4 | Inositol monophosphatase family protein | chr3:627742-629682 REVERSE LENGTH=268;AT3G02870.2 | Symbols: VTC4 | Inositol monophosphatase family protein | chr3:627742-629682 REVERSE LENGTH=269;AT3G02870.1 | Symbols: VTC4 | Inosit	3	2	2	2	1	2	0	1	1	1	1	2	0	1	1	1	1	2	0	1	1	1	13.8	13.8	13.8	28.806	268	268;269;271	0	19.447	By MS/MS	By MS/MS		By matching	By matching	By MS/MS	6.3	13.8	0	6.3	6.3	6.3	10606000
AT3G02880.1	AT3G02880.1	AT3G02880.1	3	3	3	AT3G02880.1 | Symbols: | Leucine-rich repeat protein kinase family protein | chr3:634819-636982 FORWARD LENGTH=627	1	3	3	3	3	3	0	0	1	1	3	3	0	0	1	1	3	3	0	0	1	1	7.3	7.3	7.3	67.752	627	627	0	10.745	By MS/MS	By MS/MS			By matching	By matching	7.3	7.3	0	0	1.3	1.3	16221000
AT3G03250.1	AT3G03250.1	AT3G03250.1	23	23	12	AT3G03250.1 | Symbols: UGP, UGP1, AtUGP1 | UDP-GLUCOSE PYROPHOSPHORYLASE 1 | chr3:749761-754014 REVERSE LENGTH=469	1	23	23	12	21	17	15	13	14	14	21	17	15	13	14	14	11	10	8	7	7	6	63.8	63.8	31.1	51.738	469	469	0	156.67	By MS/MS	By MS/MS	By MS/MS	By MS/MS	By MS/MS	By MS/MS	55.9	47.8	43.3	33.3	40.1	40.5	760570000
AT3G03470.1	AT3G03470.1	AT3G03470.1	9	9	9	AT3G03470.1 | Symbols: CYP89A9 | cytochrome P450, family 87, subfamily A, polypeptide 9 | chr3:824692-826345 REVERSE LENGTH=511	1	9	9	9	9	7	3	1	0	0	9	7	3	1	0	0	9	7	3	1	0	0	20.7	20.7	20.7	59.254	511	511	0	55.159	By MS/MS	By MS/MS	By MS/MS	By MS/MS			20.7	13.5	7.2	2.3	0	0	126570000
AT3G03520.1	AT3G03520.1	AT3G03520.1	4	4	4	AT3G03520.1 | Symbols: NPC3 | non-specific phospholipase C3 | chr3:837972-840511 REVERSE LENGTH=523	1	4	4	4	2	3	1	0	0	0	2	3	1	0	0	0	2	3	1	0	0	0	8.2	8.2	8.2	59.097	523	523	0	10.969	By MS/MS	By MS/MS	By MS/MS				4.8	7.6	1.9	0	0	0	5140700
AT3G03780.3	AT3G03780.3;AT3G03780.2;AT3G03780.1	AT3G03780.3;AT3G03780.2;AT3G03780.1	34;34;34	13;13;13	13;13;13	AT3G03780.3 | Symbols: ATMS2, MS2 | methionine synthase 2 | chr3:957602-960740 FORWARD LENGTH=765;AT3G03780.2 | Symbols: ATMS2, MS2 | methionine synthase 2 | chr3:957602-960740 FORWARD LENGTH=765;AT3G03780.1 | Symbols: ATMS2, MS2 | methionine synthase 2 |	3	34	13	13	34	31	19	24	18	25	13	12	3	8	6	9	13	12	3	8	6	9	47.7	21.4	21.4	84.583	765	765;765;765	0	151.2	By MS/MS	By MS/MS	By MS/MS	By MS/MS	By MS/MS	By MS/MS	47.7	46.1	29.4	34.9	31.2	39.2	447440000
AT3G03890.1	AT3G03890.1	AT3G03890.1	1	1	1	AT3G03890.1 | Symbols: | FMN binding | chr3:999667-1001996 REVERSE LENGTH=321	1	1	1	1	0	0	0	0	0	1	0	0	0	0	0	1	0	0	0	0	0	1	3.4	3.4	3.4	35.052	321	321	1	-2						By MS/MS	0	0	0	0	0	3.4	0
AT3G03960.1	AT3G03960.1	AT3G03960.1	6	6	6	AT3G03960.1 | Symbols: | TCP-1/cpn60 chaperonin family protein | chr3:1024432-1027604 FORWARD LENGTH=549	1	6	6	6	6	6	2	1	0	1	6	6	2	1	0	1	6	6	2	1	0	1	12.9	12.9	12.9	58.939	549	549	0	37.226	By MS/MS	By MS/MS	By MS/MS	By matching		By matching	12.9	12.9	4.6	1.8	0	1.8	50834000
AT3G04120.1	AT3G04120.1	AT3G04120.1	25	3	3	AT3G04120.1 | Symbols: GAPC, GAPC-1, GAPC1 | glyceraldehyde-3-phosphate dehydrogenase C subunit 1 | chr3:1081077-1083131 FORWARD LENGTH=338	1	25	3	3	24	23	24	22	17	21	3	3	3	3	3	1	3	3	3	3	3	1	77.2	16.3	16.3	36.914	338	338	0	73.883	By MS/MS	By MS/MS	By MS/MS	By MS/MS	By MS/MS	By MS/MS	77.2	75.1	75.1	77.2	55.6	67.5	99801000
AT3G04720.1	AT3G04720.1	AT3G04720.1	3	3	3	AT3G04720.1 | Symbols: PR4, HEL, PR-4 | pathogenesis-related 4 | chr3:1285691-1286531 REVERSE LENGTH=212	1	3	3	3	0	0	0	2	3	3	0	0	0	2	3	3	0	0	0	2	3	3	23.1	23.1	23.1	22.936	212	212	0	21.218				By MS/MS	By MS/MS	By MS/MS	0	0	0	14.6	23.1	23.1	24673000
AT3G04790.1	AT3G04790.1	AT3G04790.1	13	13	13	AT3G04790.1 | Symbols: | Ribose 5-phosphate isomerase, type A protein | chr3:1313365-1314195 FORWARD LENGTH=276	1	13	13	13	1	3	1	12	13	13	1	3	1	12	13	13	1	3	1	12	13	13	63	63	63	29.305	276	276	0	181.23	By MS/MS	By MS/MS	By MS/MS	By MS/MS	By MS/MS	By MS/MS	6.2	21.4	6.2	53.6	63	63	772690000
AT3G04830.2	AT3G04830.2;AT3G04830.1	AT3G04830.2;AT3G04830.1	1;1	1;1	1;1	AT3G04830.2 | Symbols: | Protein prenylyltransferase superfamily protein | chr3:1326289-1329132 FORWARD LENGTH=299;AT3G04830.1 | Symbols: | Protein prenylyltransferase superfamily protein | chr3:1326289-1329132 FORWARD LENGTH=303	2	1	1	1	1	1	1	0	0	0	1	1	1	0	0	0	1	1	1	0	0	0	3	3	3	33.286	299	299;303	0	3.2759	By MS/MS	By MS/MS	By MS/MS				3	3	3	0	0	0	7748200
AT3G04840.1	AT3G04840.1	AT3G04840.1	11	11	4	AT3G04840.1 | Symbols: | Ribosomal protein S3Ae | chr3:1329751-1331418 FORWARD LENGTH=262	1	11	11	4	10	10	8	7	6	8	10	10	8	7	6	8	3	3	3	2	1	2	42	42	21.8	29.85	262	262	0	75.531	By MS/MS	By MS/MS	By MS/MS	By MS/MS	By MS/MS	By MS/MS	38.9	38.9	30.9	27.9	22.9	27.9	428730000
AT3G04880.1	AT3G04880.1	AT3G04880.1	2	2	2	AT3G04880.1 | Symbols: DRT102 | DNA-damage-repair/toleration protein (DRT102) | chr3:1346431-1347363 REVERSE LENGTH=310	1	2	2	2	2	1	1	1	1	1	2	1	1	1	1	1	2	1	1	1	1	1	9.7	9.7	9.7	33.233	310	310	0	3.9013	By MS/MS	By matching	By matching	By matching	By MS/MS	By matching	9.7	3.9	3.9	3.9	3.9	3.9	14675000
AT3G04920.1	AT3G04920.1	AT3G04920.1	4	4	2	AT3G04920.1 | Symbols: | Ribosomal protein S24e family protein | chr3:1360989-1362065 FORWARD LENGTH=133	1	4	4	2	4	4	4	4	4	4	4	4	4	4	4	4	2	2	2	2	2	2	30.8	30.8	21.8	15.372	133	133	0	27.802	By MS/MS	By MS/MS	By MS/MS	By MS/MS	By MS/MS	By MS/MS	30.8	30.8	30.8	30.8	30.8	30.8	159980000
AT5G28030.2	AT5G28030.2;AT5G28030.1;AT3G04940.1	AT5G28030.2;AT5G28030.1;AT3G04940.1	1;1;1	1;1;1	1;1;1	AT5G28030.2 | Symbols: DES1 | L-cysteine desulfhydrase 1 | chr5:10030493-10032285 REVERSE LENGTH=323;AT5G28030.1 | Symbols: DES1 | L-cysteine desulfhydrase 1 | chr5:10030493-10032285 REVERSE LENGTH=323;AT3G04940.1 | Symbols: ATCYSD1, CYSD1 | cysteine synth	3	1	1	1	0	1	1	0	0	0	0	1	1	0	0	0	0	1	1	0	0	0	3.7	3.7	3.7	34.325	323	323;323;324	0	4.3432		By MS/MS	By MS/MS				0	3.7	3.7	0	0	0	0
AT3G05500.1	AT3G05500.1	AT3G05500.1	10	10	10	AT3G05500.1 | Symbols: | Rubber elongation factor protein (REF) | chr3:1593540-1594802 FORWARD LENGTH=246	1	10	10	10	9	8	7	0	0	0	9	8	7	0	0	0	9	8	7	0	0	0	45.9	45.9	45.9	27.194	246	246	0	93.513	By MS/MS	By MS/MS	By MS/MS				45.9	36.6	33.7	0	0	0	141870000
AT3G05560.3	AT3G05560.3;AT3G05560.2;AT3G05560.1	AT3G05560.3;AT3G05560.2;AT3G05560.1	3;3;3	2;2;2	2;2;2	AT3G05560.3 | Symbols: | Ribosomal L22e protein family | chr3:1614641-1615204 FORWARD LENGTH=124;AT3G05560.2 | Symbols: | Ribosomal L22e protein family | chr3:1614641-1615204 FORWARD LENGTH=124;AT3G05560.1 | Symbols: | Ribosomal L22e protein family | ch	3	3	2	2	3	2	2	2	1	1	2	2	2	2	1	1	2	2	2	2	1	1	31.5	20.2	20.2	14.018	124	124;124;124	0	9.5691	By MS/MS	By MS/MS	By MS/MS	By MS/MS	By matching	By MS/MS	31.5	20.2	20.2	20.2	9.7	9.7	55356000
AT3G06050.1	AT3G06050.1	AT3G06050.1	5	5	5	AT3G06050.1 | Symbols: PRXIIF, ATPRXIIF | peroxiredoxin IIF | chr3:1826311-1827809 REVERSE LENGTH=201	1	5	5	5	4	3	2	4	3	4	4	3	2	4	3	4	4	3	2	4	3	4	35.3	35.3	35.3	21.445	201	201	0	47.471	By MS/MS	By MS/MS	By MS/MS	By MS/MS	By MS/MS	By MS/MS	34.3	24.9	13.4	34.3	22.9	25.9	76357000
AT3G06510.1	AT3G06510.1;AT3G06510.2	AT3G06510.1;AT3G06510.2	1;1	1;1	1;1	AT3G06510.1 | Symbols: SFR2, ATSFR2 | Glycosyl hydrolase superfamily protein | chr3:2016450-2019533 FORWARD LENGTH=622;AT3G06510.2 | Symbols: SFR2 | Glycosyl hydrolase superfamily protein | chr3:2016450-2019533 FORWARD LENGTH=656	2	1	1	1	1	1	0	0	0	0	1	1	0	0	0	0	1	1	0	0	0	0	1.4	1.4	1.4	70.778	622	622;656	0.0024631	2.0983	By MS/MS	By MS/MS					1.4	1.4	0	0	0	0	8596000
AT3G06580.1	AT3G06580.1	AT3G06580.1	4	4	4	AT3G06580.1 | Symbols: GAL1, GALK | Mevalonate/galactokinase family protein | chr3:2049141-2051867 REVERSE LENGTH=496	1	4	4	4	4	3	0	2	0	1	4	3	0	2	0	1	4	3	0	2	0	1	13.7	13.7	13.7	54.34	496	496	0	20.695	By MS/MS	By MS/MS		By matching		By matching	13.7	7.7	0	5.8	0	2.6	34288000
AT3G06650.1	AT3G06650.1	AT3G06650.1	15	15	3	AT3G06650.1 | Symbols: ACLB-1 | ATP-citrate lyase B-1 | chr3:2079247-2082633 REVERSE LENGTH=608	1	15	15	3	15	13	9	2	1	2	15	13	9	2	1	2	3	2	1	0	0	0	36.7	36.7	8.6	65.813	608	608	0	198.21	By MS/MS	By MS/MS	By MS/MS	By MS/MS	By matching	By MS/MS	36.7	31.9	22.5	5.1	3.1	4.4	210800000
AT3G06720.2	AT3G06720.2;AT3G06720.1	AT3G06720.2;AT3G06720.1	3;3	1;1	1;1	AT3G06720.2 | Symbols: AT-IMP, ATKAP ALPHA, AIMP ALPHA | importin alpha isoform 1 | chr3:2120559-2123555 FORWARD LENGTH=532;AT3G06720.1 | Symbols: AT-IMP, ATKAP ALPHA, AIMP ALPHA, IMPA-1, IMPA1 | importin alpha isoform 1 | chr3:2120559-2123555 FORWARD LENG	2	3	1	1	3	3	1	0	0	0	1	1	1	0	0	0	1	1	1	0	0	0	7.5	2.8	2.8	58.644	532	532;532	0	15.335	By MS/MS	By MS/MS	By matching				7.5	7.5	2.8	0	0	0	20099000
AT3G07100.1	AT3G07100.1	AT3G07100.1	2	2	2	AT3G07100.1 | Symbols: ERMO2, SEC24A | Sec23/Sec24 protein transport family protein | chr3:2245689-2250077 REVERSE LENGTH=1038	1	2	2	2	2	1	0	0	0	0	2	1	0	0	0	0	2	1	0	0	0	0	1.4	1.4	1.4	113.96	1038	1038	0	3.1801	By MS/MS	By MS/MS					1.4	0.7	0	0	0	0	4415800
AT3G07110.1	AT3G07110.1;AT3G07110.2	AT3G07110.1;AT3G07110.2	7;7	3;3	2;2	AT3G07110.1 | Symbols: | Ribosomal protein L13 family protein | chr3:2252092-2253332 FORWARD LENGTH=206;AT3G07110.2 | Symbols: | Ribosomal protein L13 family protein | chr3:2252092-2253332 FORWARD LENGTH=207	2	7	3	2	6	4	5	3	3	4	3	3	3	3	3	3	2	2	2	2	2	2	39.8	15	15	23.466	206	206;207	0	24.661	By MS/MS	By MS/MS	By MS/MS	By MS/MS	By MS/MS	By MS/MS	33	20.9	27.7	15	15	20.9	100810000
AT3G07390.1	AT3G07390.1	AT3G07390.1	3	3	3	AT3G07390.1 | Symbols: AIR12 | auxin-responsive family protein | chr3:2365452-2366273 FORWARD LENGTH=273	1	3	3	3	3	3	1	3	3	3	3	3	1	3	3	3	3	3	1	3	3	3	10.3	10.3	10.3	27.926	273	273	0	18.75	By MS/MS	By MS/MS	By matching	By MS/MS	By MS/MS	By MS/MS	10.3	10.3	4	10.3	10.3	10.3	70617000
AT3G07480.1	AT3G07480.1	AT3G07480.1	1	1	1	AT3G07480.1 | Symbols: | 2Fe-2S ferredoxin-like superfamily protein | chr3:2389026-2389505 FORWARD LENGTH=159	1	1	1	1	1	1	0	0	0	0	1	1	0	0	0	0	1	1	0	0	0	0	14.5	14.5	14.5	17.602	159	159	0	11.201	By MS/MS	By MS/MS					14.5	14.5	0	0	0	0	3455100
AT3G07770.1	AT3G07770.1	AT3G07770.1	2	1	1	AT3G07770.1 | Symbols: Hsp89.1, AtHsp90.6, AtHsp90-6 | HEAT SHOCK PROTEIN 89.1 | chr3:2479611-2483970 FORWARD LENGTH=799	1	2	1	1	2	2	1	1	1	1	1	1	1	1	1	1	1	1	1	1	1	1	2.9	1.8	1.8	90.566	799	799	0	8.9682	By MS/MS	By MS/MS	By MS/MS	By MS/MS	By matching	By MS/MS	2.9	2.9	1.8	1.8	1.8	1.8	88129000
AT3G08030.2	AT3G08030.2;AT3G08030.1	AT3G08030.2;AT3G08030.1	8;8	8;8	8;8	AT3G08030.2 | Symbols: | Protein of unknown function, DUF642 | chr3:2564517-2565819 FORWARD LENGTH=323;AT3G08030.1 | Symbols: | Protein of unknown function, DUF642 | chr3:2564191-2565819 FORWARD LENGTH=365	2	8	8	8	0	0	0	5	7	6	0	0	0	5	7	6	0	0	0	5	7	6	37.2	37.2	37.2	34.7	323	323;365	0	25.513				By MS/MS	By MS/MS	By MS/MS	0	0	0	22.6	27.6	34.1	47528000
AT3G08510.3	AT3G08510.3;AT3G08510.2;AT3G08510.1;AT3G55940.1	AT3G08510.3;AT3G08510.2;AT3G08510.1	8;8;8;3	8;8;8;3	8;8;8;3	AT3G08510.3 | Symbols: | phospholipase C 2 | chr3:2582626-2585556 REVERSE LENGTH=552;AT3G08510.2 | Symbols: ATPLC2, PLC2 | phospholipase C 2 | chr3:2582626-2585556 REVERSE LENGTH=581;AT3G08510.1 | Symbols: ATPLC2, PLC2 | phospholipase C 2 | chr3:2582626-2	4	8	8	8	8	8	4	2	1	0	8	8	4	2	1	0	8	8	4	2	1	0	16.7	16.7	16.7	62.477	552	552;581;581;584	0	19.23	By MS/MS	By MS/MS	By MS/MS	By matching	By MS/MS		16.7	16.7	7.1	4.3	2.5	0	67044000
AT3G08580.2	AT3G08580.2;AT3G08580.1;AT5G13490.2;AT5G13490.1;AT4G28390.1	AT3G08580.2;AT3G08580.1	17;17;6;6;4	17;17;6;6;4	17;17;6;6;4	AT3G08580.2 | Symbols: AAC1 | ADP/ATP carrier 1 | chr3:2605706-2607030 REVERSE LENGTH=381;AT3G08580.1 | Symbols: AAC1 | ADP/ATP carrier 1 | chr3:2605706-2607030 REVERSE LENGTH=381	5	17	17	17	17	17	13	14	12	14	17	17	13	14	12	14	17	17	13	14	12	14	42.8	42.8	42.8	41.475	381	381;381;385;385;379	0	217.64	By MS/MS	By MS/MS	By MS/MS	By MS/MS	By MS/MS	By MS/MS	42.8	42.8	35.4	42.8	35.7	35.7	1262800000
AT3G08590.2	AT3G08590.2;AT3G08590.1	AT3G08590.2;AT3G08590.1	18;18	18;18	9;9	AT3G08590.2 | Symbols: | Phosphoglycerate mutase, 2,3-bisphosphoglycerate-independent | chr3:2608683-2611237 REVERSE LENGTH=560;AT3G08590.1 | Symbols: | Phosphoglycerate mutase, 2,3-bisphosphoglycerate-independent | chr3:2608683-2611237 REVERSE LENGTH=56	2	18	18	9	18	16	13	15	9	14	18	16	13	15	9	14	9	9	6	9	5	7	51.6	51.6	30.5	60.763	560	560;560	0	240.1	By MS/MS	By MS/MS	By MS/MS	By MS/MS	By MS/MS	By MS/MS	51.6	51.1	35.9	48	22.3	39.1	683290000
AT3G08740.1	AT3G08740.1	AT3G08740.1	3	3	3	AT3G08740.1 | Symbols: | elongation factor P (EF-P) family protein | chr3:2654788-2656154 REVERSE LENGTH=236	1	3	3	3	0	0	0	3	3	2	0	0	0	3	3	2	0	0	0	3	3	2	17.4	17.4	17.4	26.228	236	236	0	13.155				By MS/MS	By MS/MS	By MS/MS	0	0	0	17.4	17.4	11	19965000
AT3G08940.2	AT3G08940.2;AT3G08940.1	AT3G08940.2;AT3G08940.1	11;6	11;6	9;5	AT3G08940.2 | Symbols: LHCB4.2 | light harvesting complex photosystem II | chr3:2717717-2718665 FORWARD LENGTH=287;AT3G08940.1 | Symbols: LHCB4.2 | light harvesting complex photosystem II | chr3:2717717-2718400 FORWARD LENGTH=227	2	11	11	9	8	10	9	11	11	11	8	10	9	11	11	11	7	8	7	9	9	9	56.4	56.4	44.3	31.193	287	287;227	0	146.99	By MS/MS	By MS/MS	By MS/MS	By MS/MS	By MS/MS	By MS/MS	44.3	54	47.7	56.4	56.4	56.4	2416800000
AT3G08943.1	AT3G08943.1;AT3G08947.1	AT3G08943.1;AT3G08947.1	1;1	1;1	1;1	AT3G08943.1 | Symbols: | ARM repeat superfamily protein | chr3:2719198-2721911 REVERSE LENGTH=871;AT3G08947.1 | Symbols: | ARM repeat superfamily protein | chr3:2724007-2726722 FORWARD LENGTH=873	2	1	1	1	1	0	0	0	0	0	1	0	0	0	0	0	1	0	0	0	0	0	2	2	2	96.4	871	871;873	0	10.019	By MS/MS						2	0	0	0	0	0	0
AT3G09200.1	AT3G09200.1;AT3G11250.1;AT3G09200.2;AT2G40010.1	AT3G09200.1;AT3G11250.1;AT3G09200.2;AT2G40010.1	13;11;10;8	13;11;10;8	13;11;10;8	AT3G09200.1 | Symbols: | Ribosomal protein L10 family protein | chr3:2823364-2825020 REVERSE LENGTH=320;AT3G11250.1 | Symbols: | Ribosomal protein L10 family protein | chr3:3521453-3522826 FORWARD LENGTH=323;AT3G09200.2 | Symbols: | Ribosomal protein L1	4	13	13	13	12	12	11	5	6	5	12	12	11	5	6	5	12	12	11	5	6	5	64.7	64.7	64.7	34.133	320	320;323;287;317	0	137.22	By MS/MS	By MS/MS	By MS/MS	By MS/MS	By MS/MS	By MS/MS	53.1	64.1	52.5	24.1	28.1	22.2	535680000
AT3G09260.1	AT3G09260.1;AT1G66270.2;AT1G66270.1	AT3G09260.1;AT1G66270.2;AT1G66270.1	4;2;2	3;1;1	3;1;1	AT3G09260.1 | Symbols: PYK10, PSR3.1, BGLU23, LEB | Glycosyl hydrolase superfamily protein | chr3:2840657-2843730 REVERSE LENGTH=524;AT1G66270.2 | Symbols: BGLU21 | Glycosyl hydrolase superfamily protein | chr1:24700110-24702995 REVERSE LENGTH=522;AT1G6627	3	4	3	3	2	2	1	1	2	3	1	1	0	0	1	2	1	1	0	0	1	2	12.6	10.9	10.9	59.72	524	524;522;524	0	18.452	By matching	By MS/MS	By matching	By matching	By matching	By MS/MS	6.7	3.6	1.7	1.7	6.7	10.7	16224000
AT3G09440.2	AT3G09440.2;AT3G09440.1	AT3G09440.2;AT3G09440.1	25;25	12;12	11;11	AT3G09440.2 | Symbols: | Heat shock protein 70 (Hsp 70) family protein | chr3:2903434-2905632 REVERSE LENGTH=649;AT3G09440.1 | Symbols: | Heat shock protein 70 (Hsp 70) family protein | chr3:2903434-2905632 REVERSE LENGTH=649	2	25	12	11	23	21	19	18	15	18	10	9	9	7	3	6	9	8	8	6	3	6	44.2	24.3	18.5	71.147	649	649;649	0	134.89	By MS/MS	By MS/MS	By MS/MS	By MS/MS	By MS/MS	By MS/MS	44.2	41.6	39.9	36.5	27.1	31.3	211710000
AT3G09500.1	AT3G09500.1;AT3G55170.2;AT3G55170.1;AT5G02610.1;AT2G39390.1;AT5G02610.2	AT3G09500.1;AT3G55170.2;AT3G55170.1;AT5G02610.1;AT2G39390.1;AT5G02610.2	5;3;3;3;3;3	5;3;3;3;3;3	5;3;3;3;3;3	AT3G09500.1 | Symbols: | Ribosomal L29 family protein | chr3:2917047-2917895 FORWARD LENGTH=123;AT3G55170.2 | Symbols: | Ribosomal L29 family protein | chr3:20453136-20454293 REVERSE LENGTH=123;AT3G55170.1 | Symbols: | Ribosomal L29 family protein |	6	5	5	5	5	4	4	1	1	4	5	4	4	1	1	4	5	4	4	1	1	4	26	26	26	14.285	123	123;123;123;123;123;146	0	12.812	By MS/MS	By MS/MS	By MS/MS	By MS/MS	By MS/MS	By MS/MS	26	25.2	25.2	7.3	7.3	16.3	94887000
AT3G09630.1	AT3G09630.1;AT3G09630.2	AT3G09630.1;AT3G09630.2	11;10	4;3	4;3	AT3G09630.1 | Symbols: | Ribosomal protein L4/L1 family | chr3:2953813-2955444 FORWARD LENGTH=406;AT3G09630.2 | Symbols: | Ribosomal protein L4/L1 family | chr3:2953813-2955444 FORWARD LENGTH=405	2	11	4	4	9	8	7	3	4	5	4	3	3	1	1	2	4	3	3	1	1	2	33	13.8	13.8	44.702	406	406;405	0	40.273	By MS/MS	By MS/MS	By MS/MS	By MS/MS	By MS/MS	By MS/MS	33	29.1	28.3	13.3	16.3	22.9	134490000
AT5G02960.1	AT5G02960.1;AT3G09680.1	AT5G02960.1;AT3G09680.1	3;3	3;3	3;3	AT5G02960.1 | Symbols: | Ribosomal protein S12/S23 family protein | chr5:693280-694396 REVERSE LENGTH=142;AT3G09680.1 | Symbols: | Ribosomal protein S12/S23 family protein | chr3:2969197-2970291 REVERSE LENGTH=142	2	3	3	3	2	2	2	1	1	1	2	2	2	1	1	1	2	2	2	1	1	1	27.5	27.5	27.5	15.735	142	142;142	0	16.171	By MS/MS	By MS/MS	By MS/MS	By matching	By matching	By matching	27.5	26.8	26.8	7.7	7.7	7.7	25988000
AT3G09820.1	AT3G09820.1;AT3G09820.2	AT3G09820.1;AT3G09820.2	14;13	14;13	4;3	AT3G09820.1 | Symbols: ADK1, ATADK1 | adenosine kinase 1 | chr3:3012122-3014624 FORWARD LENGTH=344;AT3G09820.2 | Symbols: ADK1 | adenosine kinase 1 | chr3:3012645-3014624 FORWARD LENGTH=302	2	14	14	4	14	12	11	9	9	10	14	12	11	9	9	10	4	3	3	2	1	2	59.9	59.9	29.9	37.836	344	344;302	0	257.56	By MS/MS	By MS/MS	By MS/MS	By MS/MS	By MS/MS	By MS/MS	59.9	44.8	44.8	34.6	28.2	38.1	720510000
AT3G09840.1	AT3G09840.1;AT5G03340.1;AT3G53230.1	AT3G09840.1;AT5G03340.1;AT3G53230.1	21;17;14	21;17;14	21;17;14	AT3G09840.1 | Symbols: CDC48, ATCDC48, CDC48A | cell division cycle 48 | chr3:3019494-3022832 FORWARD LENGTH=809;AT5G03340.1 | Symbols: | ATPase, AAA-type, CDC48 protein | chr5:810091-813133 REVERSE LENGTH=810;AT3G53230.1 | Symbols: | ATPase, AAA-type, C	3	21	21	21	21	14	7	5	5	6	21	14	7	5	5	6	21	14	7	5	5	6	34.1	34.1	34.1	89.392	809	809;810;815	0	147.78	By MS/MS	By MS/MS	By MS/MS	By MS/MS	By MS/MS	By MS/MS	34.1	21.6	8.7	7.8	7.5	9	250200000
AT3G10060.1	AT3G10060.1	AT3G10060.1	5	5	5	AT3G10060.1 | Symbols: | FKBP-like peptidyl-prolyl cis-trans isomerase family protein | chr3:3102291-3103801 FORWARD LENGTH=230	1	5	5	5	2	2	2	4	4	5	2	2	2	4	4	5	2	2	2	4	4	5	27.8	27.8	27.8	24.504	230	230	0	18.852	By matching	By MS/MS	By MS/MS	By MS/MS	By MS/MS	By MS/MS	5.7	5.7	5.7	18.7	18.7	27.8	72257000
AT5G03850.1	AT5G03850.1;AT3G10090.1	AT5G03850.1;AT3G10090.1	2;2	2;2	2;2	AT5G03850.1 | Symbols: | Nucleic acid-binding, OB-fold-like protein | chr5:1028542-1028736 REVERSE LENGTH=64;AT3G10090.1 | Symbols: | Nucleic acid-binding, OB-fold-like protein | chr3:3108960-3109154 REVERSE LENGTH=64	2	2	2	2	2	2	1	2	1	2	2	2	1	2	1	2	2	2	1	2	1	2	23.4	23.4	23.4	7.3705	64	64;64	0	22.639	By MS/MS	By matching	By MS/MS	By MS/MS	By matching	By MS/MS	23.4	23.4	18.8	23.4	23.4	23.4	18556000
AT3G10130.1	AT3G10130.1	AT3G10130.1	5	5	5	AT3G10130.1 | Symbols: | SOUL heme-binding family protein | chr3:3131122-3133158 REVERSE LENGTH=309	1	5	5	5	3	4	5	0	0	0	3	4	5	0	0	0	3	4	5	0	0	0	23	23	23	35.035	309	309	0	14.356	By MS/MS	By MS/MS	By MS/MS				12.9	15.9	23	0	0	0	19326000
AT3G10260.2	AT3G10260.2;AT3G10260.1;AT3G10260.3	AT3G10260.2;AT3G10260.1;AT3G10260.3	2;2;1	2;2;1	2;2;1	AT3G10260.2 | Symbols: | Reticulon family protein | chr3:3171413-3172508 REVERSE LENGTH=247;AT3G10260.1 | Symbols: | Reticulon family protein | chr3:3171413-3172508 REVERSE LENGTH=247;AT3G10260.3 | Symbols: | Reticulon family protein | chr3:3171413-3172	3	2	2	2	2	1	0	0	0	0	2	1	0	0	0	0	2	1	0	0	0	0	12.6	12.6	12.6	27.912	247	247;247;267	0	15.426	By MS/MS	By MS/MS					12.6	3.2	0	0	0	0	8738600
AT3G10380.1	AT3G10380.1	AT3G10380.1	1	1	1	AT3G10380.1 | Symbols: SEC8, ATSEC8 | subunit of exocyst complex 8 | chr3:3219922-3228356 REVERSE LENGTH=1053	1	1	1	1	1	0	0	0	0	0	1	0	0	0	0	0	1	0	0	0	0	0	0.9	0.9	0.9	116.6	1053	1053	0.0024661	2.0996	By MS/MS						0.9	0	0	0	0	0	0
AT3G10410.1	AT3G10410.1	AT3G10410.1	1	1	1	AT3G10410.1 | Symbols: SCPL49, CPY | SERINE CARBOXYPEPTIDASE-LIKE 49 | chr3:3235518-3238063 REVERSE LENGTH=516	1	1	1	1	0	0	0	1	1	0	0	0	0	1	1	0	0	0	0	1	1	0	1.7	1.7	1.7	57.301	516	516	0.0048691	1.9342				By MS/MS	By MS/MS		0	0	0	1.7	1.7	0	0
AT3G10520.1	AT3G10520.1	AT3G10520.1	3	3	3	AT3G10520.1 | Symbols: AHB2, GLB2, ARATH GLB2, NSHB2, ATGLB2, HB2 | haemoglobin 2 | chr3:3276516-3277765 REVERSE LENGTH=158	1	3	3	3	2	1	2	2	2	1	2	1	2	2	2	1	2	1	2	2	2	1	22.8	22.8	22.8	17.871	158	158	0	3.9588	By MS/MS	By matching	By MS/MS	By MS/MS	By MS/MS	By MS/MS	15.2	4.4	12	15.2	15.2	4.4	14533000
AT3G10740.1	AT3G10740.1	AT3G10740.1	3	3	3	AT3G10740.1 | Symbols: ASD1, ARAF1, ARAF, ATASD1 | alpha-L-arabinofuranosidase 1 | chr3:3361031-3364573 REVERSE LENGTH=678	1	3	3	3	3	3	1	3	3	3	3	3	1	3	3	3	3	3	1	3	3	3	6.6	6.6	6.6	75.044	678	678	0	11.893	By MS/MS	By MS/MS	By MS/MS	By MS/MS	By MS/MS	By MS/MS	6.6	6.6	1.6	6.6	6.6	6.6	40736000
AT5G05370.1	AT5G05370.1;AT3G10860.1	AT5G05370.1;AT3G10860.1	1;1	1;1	1;1	AT5G05370.1 | Symbols: | Cytochrome b-c1 complex, subunit 8 protein | chr5:1590977-1591869 REVERSE LENGTH=72;AT3G10860.1 | Symbols: | Cytochrome b-c1 complex, subunit 8 protein | chr3:3399815-3400514 FORWARD LENGTH=72	2	1	1	1	1	1	0	1	1	1	1	1	0	1	1	1	1	1	0	1	1	1	16.7	16.7	16.7	8.4178	72	72;72	0	9.1824	By MS/MS	By MS/MS		By MS/MS	By MS/MS	By MS/MS	16.7	16.7	0	16.7	16.7	16.7	21089000
AT3G10920.2	AT3G10920.2;AT3G10920.1	AT3G10920.2;AT3G10920.1	5;5	5;5	5;5	AT3G10920.2 | Symbols: MSD1 | manganese superoxide dismutase 1 | chr3:3418015-3419581 FORWARD LENGTH=230;AT3G10920.1 | Symbols: MSD1, MEE33, ATMSD1 | manganese superoxide dismutase 1 | chr3:3418015-3419581 FORWARD LENGTH=231	2	5	5	5	4	4	1	5	4	4	4	4	1	5	4	4	4	4	1	5	4	4	31.3	31.3	31.3	25.344	230	230;231	0	46.927	By MS/MS	By MS/MS	By MS/MS	By MS/MS	By MS/MS	By MS/MS	30.9	30.9	6.5	31.3	30.9	30.9	135760000
AT3G60245.1	AT3G60245.1;AT3G10950.1	AT3G60245.1;AT3G10950.1	1;1	1;1	1;1	AT3G60245.1 | Symbols: | Zinc-binding ribosomal protein family protein | chr3:22268803-22269750 FORWARD LENGTH=92;AT3G10950.1 | Symbols: | Zinc-binding ribosomal protein family protein | chr3:3423893-3424566 FORWARD LENGTH=92	2	1	1	1	1	1	1	1	1	1	1	1	1	1	1	1	1	1	1	1	1	1	17.4	17.4	17.4	10.241	92	92;92	0	18.267	By MS/MS	By MS/MS	By MS/MS	By MS/MS	By MS/MS	By MS/MS	17.4	17.4	17.4	17.4	17.4	17.4	12319000
AT3G11130.1	AT3G11130.1;AT3G08530.1;REV__AT1G69270.1	AT3G11130.1;AT3G08530.1	21;17;1	21;17;1	21;17;1	AT3G11130.1 | Symbols: | Clathrin, heavy chain | chr3:3482575-3491667 REVERSE LENGTH=1705;AT3G08530.1 | Symbols: | Clathrin, heavy chain | chr3:2587171-2595411 REVERSE LENGTH=1703	3	21	21	21	18	12	6	1	0	0	18	12	6	1	0	0	18	12	6	1	0	0	17.9	17.9	17.9	193.24	1705	1705;1703;540	0	171.68	By MS/MS	By MS/MS	By MS/MS	By matching			15.4	10.1	5.5	0.5	0	0	129400000
AT3G11400.1	AT3G11400.1;AT3G11400.2	AT3G11400.1;AT3G11400.2	2;2	2;2	2;2	AT3G11400.1 | Symbols: EIF3G1, ATEIF3G1 | eukaryotic translation initiation factor 3G1 | chr3:3578536-3580366 FORWARD LENGTH=294;AT3G11400.2 | Symbols: EIF3G1, ATEIF3G1 | eukaryotic translation initiation factor 3G1 | chr3:3578536-3580366 FORWARD LENGTH=32	2	2	2	2	2	1	1	0	0	0	2	1	1	0	0	0	2	1	1	0	0	0	5.1	5.1	5.1	32.714	294	294;321	0	4.4364	By MS/MS	By MS/MS	By MS/MS				5.1	3.4	3.4	0	0	0	5753200
AT3G11510.1	AT3G11510.1;AT3G52580.1	AT3G11510.1;AT3G52580.1	8;4	8;4	1;0	AT3G11510.1 | Symbols: | Ribosomal protein S11 family protein | chr3:3623757-3624866 REVERSE LENGTH=150;AT3G52580.1 | Symbols: | Ribosomal protein S11 family protein | chr3:19503324-19504701 FORWARD LENGTH=150	2	8	8	1	8	7	6	5	3	4	8	7	6	5	3	4	1	1	1	1	1	1	48.7	48.7	7.3	16.273	150	150;150	0	88.651	By MS/MS	By MS/MS	By MS/MS	By MS/MS	By MS/MS	By MS/MS	48.7	40.7	40.7	40.7	18.7	18.7	296340000
AT3G11630.1	AT3G11630.1	AT3G11630.1	16	16	6	AT3G11630.1 | Symbols: | Thioredoxin superfamily protein | chr3:3672189-3673937 FORWARD LENGTH=266	1	16	16	6	5	5	3	16	15	15	5	5	3	16	15	15	3	3	2	6	5	5	56	56	32.7	29.092	266	266	0	323.31	By MS/MS	By MS/MS	By MS/MS	By MS/MS	By MS/MS	By MS/MS	34.2	25.2	16.2	56	56	56	1231900000
AT3G11710.1	AT3G11710.1	AT3G11710.1	5	5	5	AT3G11710.1 | Symbols: ATKRS-1 | lysyl-tRNA synthetase 1 | chr3:3702359-3705613 REVERSE LENGTH=626	1	5	5	5	5	5	3	1	1	1	5	5	3	1	1	1	5	5	3	1	1	1	8.5	8.5	8.5	70.887	626	626	0	11.585	By MS/MS	By MS/MS	By MS/MS	By matching	By matching	By matching	8.5	8.5	5	1.3	1.3	2.1	53519000
AT3G11820.2	AT3G11820.2;AT3G11820.1	AT3G11820.2;AT3G11820.1	2;2	2;2	2;2	AT3G11820.2 | Symbols: SYP121, AT-SYR1, ATSYP121, SYR1, ATSYR1, PEN1 | syntaxin of plants 121 | chr3:3729540-3730775 REVERSE LENGTH=315;AT3G11820.1 | Symbols: SYP121, AT-SYR1, ATSYP121, SYR1, ATSYR1, PEN1 | syntaxin of plants 121 | chr3:3729540-3730868 REV	2	2	2	2	2	2	0	0	0	0	2	2	0	0	0	0	2	2	0	0	0	0	7.3	7.3	7.3	34.658	315	315;346	0	11.269	By MS/MS	By MS/MS					7.3	7.3	0	0	0	0	4120500
AT3G11830.2	AT3G11830.2;AT3G11830.1	AT3G11830.2;AT3G11830.1	10;10	10;10	10;10	AT3G11830.2 | Symbols: | TCP-1/cpn60 chaperonin family protein | chr3:3732734-3736156 FORWARD LENGTH=555;AT3G11830.1 | Symbols: | TCP-1/cpn60 chaperonin family protein | chr3:3732734-3736156 FORWARD LENGTH=557	2	10	10	10	10	8	3	4	0	1	10	8	3	4	0	1	10	8	3	4	0	1	26.5	26.5	26.5	59.515	555	555;557	0	76.195	By MS/MS	By MS/MS	By MS/MS	By MS/MS		By matching	26.5	19.6	6.1	9.7	0	1.8	84957000
AT3G11940.2	AT3G11940.2;AT3G11940.1	AT3G11940.2;AT3G11940.1	5;5	2;2	2;2	AT3G11940.2 | Symbols: ATRPS5A, AML1, RPS5A | ribosomal protein 5A | chr3:3778175-3779354 REVERSE LENGTH=207;AT3G11940.1 | Symbols: ATRPS5A, AML1, RPS5A | ribosomal protein 5A | chr3:3778175-3779354 REVERSE LENGTH=207	2	5	2	2	5	5	4	4	4	3	2	2	1	1	1	1	2	2	1	1	1	1	32.4	20.3	20.3	22.921	207	207;207	0	65.369	By MS/MS	By MS/MS	By MS/MS	By MS/MS	By MS/MS	By MS/MS	32.4	32.4	21.3	21.3	21.3	21.3	154010000
AT3G12050.2	AT3G12050.2;AT3G12050.1	AT3G12050.2;AT3G12050.1	1;1	1;1	1;1	AT3G12050.2 | Symbols: | Aha1 domain-containing protein | chr3:3839289-3841303 FORWARD LENGTH=321;AT3G12050.1 | Symbols: | Aha1 domain-containing protein | chr3:3839289-3841303 FORWARD LENGTH=360	2	1	1	1	1	1	0	0	0	0	1	1	0	0	0	0	1	1	0	0	0	0	4	4	4	35.794	321	321;360	0	3.5639	By MS/MS	By matching					4	4	0	0	0	0	5301600
AT3G12290.1	AT3G12290.1	AT3G12290.1	10	10	10	AT3G12290.1 | Symbols: | Amino acid dehydrogenase family protein | chr3:3919591-3921326 FORWARD LENGTH=299	1	10	10	10	9	6	5	4	3	4	9	6	5	4	3	4	9	6	5	4	3	4	52.8	52.8	52.8	31.589	299	299	0	45.434	By MS/MS	By MS/MS	By MS/MS	By MS/MS	By MS/MS	By MS/MS	48.8	24.4	25.8	17.4	11.4	17.4	128140000
AT3G12390.1	AT3G12390.1	AT3G12390.1	6	6	3	AT3G12390.1 | Symbols: | Nascent polypeptide-associated complex (NAC), alpha subunit family protein | chr3:3942344-3943595 FORWARD LENGTH=203	1	6	6	3	4	5	5	0	0	2	4	5	5	0	0	2	1	2	2	0	0	0	40.4	40.4	26.1	21.982	203	203	0	44.919	By MS/MS	By MS/MS	By MS/MS			By matching	21.7	27.1	33	0	0	13.3	60411000
AT3G12490.1	AT3G12490.1;AT3G12490.2	AT3G12490.1;AT3G12490.2	5;4	5;4	5;4	AT3G12490.1 | Symbols: ATCYSB, ATCYS6, CYSB | cystatin B | chr3:3960523-3961777 REVERSE LENGTH=201;AT3G12490.2 | Symbols: ATCYSB, ATCYS6, CYSB | cystatin B | chr3:3960523-3961876 REVERSE LENGTH=234	2	5	5	5	5	5	5	3	2	2	5	5	5	3	2	2	5	5	5	3	2	2	33.3	33.3	33.3	22.477	201	201;234	0	43	By MS/MS	By MS/MS	By MS/MS	By MS/MS	By MS/MS	By MS/MS	33.3	33.3	33.3	23.9	15.9	19.4	116000000
AT3G12500.1	AT3G12500.1	AT3G12500.1	2	2	2	AT3G12500.1 | Symbols: ATHCHIB, PR3, PR-3, CHI-B, B-CHI, HCHIB | basic chitinase | chr3:3962501-3963984 REVERSE LENGTH=335	1	2	2	2	1	0	0	0	1	2	1	0	0	0	1	2	1	0	0	0	1	2	8.1	8.1	8.1	36.183	335	335	0	5.0688	By matching				By MS/MS	By MS/MS	4.2	0	0	0	4.2	8.1	4237600
AT3G12580.1	AT3G12580.1;AT1G16030.1	AT3G12580.1	23;5	8;1	8;1	AT3G12580.1 | Symbols: HSP70, ATHSP70 | heat shock protein 70 | chr3:3991487-3993689 REVERSE LENGTH=650	2	23	8	8	23	20	15	16	13	13	8	6	3	3	2	1	8	6	3	3	2	1	43.1	18.9	18.9	71.101	650	650;646	0	73.25	By MS/MS	By MS/MS	By MS/MS	By MS/MS	By MS/MS	By matching	43.1	38.5	28.3	30.3	19.8	20.2	86641000
AT3G12780.1	AT3G12780.1	AT3G12780.1	33	33	21	AT3G12780.1 | Symbols: PGK1 | phosphoglycerate kinase 1 | chr3:4061127-4063140 REVERSE LENGTH=481	1	33	33	21	16	18	11	31	31	33	16	18	11	31	31	33	9	10	6	20	20	21	75.1	75.1	48.9	50.111	481	481	0	323.31	By MS/MS	By MS/MS	By MS/MS	By MS/MS	By MS/MS	By MS/MS	47.6	51.4	33.5	71.7	71.7	75.1	5356500000
AT3G13120.2	AT3G13120.2;AT3G13120.1	AT3G13120.2;AT3G13120.1	2;2	2;2	2;2	AT3G13120.2 | Symbols: | Ribosomal protein S10p/S20e family protein | chr3:4220310-4221526 REVERSE LENGTH=191;AT3G13120.1 | Symbols: | Ribosomal protein S10p/S20e family protein | chr3:4220310-4221526 REVERSE LENGTH=191	2	2	2	2	0	0	0	1	2	2	0	0	0	1	2	2	0	0	0	1	2	2	11.5	11.5	11.5	20.837	191	191;191	0	5.8844				By MS/MS	By MS/MS	By MS/MS	0	0	0	6.3	11.5	11.5	7824900
AT3G13180.1	AT3G13180.1	AT3G13180.1	1	1	1	AT3G13180.1 | Symbols: | NOL1/NOP2/sun family protein / antitermination NusB domain-containing protein | chr3:4236326-4239966 REVERSE LENGTH=523	1	1	1	1	0	0	0	1	1	0	0	0	0	1	1	0	0	0	0	1	1	0	2.9	2.9	2.9	58.345	523	523	1	-2				By MS/MS	By MS/MS		0	0	0	2.9	2.9	0	6864500
AT3G13300.2	AT3G13300.2;AT3G13290.1;AT3G13300.1	AT3G13300.2;AT3G13290.1;AT3G13300.1	1;1;1	1;1;1	1;1;1	AT3G13300.2 | Symbols: VCS | Transducin/WD40 repeat-like superfamily protein | chr3:4304085-4309949 FORWARD LENGTH=1309;AT3G13290.1 | Symbols: VCR | varicose-related | chr3:4297529-4303113 FORWARD LENGTH=1340;AT3G13300.1 | Symbols: VCS | Transducin/WD40 re	3	1	1	1	1	0	0	0	0	0	1	0	0	0	0	0	1	0	0	0	0	0	0.9	0.9	0.9	142.03	1309	1309;1340;1344	0	3.6942	By MS/MS						0.9	0	0	0	0	0	1398200
AT3G13580.3	AT3G13580.3;AT3G13580.2;AT3G13580.1	AT3G13580.3;AT3G13580.2;AT3G13580.1	8;8;8	1;1;1	1;1;1	AT3G13580.3 | Symbols: | Ribosomal protein L30/L7 family protein | chr3:4433809-4435109 FORWARD LENGTH=244;AT3G13580.2 | Symbols: | Ribosomal protein L30/L7 family protein | chr3:4433809-4435109 FORWARD LENGTH=244;AT3G13580.1 | Symbols: | Ribosomal prot	3	8	1	1	8	8	6	5	4	5	1	1	1	1	1	1	1	1	1	1	1	1	38.1	6.1	6.1	28.433	244	244;244;244	0	17.203	By MS/MS	By MS/MS	By MS/MS	By MS/MS	By MS/MS	By MS/MS	38.1	38.1	28.3	29.1	21.7	30.3	9218700
AT3G13720.1	AT3G13720.1	AT3G13720.1	2	2	2	AT3G13720.1 | Symbols: PRA1.F3, PRA8 | PRA1 (Prenylated rab acceptor) family protein | chr3:4495202-4495768 REVERSE LENGTH=188	1	2	2	2	2	2	1	0	0	0	2	2	1	0	0	0	2	2	1	0	0	0	22.9	22.9	22.9	21.116	188	188	0	27.703	By MS/MS	By MS/MS	By MS/MS				22.9	22.9	12.2	0	0	0	84546000
AT3G13870.2	AT3G13870.2;AT3G13870.1;AT1G72960.1	AT3G13870.2;AT3G13870.1	6;6;1	6;6;1	6;6;1	AT3G13870.2 | Symbols: RHD3 | Root hair defective 3 GTP-binding protein (RHD3) | chr3:4565762-4570261 REVERSE LENGTH=738;AT3G13870.1 | Symbols: RHD3 | Root hair defective 3 GTP-binding protein (RHD3) | chr3:4565762-4571109 REVERSE LENGTH=802	3	6	6	6	6	4	0	0	0	0	6	4	0	0	0	0	6	4	0	0	0	0	13.7	13.7	13.7	82.253	738	738;802;795	0	59.501	By MS/MS	By MS/MS					13.7	8.3	0	0	0	0	32247000
AT3G13920.1	AT3G13920.1;AT3G13920.3;AT3G13920.4;AT3G13920.2;AT1G72730.1	AT3G13920.1;AT3G13920.3;AT3G13920.4;AT3G13920.2	19;18;18;17;9	19;18;18;17;9	5;4;5;5;1	AT3G13920.1 | Symbols: EIF4A1, RH4, TIF4A1 | eukaryotic translation initiation factor 4A1 | chr3:4592635-4594128 REVERSE LENGTH=412;AT3G13920.3 | Symbols: EIF4A1, RH4, TIF4A1 | eukaryotic translation initiation factor 4A1 | chr3:4592635-4594094 REVERSE LEN	5	19	19	5	19	18	17	9	10	13	19	18	17	9	10	13	5	4	4	2	2	3	50	50	8.7	46.704	412	412;402;407;415;414	0	206.59	By MS/MS	By MS/MS	By MS/MS	By MS/MS	By MS/MS	By MS/MS	50	50	49.8	28.4	33.7	42.7	967800000
AT3G13930.1	AT3G13930.1	AT3G13930.1	6	6	5	AT3G13930.1 | Symbols: | Dihydrolipoamide acetyltransferase, long form protein | chr3:4596240-4600143 FORWARD LENGTH=539	1	6	6	5	5	4	2	6	4	5	5	4	2	6	4	5	4	3	1	5	3	4	15.4	15.4	13.5	58.467	539	539	0	24.715	By MS/MS	By MS/MS	By MS/MS	By MS/MS	By MS/MS	By MS/MS	12.6	10	3.5	15.4	10	12.6	104290000
AT3G14067.1	AT3G14067.1	AT3G14067.1	7	7	7	AT3G14067.1 | Symbols: | Subtilase family protein | chr3:4658421-4660754 REVERSE LENGTH=777	1	7	7	7	1	1	0	7	7	6	1	1	0	7	7	6	1	1	0	7	7	6	14.2	14.2	14.2	81.816	777	777	0	77.402	By matching	By matching		By MS/MS	By MS/MS	By MS/MS	2.1	2.1	0	14.2	14.2	11.3	97071000
AT3G14210.1	AT3G14210.1	AT3G14210.1	17	17	17	AT3G14210.1 | Symbols: ESM1 | epithiospecifier modifier 1 | chr3:4729886-4731562 FORWARD LENGTH=392	1	17	17	17	8	13	11	15	16	17	8	13	11	15	16	17	8	13	11	15	16	17	56.4	56.4	56.4	44.06	392	392	0	220.04	By MS/MS	By MS/MS	By MS/MS	By MS/MS	By MS/MS	By MS/MS	20.7	40.1	38.8	46.4	55.1	56.4	1433000000
AT3G14290.1	AT3G14290.1	AT3G14290.1	5	1	1	AT3G14290.1 | Symbols: PAE2 | 20S proteasome alpha subunit E2 | chr3:4764364-4766381 FORWARD LENGTH=237	1	5	1	1	3	3	2	3	2	3	1	1	1	1	0	1	1	1	1	1	0	1	34.6	8.4	8.4	25.977	237	237	0	10.238	By MS/MS	By MS/MS	By MS/MS	By matching	By matching	By MS/MS	20.3	23.2	13.9	19	10.5	19	19816000
AT3G14310.1	AT3G14310.1;AT1G53830.1	AT3G14310.1	5;1	5;1	5;1	AT3G14310.1 | Symbols: ATPME3, PME3 | pectin methylesterase 3 | chr3:4772214-4775095 REVERSE LENGTH=592	2	5	5	5	0	0	1	3	3	5	0	0	1	3	3	5	0	0	1	3	3	5	12.2	12.2	12.2	64.255	592	592;587	0	40.206			By matching	By MS/MS	By MS/MS	By MS/MS	0	0	3.4	7.4	7.4	12.2	28635000
AT3G14415.3	AT3G14415.3;AT3G14415.1;AT3G14415.2	AT3G14415.3;AT3G14415.1;AT3G14415.2	28;28;26	10;10;10	10;10;10	AT3G14415.3 | Symbols: | Aldolase-type TIM barrel family protein | chr3:4818667-4820748 FORWARD LENGTH=367;AT3G14415.1 | Symbols: | Aldolase-type TIM barrel family protein | chr3:4818667-4820748 FORWARD LENGTH=367;AT3G14415.2 | Symbols: | Aldolase-type	3	28	10	10	18	16	14	26	26	28	6	5	4	9	9	10	6	5	4	9	9	10	82.6	29.4	29.4	40.306	367	367;367;373	0	76.993	By MS/MS	By MS/MS	By MS/MS	By MS/MS	By MS/MS	By MS/MS	65.4	62.1	53.1	82.6	81.2	82.6	428500000
AT3G14420.2	AT3G14420.2;AT3G14420.1;AT3G14420.4;AT3G14420.3;AT3G14420.5;AT3G14420.6;AT4G18360.2;AT4G18360.1	AT3G14420.2;AT3G14420.1;AT3G14420.4;AT3G14420.3;AT3G14420.5;AT3G14420.6	33;33;32;31;30;30;7;7	33;33;32;31;30;30;7;7	15;15;15;15;15;15;3;3	AT3G14420.2 | Symbols: | Aldolase-type TIM barrel family protein | chr3:4821804-4823899 FORWARD LENGTH=367;AT3G14420.1 | Symbols: | Aldolase-type TIM barrel family protein | chr3:4821804-4823899 FORWARD LENGTH=367;AT3G14420.4 | Symbols: | Aldolase-type	8	33	33	15	18	18	17	29	30	31	18	18	17	29	30	31	6	7	7	12	13	13	86.4	86.4	31.9	40.341	367	367;367;348;367;360;366;314;368	0	323.31	By MS/MS	By MS/MS	By MS/MS	By MS/MS	By MS/MS	By MS/MS	67.8	73.3	56.4	84.7	84.7	86.4	3288100000
AT3G14990.3	AT3G14990.3;AT3G14990.2;AT3G14990.1	AT3G14990.3;AT3G14990.2;AT3G14990.1	6;6;6	6;6;6	6;6;6	AT3G14990.3 | Symbols: | Class I glutamine amidotransferase-like superfamily protein | chr3:5047683-5049621 FORWARD LENGTH=369;AT3G14990.2 | Symbols: | Class I glutamine amidotransferase-like superfamily protein | chr3:5047683-5049621 FORWARD LENGTH=369;	3	6	6	6	4	5	3	4	4	5	4	5	3	4	4	5	4	5	3	4	4	5	29.5	29.5	29.5	39.478	369	369;369;392	0	39.194	By MS/MS	By MS/MS	By MS/MS	By MS/MS	By MS/MS	By MS/MS	20.6	23.8	10.6	15.4	15.4	23.8	58091000
AT3G15190.1	AT3G15190.1	AT3G15190.1	4	4	4	AT3G15190.1 | Symbols: | chloroplast 30S ribosomal protein S20, putative | chr3:5116216-5117412 FORWARD LENGTH=202	1	4	4	4	0	0	0	4	4	4	0	0	0	4	4	4	0	0	0	4	4	4	11.9	11.9	11.9	21.826	202	202	0	10.892				By MS/MS	By MS/MS	By MS/MS	0	0	0	11.9	11.9	11.9	30585000
AT3G15356.1	AT3G15356.1;AT1G53080.1	AT3G15356.1	4;1	4;1	4;1	AT3G15356.1 | Symbols: | Legume lectin family protein | chr3:5174603-5175418 REVERSE LENGTH=271	2	4	4	4	0	0	0	3	3	4	0	0	0	3	3	4	0	0	0	3	3	4	22.1	22.1	22.1	29.749	271	271;283	0	11.989				By MS/MS	By MS/MS	By MS/MS	0	0	0	12.2	12.2	22.1	18909000
AT3G15360.1	AT3G15360.1	AT3G15360.1	3	3	3	AT3G15360.1 | Symbols: ATHM4, TRX-M4, ATM4 | thioredoxin M-type 4 | chr3:5188448-5189457 FORWARD LENGTH=193	1	3	3	3	1	1	1	2	2	3	1	1	1	2	2	3	1	1	1	2	2	3	11.9	11.9	11.9	21.172	193	193	0	4.4931	By matching	By MS/MS	By MS/MS	By MS/MS	By MS/MS	By MS/MS	4.7	4.7	4.7	9.3	9.3	11.9	58955000
AT3G15520.1	AT3G15520.1	AT3G15520.1	1	1	1	AT3G15520.1 | Symbols: | Cyclophilin-like peptidyl-prolyl cis-trans isomerase family protein | chr3:5249739-5252432 REVERSE LENGTH=466	1	1	1	1	0	0	0	0	1	0	0	0	0	0	1	0	0	0	0	0	1	0	3	3	3	50.482	466	466	0	2.7721					By MS/MS		0	0	0	0	3	0	0
AT3G15640.2	AT3G15640.2;AT3G15640.1	AT3G15640.2;AT3G15640.1	1;1	1;1	1;1	AT3G15640.2 | Symbols: | Rubredoxin-like superfamily protein | chr3:5299273-5301371 FORWARD LENGTH=175;AT3G15640.1 | Symbols: | Rubredoxin-like superfamily protein | chr3:5299273-5301371 FORWARD LENGTH=176	2	1	1	1	1	1	1	1	0	1	1	1	1	1	0	1	1	1	1	1	0	1	8.6	8.6	8.6	19.316	175	175;176	0.00064558	2.6515	By matching	By MS/MS	By MS/MS	By matching		By matching	8.6	8.6	8.6	8.6	0	8.6	8495400
AT3G15730.1	AT3G15730.1	AT3G15730.1	36	36	28	AT3G15730.1 | Symbols: PLDALPHA1, PLD | phospholipase D alpha 1 | chr3:5330835-5333474 FORWARD LENGTH=810	1	36	36	28	32	33	27	17	10	12	32	33	27	17	10	12	26	25	20	13	6	10	69.3	69.3	60.5	91.847	810	810	0	323.31	By MS/MS	By MS/MS	By MS/MS	By MS/MS	By MS/MS	By MS/MS	61.5	64.9	54.4	34.2	21.2	27.2	1723000000
AT3G15840.4	AT3G15840.4;AT3G15840.5;AT3G15840.2;AT3G15840.3;AT3G15840.1	AT3G15840.4;AT3G15840.5;AT3G15840.2;AT3G15840.3;AT3G15840.1	1;1;1;1;1	1;1;1;1;1	1;1;1;1;1	AT3G15840.4 | Symbols: PIFI | post-illumination chlorophyll fluorescence increase | chr3:5356782-5358070 REVERSE LENGTH=214;AT3G15840.5 | Symbols: PIFI | post-illumination chlorophyll fluorescence increase | chr3:5356782-5358265 REVERSE LENGTH=248;AT3G1584	5	1	1	1	0	0	0	1	1	1	0	0	0	1	1	1	0	0	0	1	1	1	5.6	5.6	5.6	23.99	214	214;248;265;268;268	0.00063291	2.3372				By MS/MS	By MS/MS	By MS/MS	0	0	0	5.6	5.6	5.6	10872000
AT3G16110.1	AT3G16110.1	AT3G16110.1	1	1	1	AT3G16110.1 | Symbols: ATPDIL1-6, ATPDI4, PDI4, PDIL1-6 | PDI-like 1-6 | chr3:5460955-5463666 REVERSE LENGTH=534	1	1	1	1	1	0	0	0	0	0	1	0	0	0	0	0	1	0	0	0	0	0	3.6	3.6	3.6	59.57	534	534	0.0077381	1.6524	By MS/MS						3.6	0	0	0	0	0	0
AT3G16190.1	AT3G16190.1	AT3G16190.1	1	1	1	AT3G16190.1 | Symbols: | Isochorismatase family protein | chr3:5489883-5491195 REVERSE LENGTH=196	1	1	1	1	0	0	1	0	0	0	0	0	1	0	0	0	0	0	1	0	0	0	6.1	6.1	6.1	21.858	196	196	0.00125	2.2309			By MS/MS				0	0	6.1	0	0	0	0
AT3G16240.1	AT3G16240.1	AT3G16240.1	3	3	3	AT3G16240.1 | Symbols: DELTA-TIP, TIP2;1, DELTA-TIP1, AQP1, ATTIP2;1 | delta tonoplast integral protein | chr3:5505534-5506788 FORWARD LENGTH=250	1	3	3	3	2	3	3	3	3	2	2	3	3	3	3	2	2	3	3	3	3	2	21.2	21.2	21.2	25.027	250	250	0	67.448	By MS/MS	By MS/MS	By MS/MS	By MS/MS	By MS/MS	By MS/MS	20.8	21.2	21.2	21.2	21.2	20.8	1161900000
AT3G16400.2	AT3G16400.2;AT3G16400.1;AT3G16390.1	AT3G16400.2;AT3G16400.1	13;13;1	13;13;1	5;5;0	AT3G16400.2 | Symbols: ATMLP-470 | nitrile specifier protein 1 | chr3:5566516-5568330 FORWARD LENGTH=470;AT3G16400.1 | Symbols: ATMLP-470, NSP1, ATNSP1 | nitrile specifier protein 1 | chr3:5566516-5568330 FORWARD LENGTH=470	3	13	13	5	9	10	12	4	4	2	9	10	12	4	4	2	3	5	4	2	1	0	35.7	35.7	15.5	51.669	470	470;470;467	0	109.75	By MS/MS	By MS/MS	By MS/MS	By MS/MS	By MS/MS	By MS/MS	28.5	30.6	35.7	13.6	12.3	5.3	216060000
AT3G16410.1	AT3G16410.1	AT3G16410.1	9	1	1	AT3G16410.1 | Symbols: NSP4 | nitrile specifier protein 4 | chr3:5572145-5574359 FORWARD LENGTH=619	1	9	1	1	7	6	9	3	4	3	1	1	1	1	1	1	1	1	1	1	1	1	19.5	1.6	1.6	67.603	619	619	0	3.3651	By MS/MS	By MS/MS	By MS/MS	By matching	By matching	By matching	16.8	13.1	19.5	5.7	7.9	5.7	23903000
AT3G16420.3	AT3G16420.3;AT3G16420.2;AT3G16420.1;AT3G16430.2;AT3G16430.1	AT3G16420.3;AT3G16420.2;AT3G16420.1	9;9;9;1;1	9;9;9;1;1	9;9;9;1;1	AT3G16420.3 | Symbols: PBP1 | PYK10-binding protein 1 | chr3:5579560-5580674 FORWARD LENGTH=298;AT3G16420.2 | Symbols: PBP1 | PYK10-binding protein 1 | chr3:5579560-5580674 FORWARD LENGTH=298;AT3G16420.1 | Symbols: PBP1, JAL30 | PYK10-binding protein 1 | c	5	9	9	9	8	9	9	4	3	4	8	9	9	4	3	4	8	9	9	4	3	4	62.8	62.8	62.8	32.158	298	298;298;298;296;296	0	110.59	By MS/MS	By MS/MS	By MS/MS	By MS/MS	By MS/MS	By MS/MS	55.4	62.8	62.8	27.2	18.5	27.2	150910000
AT3G16470.2	AT3G16470.2;AT3G16470.1;AT3G16470.3	AT3G16470.2;AT3G16470.1;AT3G16470.3	20;20;16	20;20;16	20;20;16	AT3G16470.2 | Symbols: JR1 | Mannose-binding lectin superfamily protein | chr3:5596096-5597709 REVERSE LENGTH=451;AT3G16470.1 | Symbols: JR1 | Mannose-binding lectin superfamily protein | chr3:5596096-5597709 REVERSE LENGTH=451;AT3G16470.3 | Symbols: JR1 |	3	20	20	20	14	19	16	6	6	7	14	19	16	6	6	7	14	19	16	6	6	7	71.2	71.2	71.2	48.496	451	451;451;297	0	169.09	By MS/MS	By MS/MS	By MS/MS	By MS/MS	By MS/MS	By MS/MS	58.1	71.2	66.5	31.7	26.6	33.3	457980000
AT3G16520.2	AT3G16520.2;AT3G16520.1;AT3G16520.3	AT3G16520.2;AT3G16520.1;AT3G16520.3	4;4;4	4;4;4	4;4;4	AT3G16520.2 | Symbols: UGT88A1 | UDP-glucosyl transferase 88A1 | chr3:5618847-5620833 REVERSE LENGTH=446;AT3G16520.1 | Symbols: UGT88A1 | UDP-glucosyl transferase 88A1 | chr3:5618807-5620833 REVERSE LENGTH=451;AT3G16520.3 | Symbols: UGT88A1 | UDP-glucosyl	3	4	4	4	4	4	1	1	1	1	4	4	1	1	1	1	4	4	1	1	1	1	10.3	10.3	10.3	49.538	446	446;451;462	0	15.22	By MS/MS	By MS/MS	By MS/MS	By MS/MS	By MS/MS	By MS/MS	10.3	10.3	2.2	2.2	2.2	2.2	33345000
AT3G16640.1	AT3G16640.1	AT3G16640.1	10	10	10	AT3G16640.1 | Symbols: TCTP | translationally controlled tumor protein | chr3:5669709-5670729 REVERSE LENGTH=168	1	10	10	10	10	9	7	4	5	7	10	9	7	4	5	7	10	9	7	4	5	7	67.3	67.3	67.3	18.91	168	168	0	94.788	By MS/MS	By MS/MS	By MS/MS	By MS/MS	By MS/MS	By MS/MS	67.3	47	45.2	25.6	26.2	28	331600000
AT3G16850.1	AT3G16850.1	AT3G16850.1	3	3	3	AT3G16850.1 | Symbols: | Pectin lyase-like superfamily protein | chr3:5748692-5750981 FORWARD LENGTH=455	1	3	3	3	0	0	0	2	3	3	0	0	0	2	3	3	0	0	0	2	3	3	13.8	13.8	13.8	49.124	455	455	0	19.827				By MS/MS	By MS/MS	By MS/MS	0	0	0	8.1	13.8	13.8	15649000
AT3G16950.1	AT3G16950.1;AT3G16950.2;AT4G16155.1	AT3G16950.1;AT3G16950.2;AT4G16155.1	2;2;2	2;2;2	2;2;2	AT3G16950.1 | Symbols: LPD1, ptlpd1 | lipoamide dehydrogenase 1 | chr3:5786761-5790383 REVERSE LENGTH=570;AT3G16950.2 | Symbols: LPD1, ptlpd1 | lipoamide dehydrogenase 1 | chr3:5786508-5790383 REVERSE LENGTH=623;AT4G16155.1 | Symbols: | dihydrolipoyl dehy	3	2	2	2	0	0	0	2	2	2	0	0	0	2	2	2	0	0	0	2	2	2	3.7	3.7	3.7	60.756	570	570;623;630	0.003075	2.0622				By MS/MS	By MS/MS	By matching	0	0	0	3.7	3.7	3.7	6412800
AT3G17020.1	AT3G17020.1	AT3G17020.1	5	5	5	AT3G17020.1 | Symbols: | Adenine nucleotide alpha hydrolases-like superfamily protein | chr3:5802728-5804063 REVERSE LENGTH=163	1	5	5	5	5	4	5	1	1	1	5	4	5	1	1	1	5	4	5	1	1	1	36.8	36.8	36.8	17.775	163	163	0	35.62	By MS/MS	By MS/MS	By MS/MS	By MS/MS	By MS/MS	By MS/MS	36.8	36.2	36.8	11	11	11	118360000
AT3G17210.1	AT3G17210.1	AT3G17210.1	1	1	1	AT3G17210.1 | Symbols: ATHS1, HS1 | heat stable protein 1 | chr3:5882318-5882896 FORWARD LENGTH=109	1	1	1	1	1	0	1	0	0	0	1	0	1	0	0	0	1	0	1	0	0	0	11.9	11.9	11.9	12.184	109	109	0.005425	1.8075	By matching		By MS/MS				11.9	0	11.9	0	0	0	1425600
AT3G17240.3	AT3G17240.3;AT3G17240.1	AT3G17240.3;AT3G17240.1	8;8	3;3	3;3	AT3G17240.3 | Symbols: mtLPD2 | lipoamide dehydrogenase 2 | chr3:5890278-5892166 REVERSE LENGTH=507;AT3G17240.1 | Symbols: mtLPD2 | lipoamide dehydrogenase 2 | chr3:5890278-5892166 REVERSE LENGTH=507	2	8	3	3	5	6	1	8	6	7	1	2	0	3	1	2	1	2	0	3	1	2	22.3	11.8	11.8	53.985	507	507;507	0	14.282	By MS/MS	By MS/MS	By matching	By MS/MS	By MS/MS	By matching	12.4	15.4	2.2	22.3	15.4	19.3	13875000
AT3G17390.1	AT3G17390.1	AT3G17390.1	8	3	3	AT3G17390.1 | Symbols: MTO3, SAMS3, MAT4 | S-adenosylmethionine synthetase family protein | chr3:5952484-5953665 REVERSE LENGTH=393	1	8	3	3	8	8	6	6	6	6	3	3	2	1	2	1	3	3	2	1	2	1	30.8	14	14	42.795	393	393	0	9.5162	By MS/MS	By MS/MS	By MS/MS	By MS/MS	By MS/MS	By MS/MS	30.8	30.8	18.1	19.3	21.6	19.3	51332000
AT3G17520.1	AT3G17520.1	AT3G17520.1	5	5	5	AT3G17520.1 | Symbols: | Late embryogenesis abundant protein (LEA) family protein | chr3:5999462-6000358 REVERSE LENGTH=298	1	5	5	5	5	5	3	3	2	2	5	5	3	3	2	2	5	5	3	3	2	2	25.2	25.2	25.2	32.559	298	298	0	84.57	By MS/MS	By MS/MS	By MS/MS	By MS/MS	By matching	By MS/MS	25.2	25.2	16.4	18.8	14.8	10.7	213510000
AT3G17770.1	AT3G17770.1	AT3G17770.1	2	2	2	AT3G17770.1 | Symbols: | Dihydroxyacetone kinase | chr3:6081973-6085957 REVERSE LENGTH=595	1	2	2	2	2	0	0	0	0	0	2	0	0	0	0	0	2	0	0	0	0	0	4.4	4.4	4.4	61.92	595	595	0	4.1572	By MS/MS						4.4	0	0	0	0	0	998160
AT3G17810.1	AT3G17810.1	AT3G17810.1	4	4	4	AT3G17810.1 | Symbols: PYD1 | pyrimidine 1 | chr3:6094279-6096289 FORWARD LENGTH=426	1	4	4	4	0	1	0	4	4	3	0	1	0	4	4	3	0	1	0	4	4	3	12.4	12.4	12.4	46.846	426	426	0	16.17		By matching		By MS/MS	By MS/MS	By MS/MS	0	3.1	0	12.4	12.4	7.7	24736000
AT3G17820.1	AT3G17820.1	AT3G17820.1	4	3	3	AT3G17820.1 | Symbols: ATGSKB6, GLN1.3, GLN1;3 | glutamine synthetase 1.3 | chr3:6097503-6099408 FORWARD LENGTH=354	1	4	3	3	4	3	2	2	2	2	3	2	1	1	1	1	3	2	1	1	1	1	24.9	20.9	20.9	38.594	354	354	0	65.519	By MS/MS	By MS/MS	By MS/MS	By MS/MS	By MS/MS	By MS/MS	24.9	17.8	8.8	8.8	8.8	8.8	51556000
AT3G17940.1	AT3G17940.1	AT3G17940.1	4	4	4	AT3G17940.1 | Symbols: | Galactose mutarotase-like superfamily protein | chr3:6143707-6145244 REVERSE LENGTH=341	1	4	4	4	3	4	1	1	1	1	3	4	1	1	1	1	3	4	1	1	1	1	14.4	14.4	14.4	37.196	341	341	0	12.3	By MS/MS	By MS/MS	By MS/MS	By matching	By matching	By matching	11.1	14.4	2.9	2.9	2.9	2.9	21950000
AT3G18060.1	AT3G18060.1	AT3G18060.1	8	8	8	AT3G18060.1 | Symbols: | transducin family protein / WD-40 repeat family protein | chr3:6183880-6186788 FORWARD LENGTH=609	1	8	8	8	8	6	1	0	0	0	8	6	1	0	0	0	8	6	1	0	0	0	20.7	20.7	20.7	66.041	609	609	0	57.152	By MS/MS	By MS/MS	By MS/MS				20.7	15.1	2	0	0	0	52904000
AT3G18190.1	AT3G18190.1	AT3G18190.1	6	6	6	AT3G18190.1 | Symbols: | TCP-1/cpn60 chaperonin family protein | chr3:6232226-6233836 FORWARD LENGTH=536	1	6	6	6	6	3	2	0	0	1	6	3	2	0	0	1	6	3	2	0	0	1	18.1	18.1	18.1	57.775	536	536	0	22.413	By MS/MS	By MS/MS	By MS/MS			By matching	18.1	7.5	5.2	0	0	2.4	26153000
AT3G18490.1	AT3G18490.1	AT3G18490.1	1	1	1	AT3G18490.1 | Symbols: | Eukaryotic aspartyl protease family protein | chr3:6349090-6350592 REVERSE LENGTH=500	1	1	1	1	0	0	0	1	0	1	0	0	0	1	0	1	0	0	0	1	0	1	4.4	4.4	4.4	53.233	500	500	0	4.3724				By matching		By MS/MS	0	0	0	4.4	0	4.4	1934400
AT3G18820.1	AT3G18820.1;AT3G16100.1;AT1G52280.1	AT3G18820.1	8;3;3	8;3;3	5;1;1	AT3G18820.1 | Symbols: ATRABG3F, ATRAB7B, RAB71, RABG3F, RAB7B | RAB GTPase homolog G3F | chr3:6484266-6486005 FORWARD LENGTH=206	3	8	8	5	8	7	7	4	4	4	8	7	7	4	4	4	5	4	4	2	2	2	41.3	41.3	24.8	23.102	206	206;206;206	0	88.41	By MS/MS	By MS/MS	By MS/MS	By MS/MS	By MS/MS	By MS/MS	41.3	41.3	41.3	21.8	21.8	21.8	488620000
AT3G19010.2	AT3G19010.2;AT3G19010.3;AT3G19010.1	AT3G19010.2;AT3G19010.3;AT3G19010.1	1;1;1	1;1;1	1;1;1	AT3G19010.2 | Symbols: | 2-oxoglutarate (2OG) and Fe(II)-dependent oxygenase superfamily protein | chr3:6556567-6557862 REVERSE LENGTH=297;AT3G19010.3 | Symbols: | 2-oxoglutarate (2OG) and Fe(II)-dependent oxygenase superfamily protein | chr3:6556306-655	3	1	1	1	1	1	0	0	0	0	1	1	0	0	0	0	1	1	0	0	0	0	5.4	5.4	5.4	34.383	297	297;319;349	0	3.6325	By MS/MS	By matching					5.4	5.4	0	0	0	0	5204400
AT3G19170.1	AT3G19170.1;AT3G19170.2;AT1G49630.3;AT1G49630.2;AT1G49630.1	AT3G19170.1;AT3G19170.2;AT1G49630.3;AT1G49630.2;AT1G49630.1	8;7;5;5;5	8;7;5;5;5	8;7;5;5;5	AT3G19170.1 | Symbols: ATPREP1, ATZNMP, PREP1 | presequence protease 1 | chr3:6625578-6631874 REVERSE LENGTH=1080;AT3G19170.2 | Symbols: PREP1 | presequence protease 1 | chr3:6625578-6631874 REVERSE LENGTH=1069;AT1G49630.3 | Symbols: ATPREP2, PREP2 | prese	5	8	8	8	0	0	0	8	7	6	0	0	0	8	7	6	0	0	0	8	7	6	10.1	10.1	10.1	121.01	1080	1080;1069;1080;1080;1080	0	46.744				By MS/MS	By MS/MS	By MS/MS	0	0	0	10.1	9.2	7.2	79702000
AT3G19340.1	AT3G19340.1	AT3G19340.1	2	2	2	AT3G19340.1 | Symbols: | Protein of unknown function (DUF3754) | chr3:6701387-6704071 REVERSE LENGTH=487	1	2	2	2	2	2	1	0	0	0	2	2	1	0	0	0	2	2	1	0	0	0	4.7	4.7	4.7	56.787	487	487	0	6.0195	By MS/MS	By MS/MS	By matching				4.7	4.7	2.1	0	0	0	8616500
AT3G19420.1	AT3G19420.1	AT3G19420.1	1	1	1	AT3G19420.1 | Symbols: ATPEN2, PEN2 | PTEN 2 | chr3:6731824-6735354 FORWARD LENGTH=611	1	1	1	1	1	1	0	0	0	0	1	1	0	0	0	0	1	1	0	0	0	0	2.5	2.5	2.5	66.429	611	611	0	7.2402	By MS/MS	By matching					2.5	2.5	0	0	0	0	3591500
AT3G19450.1	AT3G19450.1	AT3G19450.1	3	2	2	AT3G19450.1 | Symbols: CAD4, ATCAD4, CAD, CAD-C | GroES-like zinc-binding alcohol dehydrogenase family protein | chr3:6744859-6747005 FORWARD LENGTH=365	1	3	2	2	3	3	3	2	1	2	2	2	2	1	0	1	2	2	2	1	0	1	13.4	9.3	9.3	39.098	365	365	0	39.039	By MS/MS	By MS/MS	By MS/MS	By MS/MS	By matching	By MS/MS	13.4	13.4	13.4	9.6	4.1	9.6	31988000
AT3G19710.1	AT3G19710.1	AT3G19710.1	1	1	1	AT3G19710.1 | Symbols: BCAT4 | branched-chain aminotransferase4 | chr3:6847202-6849429 REVERSE LENGTH=354	1	1	1	1	1	0	0	0	0	0	1	0	0	0	0	0	1	0	0	0	0	0	5.4	5.4	5.4	39.018	354	354	0	6.0768	By MS/MS						5.4	0	0	0	0	0	1076000
AT3G19760.1	AT3G19760.1	AT3G19760.1	4	2	2	AT3G19760.1 | Symbols: EIF4A-III | eukaryotic initiation factor 4A-III | chr3:6863790-6866242 FORWARD LENGTH=408	1	4	2	2	4	4	2	0	0	0	2	2	0	0	0	0	2	2	0	0	0	0	8.8	6.4	6.4	45.844	408	408	0	4.4524	By MS/MS	By matching	By matching				8.8	8.8	2.5	0	0	0	5751400
AT3G19820.3	AT3G19820.3;AT3G19820.2;AT3G19820.1	AT3G19820.3;AT3G19820.2;AT3G19820.1	1;1;1	1;1;1	1;1;1	AT3G19820.3 | Symbols: DWF1 | cell elongation protein / DWARF1 / DIMINUTO (DIM) | chr3:6879835-6881616 REVERSE LENGTH=561;AT3G19820.2 | Symbols: DWF1, DIM, EVE1, DIM1, CBB1 | cell elongation protein / DWARF1 / DIMINUTO (DIM) | chr3:6879835-6881616 REVERSE	3	1	1	1	1	0	0	0	0	0	1	0	0	0	0	0	1	0	0	0	0	0	1.8	1.8	1.8	65.393	561	561;561;561	0.0054678	1.9251	By MS/MS						1.8	0	0	0	0	0	0
AT3G20000.1	AT3G20000.1	AT3G20000.1	1	1	1	AT3G20000.1 | Symbols: TOM40 | translocase of the outer mitochondrial membrane 40 | chr3:6967685-6970247 FORWARD LENGTH=309	1	1	1	1	1	1	1	1	1	1	1	1	1	1	1	1	1	1	1	1	1	1	4.9	4.9	4.9	34.25	309	309	0	6.6386	By MS/MS	By MS/MS	By MS/MS	By MS/MS	By MS/MS	By MS/MS	4.9	4.9	4.9	4.9	4.9	4.9	16376000
AT3G20050.1	AT3G20050.1	AT3G20050.1	6	6	6	AT3G20050.1 | Symbols: ATTCP-1, TCP-1 | T-complex protein 1 alpha subunit | chr3:6998544-7002266 REVERSE LENGTH=545	1	6	6	6	6	4	0	2	0	1	6	4	0	2	0	1	6	4	0	2	0	1	14.1	14.1	14.1	59.229	545	545	0	27.622	By MS/MS	By MS/MS		By MS/MS		By MS/MS	14.1	8.6	0	3.7	0	1.8	25284000
AT3G20120.2	AT3G20120.2;AT3G20120.1;AT3G20100.1;AT4G15380.1	AT3G20120.2;AT3G20120.1;AT3G20100.1;AT4G15380.1	1;1;1;1	1;1;1;1	1;1;1;1	AT3G20120.2 | Symbols: CYP705A21 | cytochrome P450, family 705, subfamily A, polypeptide 21 | chr3:7024576-7025789 FORWARD LENGTH=378;AT3G20120.1 | Symbols: CYP705A21 | cytochrome P450, family 705, subfamily A, polypeptide 21 | chr3:7024576-7025789 FORWARD	4	1	1	1	1	0	0	0	0	0	1	0	0	0	0	0	1	0	0	0	0	0	4.8	4.8	4.8	42.867	378	378;378;513;517	0.006006	1.7464	By MS/MS						4.8	0	0	0	0	0	1226600
AT3G20330.1	AT3G20330.1	AT3G20330.1	4	4	4	AT3G20330.1 | Symbols: PYRB | PYRIMIDINE B | chr3:7090354-7091904 REVERSE LENGTH=390	1	4	4	4	0	0	0	1	4	2	0	0	0	1	4	2	0	0	0	1	4	2	11	11	11	43.166	390	390	0	10.185				By matching	By MS/MS	By matching	0	0	0	3.1	11	5.6	8097400
AT3G20390.1	AT3G20390.1	AT3G20390.1	5	5	5	AT3G20390.1 | Symbols: | endoribonuclease L-PSP family protein | chr3:7110227-7111695 REVERSE LENGTH=187	1	5	5	5	1	1	0	5	4	5	1	1	0	5	4	5	1	1	0	5	4	5	26.2	26.2	26.2	19.816	187	187	0	24.772	By matching	By matching		By MS/MS	By MS/MS	By MS/MS	4.8	4.8	0	26.2	26.2	26.2	43736000
AT3G20790.1	AT3G20790.1	AT3G20790.1	1	1	1	AT3G20790.1 | Symbols: | NAD(P)-binding Rossmann-fold superfamily protein | chr3:7268802-7271099 FORWARD LENGTH=355	1	1	1	1	1	1	0	0	0	0	1	1	0	0	0	0	1	1	0	0	0	0	3.1	3.1	3.1	38.578	355	355	0	3.3585	By MS/MS	By matching					3.1	3.1	0	0	0	0	3509200
AT3G20820.1	AT3G20820.1	AT3G20820.1	6	6	6	AT3G20820.1 | Symbols: | Leucine-rich repeat (LRR) family protein | chr3:7280930-7282027 FORWARD LENGTH=365	1	6	6	6	1	3	4	5	5	5	1	3	4	5	5	5	1	3	4	5	5	5	21.9	21.9	21.9	39.862	365	365	0	38.853	By matching	By MS/MS	By MS/MS	By MS/MS	By MS/MS	By MS/MS	2.7	8.2	14	19.2	19.2	19.2	60384000
AT3G21220.1	AT3G21220.1	AT3G21220.1	1	1	1	AT3G21220.1 | Symbols: ATMKK5, ATMAP2K_ALPHA, MAP2K_A, MKK5, ATMEK5, MEK5 | MAP kinase kinase 5 | chr3:7445917-7446963 FORWARD LENGTH=348	1	1	1	1	1	0	0	0	0	0	1	0	0	0	0	0	1	0	0	0	0	0	4	4	4	38.329	348	348	0	4.3024	By MS/MS						4	0	0	0	0	0	5158700
AT3G21865.1	AT3G21865.1	AT3G21865.1	1	1	1	AT3G21865.1 | Symbols: PEX22 | peroxin 22 | chr3:7701308-7703218 REVERSE LENGTH=283	1	1	1	1	1	1	0	0	0	0	1	1	0	0	0	0	1	1	0	0	0	0	6.4	6.4	6.4	31.398	283	283	0.0094395	1.5186	By MS/MS	By matching					6.4	6.4	0	0	0	0	2465100
AT3G22060.1	AT3G22060.1	AT3G22060.1	1	1	1	AT3G22060.1 | Symbols: | Receptor-like protein kinase-related family protein | chr3:7771065-7772137 FORWARD LENGTH=252	1	1	1	1	0	0	0	1	1	1	0	0	0	1	1	1	0	0	0	1	1	1	4.4	4.4	4.4	27.863	252	252	0	4.0804				By matching	By MS/MS	By MS/MS	0	0	0	4.4	4.4	4.4	2105100
AT3G22110.1	AT3G22110.1;AT4G15165.1	AT3G22110.1	3;1	3;1	3;1	AT3G22110.1 | Symbols: PAC1 | 20S proteasome alpha subunit C1 | chr3:7792819-7793571 REVERSE LENGTH=250	2	3	3	3	2	2	2	0	0	1	2	2	2	0	0	1	2	2	2	0	0	1	19.2	19.2	19.2	27.475	250	250;208	0	25.578	By MS/MS	By MS/MS	By MS/MS			By matching	15.6	10	15.6	0	0	9.2	15014000
AT3G22200.1	AT3G22200.1;AT3G22200.2	AT3G22200.1;AT3G22200.2	9;9	9;9	9;9	AT3G22200.1 | Symbols: POP2, GABA-T, HER1 | Pyridoxal phosphate (PLP)-dependent transferases superfamily protein | chr3:7835286-7838863 FORWARD LENGTH=504;AT3G22200.2 | Symbols: POP2 | Pyridoxal phosphate (PLP)-dependent transferases superfamily protein |	2	9	9	9	9	9	3	6	5	6	9	9	3	6	5	6	9	9	3	6	5	6	30	30	30	55.187	504	504;513	0	92.03	By MS/MS	By MS/MS	By MS/MS	By MS/MS	By MS/MS	By MS/MS	30	30	6.9	21.4	15.9	21.4	144250000
AT3G22230.1	AT3G22230.1;AT2G32220.1	AT3G22230.1;AT2G32220.1	4;2	1;0	1;0	AT3G22230.1 | Symbols: | Ribosomal L27e protein family | chr3:7844136-7844543 REVERSE LENGTH=135;AT2G32220.1 | Symbols: | Ribosomal L27e protein family | chr2:13678945-13679352 FORWARD LENGTH=135	2	4	1	1	4	3	4	2	1	2	1	1	1	0	0	1	1	1	1	0	0	1	23.7	12.6	12.6	15.614	135	135;135	0	7.7747	By matching	By MS/MS	By MS/MS	By matching	By matching	By MS/MS	23.7	18.5	23.7	11.9	5.9	18.5	6902800
AT3G22845.1	AT3G22845.1	AT3G22845.1	1	1	1	AT3G22845.1 | Symbols: | emp24/gp25L/p24 family/GOLD family protein | chr3:8087373-8088550 FORWARD LENGTH=214	1	1	1	1	1	1	1	0	0	0	1	1	1	0	0	0	1	1	1	0	0	0	5.1	5.1	5.1	24.281	214	214	0	4.1955	By MS/MS	By MS/MS	By MS/MS				5.1	5.1	5.1	0	0	0	841890
AT3G22890.1	AT3G22890.1	AT3G22890.1	3	3	2	AT3G22890.1 | Symbols: APS1 | ATP sulfurylase 1 | chr3:8112837-8114734 FORWARD LENGTH=463	1	3	3	2	1	1	1	1	1	3	1	1	1	1	1	3	0	0	0	0	0	2	5.8	5.8	4.3	51.458	463	463	0	5.6271	By MS/MS	By MS/MS	By MS/MS	By MS/MS	By MS/MS	By MS/MS	1.5	1.5	1.5	1.5	1.5	5.8	26792000
AT3G23370.1	AT3G23370.1	AT3G23370.1	1	1	1	AT3G23370.1 | Symbols: | RNA-binding (RRM/RBD/RNP motifs) family protein | chr3:8357613-8360792 FORWARD LENGTH=811	1	1	1	1	0	0	0	1	0	0	0	0	0	1	0	0	0	0	0	1	0	0	1.7	1.7	1.7	89.447	811	811	0	3.7075				By MS/MS			0	0	0	1.7	0	0	9476300
AT3G23400.1	AT3G23400.1	AT3G23400.1	19	19	19	AT3G23400.1 | Symbols: FIB4 | Plastid-lipid associated protein PAP / fibrillin family protein | chr3:8376636-8378225 REVERSE LENGTH=284	1	19	19	19	16	17	16	11	10	11	16	17	16	11	10	11	16	17	16	11	10	11	63.4	63.4	63.4	30.454	284	284	0	236.7	By MS/MS	By MS/MS	By MS/MS	By MS/MS	By MS/MS	By MS/MS	62.3	63.4	60.2	45.1	44.4	45.1	4321500000
AT3G23490.1	AT3G23490.1	AT3G23490.1	3	3	3	AT3G23490.1 | Symbols: CYN | cyanase | chr3:8423238-8424415 REVERSE LENGTH=168	1	3	3	3	3	3	2	3	2	2	3	3	2	3	2	2	3	3	2	3	2	2	28	28	28	18.592	168	168	0	19.977	By MS/MS	By MS/MS	By MS/MS	By MS/MS	By MS/MS	By MS/MS	28	28	14.9	28	14.9	14.9	55699000
AT3G23600.2	AT3G23600.2;AT3G23600.1	AT3G23600.2;AT3G23600.1	7;7	7;7	7;7	AT3G23600.2 | Symbols: | alpha/beta-Hydrolases superfamily protein | chr3:8473833-8475655 FORWARD LENGTH=236;AT3G23600.1 | Symbols: | alpha/beta-Hydrolases superfamily protein | chr3:8473833-8475655 FORWARD LENGTH=239	2	7	7	7	7	6	4	2	3	3	7	6	4	2	3	3	7	6	4	2	3	3	49.2	49.2	49.2	25.563	236	236;239	0	49.81	By MS/MS	By MS/MS	By MS/MS	By MS/MS	By MS/MS	By MS/MS	49.2	40.7	23.3	13.6	17.8	17.8	138940000
AT3G23810.1	AT3G23810.1	AT3G23810.1	20	7	7	AT3G23810.1 | Symbols: SAHH2, ATSAHH2 | S-adenosyl-l-homocysteine (SAH) hydrolase 2 | chr3:8588013-8589671 REVERSE LENGTH=485	1	20	7	7	20	18	15	9	10	9	7	7	5	2	2	1	7	7	5	2	2	1	61.2	30.9	30.9	53.159	485	485	0	95.925	By MS/MS	By MS/MS	By MS/MS	By MS/MS	By MS/MS	By MS/MS	61.2	61.2	44.9	30.7	32.6	27.2	185590000
AT3G23920.1	AT3G23920.1	AT3G23920.1	1	1	1	AT3G23920.1 | Symbols: BAM1, BMY7, TR-BAMY | beta-amylase 1 | chr3:8641722-8644199 FORWARD LENGTH=575	1	1	1	1	1	1	0	0	0	0	1	1	0	0	0	0	1	1	0	0	0	0	3	3	3	63.762	575	575	0	4.9635	By MS/MS	By matching					3	3	0	0	0	0	2101700
AT3G23990.1	AT3G23990.1	AT3G23990.1	10	10	5	AT3G23990.1 | Symbols: HSP60, HSP60-3B | heat shock protein 60 | chr3:8669013-8672278 FORWARD LENGTH=577	1	10	10	5	7	7	2	8	5	8	7	7	2	8	5	8	3	3	0	4	1	4	20.5	20.5	13.3	61.28	577	577	0	33.254	By MS/MS	By MS/MS	By MS/MS	By MS/MS	By MS/MS	By MS/MS	13.2	13.2	3.6	16.6	9.2	15.4	112090000
AT3G24160.1	AT3G24160.1	AT3G24160.1	1	1	1	AT3G24160.1 | Symbols: PMP | putative type 1 membrane protein | chr3:8726241-8729023 FORWARD LENGTH=364	1	1	1	1	1	0	1	0	0	0	1	0	1	0	0	0	1	0	1	0	0	0	3	3	3	39.133	364	364	0.0030769	2.0718	By MS/MS		By MS/MS				3	0	3	0	0	0	3106200
AT3G24170.3	AT3G24170.3;AT3G24170.2;AT3G24170.1	AT3G24170.3;AT3G24170.2;AT3G24170.1	11;11;11	11;11;11	11;11;11	AT3G24170.3 | Symbols: ATGR1, GR1 | glutathione-disulfide reductase | chr3:8729762-8734115 REVERSE LENGTH=499;AT3G24170.2 | Symbols: ATGR1, GR1 | glutathione-disulfide reductase | chr3:8729762-8734115 REVERSE LENGTH=499;AT3G24170.1 | Symbols: ATGR1, GR1 |	3	11	11	11	9	9	5	5	5	6	9	9	5	5	5	6	9	9	5	5	5	6	40.1	40.1	40.1	53.87	499	499;499;499	0	107.96	By MS/MS	By MS/MS	By MS/MS	By MS/MS	By MS/MS	By MS/MS	33.5	36.9	18.8	19.8	16.8	18.6	187730000
AT3G24503.1	AT3G24503.1	AT3G24503.1	8	8	8	AT3G24503.1 | Symbols: ALDH2C4, ALDH1A, REF1 | aldehyde dehydrogenase 2C4 | chr3:8919732-8923029 REVERSE LENGTH=501	1	8	8	8	8	6	5	3	0	1	8	6	5	3	0	1	8	6	5	3	0	1	24.4	24.4	24.4	54.36	501	501	0	42.437	By MS/MS	By MS/MS	By MS/MS	By MS/MS		By matching	24.4	17.6	14.6	8.8	0	2.8	67317000
AT3G24830.1	AT3G24830.1;AT5G48760.2;AT5G48760.1	AT3G24830.1;AT5G48760.2;AT5G48760.1	9;5;5	9;5;5	4;0;0	AT3G24830.1 | Symbols: | Ribosomal protein L13 family protein | chr3:9064613-9065871 FORWARD LENGTH=206;AT5G48760.2 | Symbols: | Ribosomal protein L13 family protein | chr5:19771315-19772686 REVERSE LENGTH=206;AT5G48760.1 | Symbols: | Ribosomal protein	3	9	9	4	8	6	7	2	2	3	8	6	7	2	2	3	4	4	4	1	1	1	46.1	46.1	24.3	23.459	206	206;206;206	0	40.091	By MS/MS	By MS/MS	By MS/MS	By MS/MS	By MS/MS	By MS/MS	46.1	34	34	13.1	13.1	18.9	103100000
AT3G25230.1	AT3G25230.1;AT3G25230.2	AT3G25230.1;AT3G25230.2	2;2	2;2	2;2	AT3G25230.1 | Symbols: ROF1, ATFKBP62, FKBP62 | rotamase FKBP 1 | chr3:9188257-9191137 FORWARD LENGTH=551;AT3G25230.2 | Symbols: ROF1, ATFKBP62, FKBP62 | rotamase FKBP 1 | chr3:9188257-9191175 FORWARD LENGTH=562	2	2	2	2	2	2	0	0	0	0	2	2	0	0	0	0	2	2	0	0	0	0	4.4	4.4	4.4	61.452	551	551;562	0	10.805	By MS/MS	By MS/MS					4.4	4.4	0	0	0	0	23581000
AT3G25520.1	AT3G25520.1;AT3G25520.2	AT3G25520.1;AT3G25520.2	13;11	13;11	4;4	AT3G25520.1 | Symbols: ATL5, PGY3, OLI5, RPL5A | ribosomal protein L5 | chr3:9269573-9271327 REVERSE LENGTH=301;AT3G25520.2 | Symbols: ATL5 | ribosomal protein L5 | chr3:9269573-9270434 REVERSE LENGTH=190	2	13	13	4	12	12	9	7	8	7	12	12	9	7	8	7	3	4	4	1	1	3	53.2	53.2	4.7	34.358	301	301;190	0	142.73	By MS/MS	By MS/MS	By MS/MS	By MS/MS	By MS/MS	By MS/MS	53.2	42.9	30.2	40.2	40.5	25.9	674200000
AT3G25530.2	AT3G25530.2;AT3G25530.1	AT3G25530.2;AT3G25530.1	6;6	6;6	6;6	AT3G25530.2 | Symbols: GHBDH, ATGHBDH, GLYR1, GR1 | glyoxylate reductase 1 | chr3:9271949-9273514 REVERSE LENGTH=278;AT3G25530.1 | Symbols: GHBDH, ATGHBDH, GLYR1, GR1 | glyoxylate reductase 1 | chr3:9271949-9273514 REVERSE LENGTH=289	2	6	6	6	4	4	3	3	3	4	4	4	3	3	3	4	4	4	3	3	3	4	39.9	39.9	39.9	29.519	278	278;289	0	50.765	By MS/MS	By MS/MS	By MS/MS	By MS/MS	By MS/MS	By MS/MS	22.7	25.9	17.6	17.6	17.6	26.6	103900000
AT3G25760.1	AT3G25760.1	AT3G25760.1	1	1	1	AT3G25760.1 | Symbols: AOC1, ERD12 | allene oxide cyclase 1 | chr3:9403972-9405105 FORWARD LENGTH=254	1	1	1	1	0	1	1	0	0	0	0	1	1	0	0	0	0	1	1	0	0	0	4.7	4.7	4.7	27.801	254	254	0	3.8415		By MS/MS	By MS/MS				0	4.7	4.7	0	0	0	1288600
AT3G25770.1	AT3G25770.1	AT3G25770.1	1	1	1	AT3G25770.1 | Symbols: AOC2 | allene oxide cyclase 2 | chr3:9406975-9407839 FORWARD LENGTH=253	1	1	1	1	0	1	1	0	0	0	0	1	1	0	0	0	0	1	1	0	0	0	5.1	5.1	5.1	27.635	253	253	0	3.606		By MS/MS	By MS/MS				0	5.1	5.1	0	0	0	1983500
AT3G25860.1	AT3G25860.1	AT3G25860.1	5	5	5	AT3G25860.1 | Symbols: LTA2, PLE2 | 2-oxoacid dehydrogenases acyltransferase family protein | chr3:9460632-9462585 FORWARD LENGTH=480	1	5	5	5	1	0	0	4	3	3	1	0	0	4	3	3	1	0	0	4	3	3	14.2	14.2	14.2	50.08	480	480	0	22.806	By MS/MS			By MS/MS	By MS/MS	By MS/MS	2.9	0	0	11.2	7.9	7.9	21303000
AT3G25920.1	AT3G25920.1	AT3G25920.1	5	5	5	AT3G25920.1 | Symbols: RPL15 | ribosomal protein L15 | chr3:9491268-9492558 REVERSE LENGTH=277	1	5	5	5	0	0	0	5	5	5	0	0	0	5	5	5	0	0	0	5	5	5	24.5	24.5	24.5	29.707	277	277	0	27.988				By MS/MS	By MS/MS	By MS/MS	0	0	0	24.5	24.5	24.5	52742000
AT3G26060.1	AT3G26060.1;AT3G26060.2	AT3G26060.1;AT3G26060.2	7;7	7;7	7;7	AT3G26060.1 | Symbols: ATPRX Q | Thioredoxin superfamily protein | chr3:9524807-9526123 FORWARD LENGTH=216;AT3G26060.2 | Symbols: ATPRX Q | Thioredoxin superfamily protein | chr3:9524807-9526123 FORWARD LENGTH=217	2	7	7	7	2	6	2	6	7	7	2	6	2	6	7	7	2	6	2	6	7	7	32.4	32.4	32.4	23.678	216	216;217	0	56.999	By MS/MS	By MS/MS	By MS/MS	By MS/MS	By MS/MS	By MS/MS	14.8	31.5	14.8	31.5	32.4	32.4	225440000
AT3G26070.1	AT3G26070.1;AT3G26080.1	AT3G26070.1	7;2	7;2	7;2	AT3G26070.1 | Symbols: | Plastid-lipid associated protein PAP / fibrillin family protein | chr3:9526904-9528199 FORWARD LENGTH=242	2	7	7	7	4	6	6	5	3	5	4	6	6	5	3	5	4	6	6	5	3	5	38.4	38.4	38.4	27.163	242	242;234	0	42.512	By MS/MS	By MS/MS	By MS/MS	By MS/MS	By MS/MS	By MS/MS	21.5	32.6	32.2	27.3	15.3	27.3	120850000
AT3G53290.1	AT3G53290.1;AT3G53300.1;AT3G53280.1;AT3G44250.1;AT3G26190.1;AT3G26200.1;AT3G26220.1	AT3G53290.1;AT3G53300.1;AT3G53280.1;AT3G44250.1;AT3G26190.1;AT3G26200.1;AT3G26220.1	1;1;1;1;1;1;1	1;1;1;1;1;1;1	1;1;1;1;1;1;1	AT3G53290.1 | Symbols: CYP71B30P | cytochrome P450, family 71, subfamily B, polypeptide 30 pseudogene | chr3:19758157-19759603 FORWARD LENGTH=407;AT3G53300.1 | Symbols: CYP71B31 | cytochrome P450, family 71, subfamily B, polypeptide 31 | chr3:19760525-1976	7	1	1	1	1	1	0	0	0	0	1	1	0	0	0	0	1	1	0	0	0	0	2.7	2.7	2.7	46.502	407	407;498;498;499;499;500;501	0	4.7658	By MS/MS	By MS/MS					2.7	2.7	0	0	0	0	2615100
AT3G26290.1	AT3G26290.1;AT3G26300.1	AT3G26290.1	4;1	4;1	4;1	AT3G26290.1 | Symbols: CYP71B26 | cytochrome P450, family 71, subfamily B, polypeptide 26 | chr3:9632770-9634439 REVERSE LENGTH=500	2	4	4	4	4	3	0	0	0	0	4	3	0	0	0	0	4	3	0	0	0	0	11.8	11.8	11.8	57.08	500	500;500	0	21.374	By MS/MS	By MS/MS					11.8	8.6	0	0	0	0	38848000
AT3G26450.1	AT3G26450.1	AT3G26450.1	9	7	5	AT3G26450.1 | Symbols: | Polyketide cyclase/dehydrase and lipid transport superfamily protein | chr3:9681593-9683299 REVERSE LENGTH=152	1	9	7	5	8	9	8	4	5	5	6	7	6	2	3	3	4	5	5	2	2	1	55.3	50.7	31.6	17.791	152	152	0	110.46	By MS/MS	By MS/MS	By MS/MS	By MS/MS	By MS/MS	By MS/MS	46.7	55.3	46.7	27	25.7	35.5	224240000
AT3G26520.1	AT3G26520.1	AT3G26520.1	2	2	2	AT3G26520.1 | Symbols: TIP2, SITIP, GAMMA-TIP2, TIP1;2 | tonoplast intrinsic protein 2 | chr3:9722770-9723703 REVERSE LENGTH=253	1	2	2	2	2	2	2	2	2	2	2	2	2	2	2	2	2	2	2	2	2	2	17	17	17	25.848	253	253	0	162.67	By MS/MS	By MS/MS	By MS/MS	By MS/MS	By MS/MS	By MS/MS	17	17	17	17	17	17	3424200000
AT3G26618.1	AT3G26618.1;AT1G12920.1	AT3G26618.1;AT1G12920.1	2;1	2;1	2;1	AT3G26618.1 | Symbols: ERF1-3 | eukaryotic release factor 1-3 | chr3:9788854-9790161 FORWARD LENGTH=435;AT1G12920.1 | Symbols: ERF1-2 | eukaryotic release factor 1-2 | chr1:4396555-4397859 REVERSE LENGTH=434	2	2	2	2	2	2	0	0	0	0	2	2	0	0	0	0	2	2	0	0	0	0	3.9	3.9	3.9	49.007	435	435;434	0	4.1202	By MS/MS	By MS/MS					3.9	3.9	0	0	0	0	13088000
AT3G26650.1	AT3G26650.1	AT3G26650.1	29	25	13	AT3G26650.1 | Symbols: GAPA, GAPA-1 | glyceraldehyde 3-phosphate dehydrogenase A subunit | chr3:9795226-9796848 FORWARD LENGTH=396	1	29	25	13	15	15	13	26	26	29	14	14	12	23	23	25	5	5	4	11	12	13	60.4	51.3	27	42.489	396	396	0	323.31	By MS/MS	By MS/MS	By MS/MS	By MS/MS	By MS/MS	By MS/MS	41.7	41.7	39.1	57.6	57.6	60.4	4273000000
AT3G27110.2	AT3G27110.2;AT3G27110.1	AT3G27110.2;AT3G27110.1	2;2	2;2	2;2	AT3G27110.2 | Symbols: | Peptidase family M48 family protein | chr3:9998006-9999892 FORWARD LENGTH=344;AT3G27110.1 | Symbols: | Peptidase family M48 family protein | chr3:9998006-9999892 FORWARD LENGTH=344	2	2	2	2	0	2	1	0	0	0	0	2	1	0	0	0	0	2	1	0	0	0	6.1	6.1	6.1	37.948	344	344;344	0.0030694	2.0452		By MS/MS	By MS/MS				0	6.1	3.2	0	0	0	3005200
AT3G27120.1	AT3G27120.1	AT3G27120.1	1	1	1	AT3G27120.1 | Symbols: | P-loop containing nucleoside triphosphate hydrolases superfamily protein | chr3:10000248-10003265 REVERSE LENGTH=476	1	1	1	1	1	1	0	0	0	0	1	1	0	0	0	0	1	1	0	0	0	0	2.5	2.5	2.5	52.519	476	476	0	6.3859	By MS/MS	By MS/MS					2.5	2.5	0	0	0	0	12606000
AT3G27240.1	AT3G27240.1	AT3G27240.1	3	3	1	AT3G27240.1 | Symbols: | Cytochrome C1 family | chr3:10056144-10058370 REVERSE LENGTH=307	1	3	3	1	3	3	3	2	2	2	3	3	3	2	2	2	1	1	1	1	0	1	13.7	13.7	5.2	33.65	307	307	0	9.3204	By MS/MS	By MS/MS	By MS/MS	By matching	By matching	By MS/MS	13.7	13.7	13.7	11.1	8.5	11.1	66499000
AT3G27280.2	AT3G27280.2;AT3G27280.1	AT3G27280.2;AT3G27280.1	3;3	1;1	1;1	AT3G27280.2 | Symbols: ATPHB4, PHB4 | prohibitin 4 | chr3:10076904-10078051 FORWARD LENGTH=279;AT3G27280.1 | Symbols: ATPHB4, PHB4 | prohibitin 4 | chr3:10076904-10078051 FORWARD LENGTH=279	2	3	1	1	2	3	3	2	1	3	1	1	1	1	0	1	1	1	1	1	0	1	10	2.9	2.9	30.638	279	279;279	1	-2	By MS/MS	By matching	By matching	By MS/MS	By matching	By MS/MS	6.8	10	10	6.8	3.9	10	8974100
AT3G27300.3	AT3G27300.3;AT3G27300.2;AT3G27300.1	AT3G27300.3;AT3G27300.2;AT3G27300.1	7;7;7	7;7;7	7;7;7	AT3G27300.3 | Symbols: G6PD5 | glucose-6-phosphate dehydrogenase 5 | chr3:10083318-10086288 REVERSE LENGTH=516;AT3G27300.2 | Symbols: G6PD5 | glucose-6-phosphate dehydrogenase 5 | chr3:10083318-10086288 REVERSE LENGTH=516;AT3G27300.1 | Symbols: G6PD5 | glu	3	7	7	7	6	5	3	3	2	3	6	5	3	3	2	3	6	5	3	3	2	3	17.1	17.1	17.1	59.156	516	516;516;516	0	22.404	By MS/MS	By MS/MS	By MS/MS	By MS/MS	By MS/MS	By MS/MS	17.1	11	7.4	7	4.7	7	63747000
AT3G27380.2	AT3G27380.2;AT3G27380.1;AT5G40650.1	AT3G27380.2;AT3G27380.1;AT5G40650.1	1;1;1	1;1;1	1;1;1	AT3G27380.2 | Symbols: SDH2-1 | succinate dehydrogenase 2-1 | chr3:10131209-10132673 REVERSE LENGTH=279;AT3G27380.1 | Symbols: SDH2-1 | succinate dehydrogenase 2-1 | chr3:10131209-10132673 REVERSE LENGTH=279;AT5G40650.1 | Symbols: SDH2-2 | succinate dehydr	3	1	1	1	1	1	0	0	0	0	1	1	0	0	0	0	1	1	0	0	0	0	4.3	4.3	4.3	31.171	279	279;279;280	0	5.3932	By MS/MS	By MS/MS					4.3	4.3	0	0	0	0	4744500
AT3G27850.1	AT3G27850.1;AT3G27830.1	AT3G27850.1;AT3G27830.1	7;7	7;7	7;7	AT3G27850.1 | Symbols: RPL12-C | ribosomal protein L12-C | chr3:10324905-10325468 FORWARD LENGTH=187;AT3G27830.1 | Symbols: RPL12-A, RPL12 | ribosomal protein L12-A | chr3:10318576-10319151 FORWARD LENGTH=191	2	7	7	7	1	1	1	6	7	7	1	1	1	6	7	7	1	1	1	6	7	7	22.5	22.5	22.5	19.682	187	187;191	0	38.635	By MS/MS	By MS/MS	By MS/MS	By MS/MS	By MS/MS	By MS/MS	7.5	7.5	7.5	22.5	22.5	22.5	204450000
AT3G27890.1	AT3G27890.1	AT3G27890.1	3	3	3	AT3G27890.1 | Symbols: NQR | NADPH:quinone oxidoreductase | chr3:10350807-10351938 REVERSE LENGTH=196	1	3	3	3	2	2	1	2	2	1	2	2	1	2	2	1	2	2	1	2	2	1	33.7	33.7	33.7	21.556	196	196	0	11.536	By MS/MS	By MS/MS	By MS/MS	By MS/MS	By MS/MS	By MS/MS	21.9	17.9	6.1	17.9	21.9	6.1	26478000
AT3G27925.1	AT3G27925.1	AT3G27925.1	7	7	7	AT3G27925.1 | Symbols: DEGP1, Deg1 | DegP protease 1 | chr3:10366659-10368864 REVERSE LENGTH=439	1	7	7	7	2	7	3	6	6	6	2	7	3	6	6	6	2	7	3	6	6	6	27.3	27.3	27.3	46.673	439	439	0	53.619	By MS/MS	By MS/MS	By MS/MS	By MS/MS	By MS/MS	By MS/MS	9.3	27.3	9.3	25.3	21	21	62010000
AT3G28220.1	AT3G28220.1	AT3G28220.1	1	1	1	AT3G28220.1 | Symbols: | TRAF-like family protein | chr3:10524420-10526497 FORWARD LENGTH=370	1	1	1	1	1	0	0	1	1	1	1	0	0	1	1	1	1	0	0	1	1	1	3.2	3.2	3.2	42.886	370	370	0	3.1963	By matching			By matching	By matching	By MS/MS	3.2	0	0	3.2	3.2	3.2	10741000
AT3G28270.2	AT3G28270.2;AT3G28270.1	AT3G28270.2;AT3G28270.1	5;5	5;5	5;5	AT3G28270.2 | Symbols: | Protein of unknown function (DUF677) | chr3:10538725-10539849 FORWARD LENGTH=374;AT3G28270.1 | Symbols: | Protein of unknown function (DUF677) | chr3:10538725-10539849 FORWARD LENGTH=374	2	5	5	5	4	5	1	4	3	5	4	5	1	4	3	5	4	5	1	4	3	5	20.1	20.1	20.1	41.612	374	374;374	0	15.522	By MS/MS	By MS/MS	By matching	By MS/MS	By MS/MS	By MS/MS	14.4	20.1	2.1	14.4	10.2	20.1	49025000
AT3G28300.1	AT3G28300.1;AT3G28290.1	AT3G28300.1;AT3G28290.1	2;2	2;2	2;2	AT3G28300.1 | Symbols: AT14A | Protein of unknown function (DUF677) | chr3:10566106-10567263 FORWARD LENGTH=385;AT3G28290.1 | Symbols: AT14A | Protein of unknown function (DUF677) | chr3:10547873-10549030 FORWARD LENGTH=385	2	2	2	2	2	2	0	0	0	0	2	2	0	0	0	0	2	2	0	0	0	0	6.5	6.5	6.5	42.954	385	385;385	0	14.411	By MS/MS	By MS/MS					6.5	6.5	0	0	0	0	25844000
AT3G28710.1	AT3G28710.1	AT3G28710.1	13	13	3	AT3G28710.1 | Symbols: | ATPase, V0/A0 complex, subunit C/D | chr3:10773144-10775594 REVERSE LENGTH=351	1	13	13	3	13	12	9	1	0	0	13	12	9	1	0	0	3	3	2	0	0	0	57	57	9.1	40.791	351	351	0	207.89	By MS/MS	By MS/MS	By MS/MS	By matching			57	48.7	31.6	5.7	0	0	361380000
AT3G28715.1	AT3G28715.1;AT3G28715.2	AT3G28715.1;AT3G28715.2	12;10	2;1	2;1	AT3G28715.1 | Symbols: | ATPase, V0/A0 complex, subunit C/D | chr3:10778025-10780350 FORWARD LENGTH=351;AT3G28715.2 | Symbols: | ATPase, V0/A0 complex, subunit C/D | chr3:10778025-10780350 FORWARD LENGTH=343	2	12	2	2	12	11	9	1	0	0	2	2	2	0	0	0	2	2	2	0	0	0	57	9.1	9.1	40.787	351	351;343	0	31.381	By MS/MS	By MS/MS	By MS/MS	By matching			57	48.7	32.8	5.7	0	0	79942000
AT3G28720.1	AT3G28720.1	AT3G28720.1	1	1	1	AT3G28720.1 | Symbols: | unknown protein; FUNCTIONS IN: molecular_function unknown; INVOLVED IN: biological_process unknown; LOCATED IN: cellular_component unknown; EXPRESSED IN: 25 plant structures; EXPRESSED DURING: 13 growth stages; BEST Arabidopsis th	1	1	1	1	1	0	0	0	0	0	1	0	0	0	0	0	1	0	0	0	0	0	2	2	2	76.473	687	687	0	4.1769	By MS/MS						2	0	0	0	0	0	0
AT3G28940.1	AT3G28940.1	AT3G28940.1	6	6	6	AT3G28940.1 | Symbols: | AIG2-like (avirulence induced gene) family protein | chr3:10968324-10969311 REVERSE LENGTH=169	1	6	6	6	4	5	4	1	3	2	4	5	4	1	3	2	4	5	4	1	3	2	39.1	39.1	39.1	19.465	169	169	0	43.487	By MS/MS	By MS/MS	By MS/MS	By MS/MS	By MS/MS	By MS/MS	29	34.9	24.3	10.1	31.4	24.3	46716000
AT3G29320.1	AT3G29320.1	AT3G29320.1	2	1	1	AT3G29320.1 | Symbols: | Glycosyl transferase, family 35 | chr3:11252871-11257587 FORWARD LENGTH=962	1	2	1	1	1	1	0	2	1	2	0	0	0	1	0	1	0	0	0	1	0	1	3.6	2	2	108.58	962	962	0.0054512	1.8931	By matching	By matching		By MS/MS	By matching	By matching	1.7	1.7	0	3.6	1.7	3.6	2075000
AT3G29360.2	AT3G29360.2;AT3G29360.1;AT5G15490.1;AT1G26570.1	AT3G29360.2;AT3G29360.1;AT5G15490.1	8;8;6;2	8;8;6;2	4;4;2;0	AT3G29360.2 | Symbols: | UDP-glucose 6-dehydrogenase family protein | chr3:11267375-11268817 REVERSE LENGTH=480;AT3G29360.1 | Symbols: | UDP-glucose 6-dehydrogenase family protein | chr3:11267375-11268817 REVERSE LENGTH=480;AT5G15490.1 | Symbols: | UDP-	4	8	8	4	6	7	6	3	1	2	6	7	6	3	1	2	3	4	2	1	0	0	20.8	20.8	10.2	53.172	480	480;480;480;481	0	76.981	By MS/MS	By MS/MS	By MS/MS	By MS/MS	By MS/MS	By MS/MS	12.7	17.7	18.8	7.7	2.5	4.6	113540000
AT3G42050.1	AT3G42050.1	AT3G42050.1	18	18	18	AT3G42050.1 | Symbols: | vacuolar ATP synthase subunit H family protein | chr3:14228846-14232228 REVERSE LENGTH=441	1	18	18	18	16	17	14	0	0	0	16	17	14	0	0	0	16	17	14	0	0	0	56.5	56.5	56.5	50.284	441	441	0	194.9	By MS/MS	By MS/MS	By MS/MS				51.9	52.4	43.5	0	0	0	516220000
AT3G43800.1	AT3G43800.1	AT3G43800.1	3	3	3	AT3G43800.1 | Symbols: ATGSTU27, GSTU27 | glutathione S-transferase tau 27 | chr3:15660929-15661784 FORWARD LENGTH=227	1	3	3	3	3	3	0	0	0	0	3	3	0	0	0	0	3	3	0	0	0	0	12.3	12.3	12.3	26.761	227	227	0	2.9801	By MS/MS	By MS/MS					12.3	12.3	0	0	0	0	8218900
AT3G44100.1	AT3G44100.1	AT3G44100.1	3	3	3	AT3G44100.1 | Symbols: | MD-2-related lipid recognition domain-containing protein | chr3:15866162-15867273 REVERSE LENGTH=152	1	3	3	3	0	0	0	3	2	2	0	0	0	3	2	2	0	0	0	3	2	2	21.1	21.1	21.1	16.07	152	152	0	13.388				By MS/MS	By MS/MS	By MS/MS	0	0	0	21.1	18.4	18.4	37288000
AT3G44110.2	AT3G44110.2;AT3G44110.1;AT5G22060.1	AT3G44110.2;AT3G44110.1;AT5G22060.1	2;2;1	2;2;1	2;2;1	AT3G44110.2 | Symbols: ATJ3, ATJ | DNAJ homologue 3 | chr3:15869179-15871059 REVERSE LENGTH=343;AT3G44110.1 | Symbols: ATJ3, ATJ | DNAJ homologue 3 | chr3:15869115-15871059 REVERSE LENGTH=420;AT5G22060.1 | Symbols: ATJ2, J2 | DNAJ homologue 2 | chr5:730379	3	2	2	2	2	1	0	0	0	0	2	1	0	0	0	0	2	1	0	0	0	0	12	12	12	37.674	343	343;420;419	0	2.8038	By MS/MS	By MS/MS					12	4.7	0	0	0	0	5584600
AT3G44300.1	AT3G44300.1	AT3G44300.1	7	3	3	AT3G44300.1 | Symbols: NIT2, AtNIT2 | nitrilase 2 | chr3:15983351-15985172 FORWARD LENGTH=339	1	7	3	3	7	7	5	5	3	4	3	3	1	1	0	0	3	3	1	1	0	0	30.4	15	15	37.153	339	339	0	51.844	By MS/MS	By MS/MS	By matching	By matching	By matching	By matching	30.4	30.4	20.9	20.4	13	15.3	59532000
AT3G44310.3	AT3G44310.3;AT3G44310.1;AT3G44310.2	AT3G44310.3;AT3G44310.1;AT3G44310.2	16;16;9	16;16;9	11;11;5	AT3G44310.3 | Symbols: NIT1, ATNIT1, NITI | nitrilase 1 | chr3:15986901-15988841 FORWARD LENGTH=346;AT3G44310.1 | Symbols: NIT1, ATNIT1, NITI | nitrilase 1 | chr3:15986901-15988841 FORWARD LENGTH=346;AT3G44310.2 | Symbols: NIT1, ATNIT1, NITI | nitrilase 1	3	16	16	11	16	16	14	14	12	13	16	16	14	14	12	13	11	11	9	9	8	8	56.9	56.9	41.9	38.152	346	346;346;224	0	233.08	By MS/MS	By MS/MS	By MS/MS	By MS/MS	By MS/MS	By MS/MS	56.9	56.9	56.1	56.6	54.3	56.1	1354300000
AT3G44320.1	AT3G44320.1	AT3G44320.1	4	2	2	AT3G44320.1 | Symbols: NIT3, AtNIT3 | nitrilase 3 | chr3:15993419-15995493 FORWARD LENGTH=346	1	4	2	2	4	4	4	4	4	4	2	2	2	2	2	2	2	2	2	2	2	2	17.1	6.4	6.4	38.022	346	346	0	62.575	By MS/MS	By MS/MS	By MS/MS	By MS/MS	By MS/MS	By MS/MS	17.1	17.1	17.1	17.1	17.1	17.1	291480000
AT3G44330.1	AT3G44330.1	AT3G44330.1	2	2	2	AT3G44330.1 | Symbols: | INVOLVED IN: protein processing; LOCATED IN: mitochondrion, endoplasmic reticulum, plasma membrane, vacuole; EXPRESSED IN: 25 plant structures; EXPRESSED DURING: 13 growth stages; CONTAINS InterPro DOMAIN/s: Nicalin (InterPro:IPR0	1	2	2	2	2	1	1	0	0	0	2	1	1	0	0	0	2	1	1	0	0	0	4.8	4.8	4.8	62.202	565	565	0	22.249	By MS/MS	By MS/MS	By MS/MS				4.8	1.9	1.9	0	0	0	13914000
AT3G44340.2	AT3G44340.2;AT3G44340.1	AT3G44340.2;AT3G44340.1	2;2	2;2	2;2	AT3G44340.2 | Symbols: CEF | clone eighty-four | chr3:16012084-16019873 REVERSE LENGTH=1069;AT3G44340.1 | Symbols: CEF | clone eighty-four | chr3:16011923-16019873 REVERSE LENGTH=1096	2	2	2	2	2	0	0	0	0	0	2	0	0	0	0	0	2	0	0	0	0	0	3.2	3.2	3.2	114.68	1069	1069;1096	0	11.347	By MS/MS						3.2	0	0	0	0	0	3360000
AT3G44620.1	AT3G44620.1;AT3G44620.2	AT3G44620.1;AT3G44620.2	1;1	1;1	1;1	AT3G44620.1 | Symbols: | protein tyrosine phosphatases;protein tyrosine phosphatases | chr3:16193858-16195422 FORWARD LENGTH=239;AT3G44620.2 | Symbols: | protein tyrosine phosphatases;protein tyrosine phosphatases | chr3:16193858-16195422 FORWARD LENGTH=	2	1	1	1	1	0	0	1	1	1	1	0	0	1	1	1	1	0	0	1	1	1	5	5	5	26.95	239	239;262	0.00064851	2.748	By matching			By matching	By MS/MS	By MS/MS	5	0	0	5	5	5	4135700
AT3G44880.1	AT3G44880.1	AT3G44880.1	5	5	5	AT3G44880.1 | Symbols: ACD1, LLS1, PAO | Pheophorbide a oxygenase family protein with Rieske [2Fe-2S] domain | chr3:16383858-16386204 FORWARD LENGTH=537	1	5	5	5	2	4	2	0	0	0	2	4	2	0	0	0	2	4	2	0	0	0	17.9	17.9	17.9	60.755	537	537	0	14.264	By MS/MS	By MS/MS	By MS/MS				8	13.2	6.9	0	0	0	20559000
AT3G44890.1	AT3G44890.1	AT3G44890.1	6	6	6	AT3G44890.1 | Symbols: RPL9 | ribosomal protein L9 | chr3:16386505-16387963 FORWARD LENGTH=197	1	6	6	6	1	1	0	5	6	6	1	1	0	5	6	6	1	1	0	5	6	6	33	33	33	22.134	197	197	0	35.81	By matching	By matching		By MS/MS	By MS/MS	By MS/MS	5.1	5.1	0	23.4	33	33	67277000
AT5G62300.2	AT5G62300.2;AT5G62300.1;AT3G45030.1	AT5G62300.2;AT5G62300.1;AT3G45030.1	5;5;5	5;5;5	1;1;1	AT5G62300.2 | Symbols: | Ribosomal protein S10p/S20e family protein | chr5:25021388-25022235 REVERSE LENGTH=124;AT5G62300.1 | Symbols: | Ribosomal protein S10p/S20e family protein | chr5:25021388-25022235 REVERSE LENGTH=124;AT3G45030.1 | Symbols: | Ribo	3	5	5	1	5	3	2	2	2	3	5	3	2	2	2	3	1	1	1	1	1	1	42.7	42.7	9.7	13.878	124	124;124;124	0	18.204	By MS/MS	By MS/MS	By MS/MS	By MS/MS	By MS/MS	By MS/MS	42.7	20.2	19.4	19.4	19.4	33.1	265730000
AT3G45140.1	AT3G45140.1	AT3G45140.1	1	1	1	AT3G45140.1 | Symbols: LOX2, ATLOX2 | lipoxygenase 2 | chr3:16525437-16529233 FORWARD LENGTH=896	1	1	1	1	1	1	0	0	0	1	1	1	0	0	0	1	1	1	0	0	0	1	1.1	1.1	1.1	102.04	896	896	0	2.8376	By MS/MS	By MS/MS				By matching	1.1	1.1	0	0	0	1.1	2715400
AT3G45780.2	AT3G45780.2;AT3G45780.1	AT3G45780.2;AT3G45780.1	3;3	2;2	2;2	AT3G45780.2 | Symbols: PHOT1, NPH1, JK224, RPT1 | phototropin 1 | chr3:16818557-16823960 FORWARD LENGTH=996;AT3G45780.1 | Symbols: PHOT1, NPH1, JK224, RPT1 | phototropin 1 | chr3:16818557-16823960 FORWARD LENGTH=996	2	3	2	2	3	2	1	0	0	0	2	2	1	0	0	0	2	2	1	0	0	0	5.3	2.6	2.6	111.69	996	996;996	0.00063857	2.4804	By MS/MS	By matching	By matching				5.3	2.6	1.1	0	0	0	11822000
AT3G46000.1	AT3G46000.1	AT3G46000.1	2	1	1	AT3G46000.1 | Symbols: ADF2 | actin depolymerizing factor 2 | chr3:16907743-16908822 REVERSE LENGTH=137	1	2	1	1	2	2	1	1	0	1	1	1	0	0	0	0	1	1	0	0	0	0	20.4	8.8	8.8	15.745	137	137	0	3.6016	By MS/MS	By MS/MS	By matching	By matching		By matching	20.4	20.4	11.7	11.7	0	11.7	6102300
AT3G46060.3	AT3G46060.3;AT3G46060.2;AT3G46060.1;AT5G03520.2;AT5G03520.1;AT3G09900.1	AT3G46060.3;AT3G46060.2;AT3G46060.1;AT5G03520.2;AT5G03520.1;AT3G09900.1	4;4;4;3;3;3	4;4;4;3;3;3	1;1;1;0;0;0	AT3G46060.3 | Symbols: ARA3 | RAB GTPase homolog 8A | chr3:16917908-16919740 FORWARD LENGTH=216;AT3G46060.2 | Symbols: ARA3 | RAB GTPase homolog 8A | chr3:16917908-16919740 FORWARD LENGTH=216;AT3G46060.1 | Symbols: ARA3, ARA-3, ATRABE1C, ATRAB8A, RAB8A | R	6	4	4	1	2	3	3	0	0	0	2	3	3	0	0	0	1	1	1	0	0	0	24.5	24.5	6.5	23.835	216	216;216;216;206;216;218	0	26.936	By MS/MS	By MS/MS	By MS/MS				14.8	14.8	21.3	0	0	0	30708000
AT3G46780.1	AT3G46780.1	AT3G46780.1	13	13	13	AT3G46780.1 | Symbols: PTAC16 | plastid transcriptionally active 16 | chr3:17228766-17231021 FORWARD LENGTH=510	1	13	13	13	6	4	3	11	7	11	6	4	3	11	7	11	6	4	3	11	7	11	38.6	38.6	38.6	54.358	510	510	0	104.05	By MS/MS	By MS/MS	By MS/MS	By MS/MS	By MS/MS	By MS/MS	17.8	10.4	7.3	37.1	17.6	35.5	178850000
AT3G46830.1	AT3G46830.1	AT3G46830.1	2	1	1	AT3G46830.1 | Symbols: ATRAB11A, ATRABA2C, ATRAB-A2C, RAB-A2C, RABA2c | RAB GTPase homolog A2C | chr3:17246699-17248362 REVERSE LENGTH=217	1	2	1	1	2	1	1	1	1	1	1	0	0	0	0	0	1	0	0	0	0	0	10.6	6	6	23.849	217	217	0	7.2319	By MS/MS	By matching	By matching	By matching	By matching	By matching	10.6	4.6	4.6	4.6	4.6	4.6	0
AT3G46901.1	AT3G46901.1	AT3G46901.1	1	1	1	AT3G46901.1 | Symbols: | unknown protein; LOCATED IN: endomembrane system; Has 30201 Blast hits to 17322 proteins in 780 species: Archae - 12; Bacteria - 1396; Metazoa - 17338; Fungi - 3422; Plants - 5037; Viruses - 0; Other Eukaryotes - 2996 (source: NCB	1	1	1	1	1	1	1	0	0	1	1	1	1	0	0	1	1	1	1	0	0	1	31.6	31.6	31.6	6.8641	57	57	0.0082988	1.6181	By MS/MS	By MS/MS	By matching			By MS/MS	31.6	31.6	31.6	0	0	31.6	12216000
AT3G46970.1	AT3G46970.1	AT3G46970.1	10	10	9	AT3G46970.1 | Symbols: ATPHS2, PHS2 | alpha-glucan phosphorylase 2 | chr3:17301625-17306111 REVERSE LENGTH=841	1	10	10	9	9	8	4	6	3	4	9	8	4	6	3	4	8	7	4	5	2	3	20.6	20.6	18.7	95.158	841	841	0	84.903	By MS/MS	By MS/MS	By MS/MS	By MS/MS	By MS/MS	By matching	18.2	15.7	9.5	12.2	6.3	9.2	105790000
AT3G47070.1	AT3G47070.1	AT3G47070.1	1	1	1	AT3G47070.1 | Symbols: | LOCATED IN: thylakoid, chloroplast thylakoid membrane, chloroplast, chloroplast envelope; EXPRESSED IN: 22 plant structures; EXPRESSED DURING: 13 growth stages; CONTAINS InterPro DOMAIN/s: Thylakoid soluble phosphoprotein TSP9 (In	1	1	1	1	0	0	0	1	0	0	0	0	0	1	0	0	0	0	0	1	0	0	12	12	12	10.53	100	100	0	3.3494				By MS/MS			0	0	0	12	0	0	2072500
AT3G47370.3	AT3G47370.3;AT3G47370.2;AT3G47370.1	AT3G47370.3;AT3G47370.2;AT3G47370.1	5;5;5	1;1;1	1;1;1	AT3G47370.3 | Symbols: | Ribosomal protein S10p/S20e family protein | chr3:17453671-17454437 REVERSE LENGTH=122;AT3G47370.2 | Symbols: | Ribosomal protein S10p/S20e family protein | chr3:17453671-17454437 REVERSE LENGTH=122;AT3G47370.1 | Symbols: | Ribo	3	5	1	1	5	3	2	2	2	3	1	1	1	1	1	1	1	1	1	1	1	1	43.4	9.8	9.8	13.693	122	122;122;122	0	3.8356	By MS/MS	By MS/MS	By MS/MS	By MS/MS	By MS/MS	By MS/MS	43.4	20.5	19.7	19.7	19.7	33.6	34720000
AT3G47470.1	AT3G47470.1	AT3G47470.1	9	9	9	AT3G47470.1 | Symbols: LHCA4, CAB4 | light-harvesting chlorophyll-protein complex I subunit A4 | chr3:17493622-17494773 REVERSE LENGTH=251	1	9	9	9	7	7	7	9	8	9	7	7	7	9	8	9	7	7	7	9	8	9	47.4	47.4	47.4	27.733	251	251	0	136.88	By MS/MS	By MS/MS	By MS/MS	By MS/MS	By MS/MS	By MS/MS	37.8	37.8	35.9	47.4	38.2	47.4	818440000
AT3G47520.1	AT3G47520.1	AT3G47520.1	8	6	6	AT3G47520.1 | Symbols: MDH | malate dehydrogenase | chr3:17513657-17514868 FORWARD LENGTH=403	1	8	6	6	3	4	4	6	7	7	1	2	2	4	5	5	1	2	2	4	5	5	29	26.1	26.1	42.405	403	403	0	49.385	By MS/MS	By MS/MS	By MS/MS	By MS/MS	By MS/MS	By MS/MS	7.4	11.7	11.7	22.1	26.1	23.3	44217000
AT3G47560.1	AT3G47560.1;AT3G47590.1;AT3G47560.2	AT3G47560.1;AT3G47590.1;AT3G47560.2	1;1;1	1;1;1	1;1;1	AT3G47560.1 | Symbols: | alpha/beta-Hydrolases superfamily protein | chr3:17525575-17526977 REVERSE LENGTH=265;AT3G47590.1 | Symbols: | alpha/beta-Hydrolases superfamily protein | chr3:17536133-17537515 REVERSE LENGTH=309;AT3G47560.2 | Symbols: | alpha/	3	1	1	1	1	1	1	1	1	1	1	1	1	1	1	1	1	1	1	1	1	1	3	3	3	29.869	265	265;309;318	0.009959	1.447	By matching	By matching	By MS/MS	By MS/MS	By MS/MS	By MS/MS	3	3	3	3	3	3	12612000
AT3G47800.1	AT3G47800.1	AT3G47800.1	1	1	1	AT3G47800.1 | Symbols: | Galactose mutarotase-like superfamily protein | chr3:17634971-17636998 FORWARD LENGTH=358	1	1	1	1	1	1	0	1	1	1	1	1	0	1	1	1	1	1	0	1	1	1	3.1	3.1	3.1	39.714	358	358	0	3.9068	By matching	By matching		By MS/MS	By MS/MS	By MS/MS	3.1	3.1	0	3.1	3.1	3.1	5469100
AT3G47810.3	AT3G47810.3;AT3G47810.2;AT3G47810.1	AT3G47810.3;AT3G47810.2;AT3G47810.1	2;2;2	2;2;2	2;2;2	AT3G47810.3 | Symbols: MAG1 | Calcineurin-like metallo-phosphoesterase superfamily protein | chr3:17637256-17639017 REVERSE LENGTH=190;AT3G47810.2 | Symbols: MAG1 | Calcineurin-like metallo-phosphoesterase superfamily protein | chr3:17637256-17639017 REVER	3	2	2	2	2	2	2	1	0	0	2	2	2	1	0	0	2	2	2	1	0	0	11.6	11.6	11.6	20.968	190	190;190;190	0	7.3186	By MS/MS	By MS/MS	By MS/MS	By MS/MS			11.6	11.6	11.6	7.4	0	0	21699000
AT3G47860.1	AT3G47860.1	AT3G47860.1	5	5	5	AT3G47860.1 | Symbols: CHL | chloroplastic lipocalin | chr3:17656778-17658269 REVERSE LENGTH=353	1	5	5	5	1	5	2	3	0	2	1	5	2	3	0	2	1	5	2	3	0	2	18.4	18.4	18.4	39.116	353	353	0	16.223	By matching	By MS/MS	By MS/MS	By MS/MS		By MS/MS	4.5	18.4	5.7	10.2	0	7.1	17317000
AT3G48000.1	AT3G48000.1;AT1G23800.1	AT3G48000.1	10;1	10;1	10;1	AT3G48000.1 | Symbols: ALDH2B4, ALDH2, ALDH2A | aldehyde dehydrogenase 2B4 | chr3:17717082-17719843 REVERSE LENGTH=538	2	10	10	10	8	8	1	7	7	5	8	8	1	7	7	5	8	8	1	7	7	5	24.2	24.2	24.2	58.588	538	538;534	0	53.052	By MS/MS	By MS/MS	By MS/MS	By MS/MS	By MS/MS	By MS/MS	18.6	17.8	1.9	15.6	15.6	10.4	72821000
AT3G48420.1	AT3G48420.1	AT3G48420.1	2	2	2	AT3G48420.1 | Symbols: | Haloacid dehalogenase-like hydrolase (HAD) superfamily protein | chr3:17929743-17931551 FORWARD LENGTH=319	1	2	2	2	0	0	0	2	2	2	0	0	0	2	2	2	0	0	0	2	2	2	6	6	6	34.245	319	319	0	4.3171				By MS/MS	By MS/MS	By MS/MS	0	0	0	6	6	6	20800000
AT3G48530.1	AT3G48530.1	AT3G48530.1	1	1	1	AT3G48530.1 | Symbols: KING1 | SNF1-related protein kinase regulatory subunit gamma 1 | chr3:17987559-17989592 FORWARD LENGTH=424	1	1	1	1	1	1	0	0	0	0	1	1	0	0	0	0	1	1	0	0	0	0	2.8	2.8	2.8	47.422	424	424	0	4.3696	By MS/MS	By MS/MS					2.8	2.8	0	0	0	0	1865000
AT5G63510.1	AT5G63510.1;AT3G48680.1;AT5G63510.2	AT5G63510.1;AT3G48680.1;AT5G63510.2	2;2;2	2;2;2	2;2;2	AT5G63510.1 | Symbols: GAMMA CAL1 | gamma carbonic anhydrase like 1 | chr5:25424054-25425612 FORWARD LENGTH=252;AT3G48680.1 | Symbols: GAMMA CAL2 | gamma carbonic anhydrase-like 2 | chr3:18035107-18036773 FORWARD LENGTH=256;AT5G63510.2 | Symbols: GAMMA CAL	3	2	2	2	2	2	1	2	1	2	2	2	1	2	1	2	2	2	1	2	1	2	9.1	9.1	9.1	27.569	252	252;256;279	0	7.0544	By MS/MS	By MS/MS	By matching	By MS/MS	By matching	By MS/MS	9.1	9.1	4.8	9.1	4.8	9.1	16166000
AT3G48690.1	AT3G48690.1;AT3G48700.1	AT3G48690.1	8;1	8;1	8;1	AT3G48690.1 | Symbols: ATCXE12, CXE12 | alpha/beta-Hydrolases superfamily protein | chr3:18037186-18038160 REVERSE LENGTH=324	2	8	8	8	8	6	2	2	1	1	8	6	2	2	1	1	8	6	2	2	1	1	37.3	37.3	37.3	35.567	324	324;329	0	47.41	By MS/MS	By MS/MS	By MS/MS	By matching	By matching	By matching	37.3	25.3	8	9.6	7.1	4	70781000
AT5G63560.1	AT5G63560.1;AT3G48720.1	AT5G63560.1;AT3G48720.1	2;2	2;2	2;2	AT5G63560.1 | Symbols: | HXXXD-type acyl-transferase family protein | chr5:25449517-25451234 FORWARD LENGTH=426;AT3G48720.1 | Symbols: | HXXXD-type acyl-transferase family protein | chr3:18046527-18049295 FORWARD LENGTH=430	2	2	2	2	2	2	0	0	0	0	2	2	0	0	0	0	2	2	0	0	0	0	4.9	4.9	4.9	47.112	426	426;430	0	4.9331	By MS/MS	By MS/MS					4.9	4.9	0	0	0	0	8145200
AT3G48730.1	AT3G48730.1	AT3G48730.1	7	1	1	AT3G48730.1 | Symbols: GSA2 | glutamate-1-semialdehyde 2,1-aminomutase 2 | chr3:18049697-18051550 FORWARD LENGTH=472	1	7	1	1	0	1	0	7	6	7	0	0	0	1	1	1	0	0	0	1	1	1	20.1	3.2	3.2	50.141	472	472	0.00064226	2.5651		By matching		By MS/MS	By matching	By MS/MS	0	4.4	0	20.1	17.2	20.1	9308600
AT3G48750.1	AT3G48750.1	AT3G48750.1	1	1	1	AT3G48750.1 | Symbols: CDKA;1, CDC2AAT, CDK2, CDC2, CDC2A, CDKA1 | cell division control 2 | chr3:18072238-18074296 FORWARD LENGTH=294	1	1	1	1	1	1	0	0	0	0	1	1	0	0	0	0	1	1	0	0	0	0	7.8	7.8	7.8	34.03	294	294	0	4.9174	By MS/MS	By MS/MS					7.8	7.8	0	0	0	0	5977000
AT3G48890.1	AT3G48890.1;AT5G52240.2;AT5G52240.1	AT3G48890.1	3;1;1	3;1;1	3;1;1	AT3G48890.1 | Symbols: ATMP2, ATMAPR3, MSBP2, MAPR3 | membrane-associated progesterone binding protein 3 | chr3:18129669-18131353 FORWARD LENGTH=233	3	3	3	3	3	2	1	0	0	0	3	2	1	0	0	0	3	2	1	0	0	0	28.3	28.3	28.3	25.382	233	233;175;220	0	70.025	By MS/MS	By MS/MS	By MS/MS				28.3	17.2	6.4	0	0	0	24034000
AT3G48930.1	AT3G48930.1;AT4G30800.1	AT3G48930.1;AT4G30800.1	6;5	2;1	2;1	AT3G48930.1 | Symbols: EMB1080 | Nucleic acid-binding, OB-fold-like protein | chr3:18141017-18142189 REVERSE LENGTH=160;AT4G30800.1 | Symbols: | Nucleic acid-binding, OB-fold-like protein | chr4:15001216-15002392 FORWARD LENGTH=159	2	6	2	2	6	5	5	3	3	3	2	2	2	0	0	0	2	2	2	0	0	0	35.6	15	15	17.957	160	160;159	0	8.8284	By MS/MS	By MS/MS	By matching	By matching	By matching	By matching	35.6	33.8	33.8	18.8	18.8	18.8	13242000
AT3G48990.1	AT3G48990.1	AT3G48990.1	22	22	22	AT3G48990.1 | Symbols: | AMP-dependent synthetase and ligase family protein | chr3:18159031-18161294 REVERSE LENGTH=514	1	22	22	22	22	18	11	10	11	11	22	18	11	10	11	11	22	18	11	10	11	11	44	44	44	55.544	514	514	0	217.66	By MS/MS	By MS/MS	By MS/MS	By MS/MS	By MS/MS	By MS/MS	44	42	30.5	24.1	27.6	27.6	1112600000
AT3G49010.3	AT3G49010.3;AT3G49010.2;AT3G49010.1;AT3G49010.4;AT3G49010.5;AT3G48960.1	AT3G49010.3;AT3G49010.2;AT3G49010.1;AT3G49010.4	14;14;14;13;6;2	14;14;14;13;6;2	11;11;11;10;3;1	AT3G49010.3 | Symbols: ATBBC1, BBC1, RSU2 | breast basic conserved 1 | chr3:18166971-18168047 REVERSE LENGTH=206;AT3G49010.2 | Symbols: ATBBC1, BBC1, RSU2 | breast basic conserved 1 | chr3:18166971-18168047 REVERSE LENGTH=206;AT3G49010.1 | Symbols: ATBBC1,	6	14	14	11	14	14	10	8	7	12	14	14	10	8	7	12	11	11	7	6	5	9	54.9	54.9	41.3	23.767	206	206;206;206;204;153;206	0	145.05	By MS/MS	By MS/MS	By MS/MS	By MS/MS	By MS/MS	By MS/MS	54.9	54.9	45.6	38.8	34	50.5	435820000
AT3G49120.1	AT3G49120.1;AT3G49110.1;AT3G32980.1	AT3G49120.1	15;4;2	15;4;2	15;4;2	AT3G49120.1 | Symbols: ATPERX34, PERX34, PRXCB, ATPCB, PRX34 | peroxidase CB | chr3:18207819-18210041 FORWARD LENGTH=353	3	15	15	15	11	11	8	14	14	14	11	11	8	14	14	14	11	11	8	14	14	14	49.9	49.9	49.9	38.832	353	353;354;352	0	143.23	By MS/MS	By MS/MS	By MS/MS	By MS/MS	By MS/MS	By MS/MS	40.2	34.6	33.7	43.9	43.9	43.9	1031700000
AT5G65810.1	AT5G65810.1;AT3G49720.2;AT3G49720.1	AT5G65810.1;AT3G49720.2;AT3G49720.1	1;1;1	1;1;1	1;1;1	AT5G65810.1 | Symbols: | unknown protein; BEST Arabidopsis thaliana protein match is: unknown protein (TAIR:AT3G49720.2); Has 30201 Blast hits to 17322 proteins in 780 species: Archae - 12; Bacteria - 1396; Metazoa - 17338; Fungi - 3422; Plants - 5037; Vi	3	1	1	1	1	1	1	0	0	0	1	1	1	0	0	0	1	1	1	0	0	0	4.3	4.3	4.3	28.296	258	258;261;261	0	3.4383	By MS/MS	By MS/MS	By matching				4.3	4.3	4.3	0	0	0	5836200
AT3G49870.1	AT3G49870.1	AT3G49870.1	3	3	1	AT3G49870.1 | Symbols: ATARLA1C, ARLA1C | ADP-ribosylation factor-like A1C | chr3:18492674-18494021 REVERSE LENGTH=184	1	3	3	1	3	3	3	0	0	0	3	3	3	0	0	0	1	1	1	0	0	0	23.9	23.9	11.4	20.403	184	184	0	23.28	By MS/MS	By MS/MS	By MS/MS				23.9	23.9	23.9	0	0	0	38333000
AT3G49910.1	AT3G49910.1;AT5G67510.1	AT3G49910.1	5;1	5;1	5;1	AT3G49910.1 | Symbols: | Translation protein SH3-like family protein | chr3:18504311-18504751 FORWARD LENGTH=146	2	5	5	5	5	4	4	4	3	3	5	4	4	4	3	3	5	4	4	4	3	3	32.9	32.9	32.9	16.944	146	146;146	0	23.727	By MS/MS	By MS/MS	By MS/MS	By MS/MS	By MS/MS	By MS/MS	32.9	23.3	23.3	23.3	18.5	18.5	96427000
AT3G50440.1	AT3G50440.1	AT3G50440.1	1	1	1	AT3G50440.1 | Symbols: ATMES10, MES10 | methyl esterase 10 | chr3:18717392-18718435 REVERSE LENGTH=288	1	1	1	1	1	1	1	0	0	0	1	1	1	0	0	0	1	1	1	0	0	0	4.9	4.9	4.9	32.97	288	288	0	9.134	By MS/MS	By MS/MS	By MS/MS				4.9	4.9	4.9	0	0	0	9986900
AT3G50820.1	AT3G50820.1	AT3G50820.1	17	5	5	AT3G50820.1 | Symbols: PSBO2, PSBO-2, OEC33 | photosystem II subunit O-2 | chr3:18891008-18892311 REVERSE LENGTH=331	1	17	5	5	10	12	13	16	15	17	2	3	3	4	3	5	2	3	3	4	3	5	52.9	23.9	23.9	35.019	331	331	0	122.3	By MS/MS	By MS/MS	By MS/MS	By MS/MS	By MS/MS	By MS/MS	40.2	42.3	47.4	52.9	49.2	52.9	295720000
AT3G50950.2	AT3G50950.2;AT3G50950.1	AT3G50950.2;AT3G50950.1	1;1	1;1	1;1	AT3G50950.2 | Symbols: ZAR1 | HOPZ-ACTIVATED RESISTANCE 1 | chr3:18936127-18938685 FORWARD LENGTH=852;AT3G50950.1 | Symbols: ZAR1 | HOPZ-ACTIVATED RESISTANCE 1 | chr3:18936127-18938685 FORWARD LENGTH=852	2	1	1	1	1	1	0	0	0	0	1	1	0	0	0	0	1	1	0	0	0	0	1.3	1.3	1.3	97.039	852	852;852	0.0018599	2.1812	By MS/MS	By matching					1.3	1.3	0	0	0	0	1065500
AT3G51000.1	AT3G51000.1	AT3G51000.1	4	4	4	AT3G51000.1 | Symbols: | alpha/beta-Hydrolases superfamily protein | chr3:18945258-18946499 REVERSE LENGTH=323	1	4	4	4	4	3	0	1	2	1	4	3	0	1	2	1	4	3	0	1	2	1	15.2	15.2	15.2	36.701	323	323	0	16.166	By MS/MS	By MS/MS		By MS/MS	By MS/MS	By matching	15.2	10.2	0	3.4	5.9	3.4	26670000
AT3G51160.1	AT3G51160.1	AT3G51160.1	5	5	5	AT3G51160.1 | Symbols: MUR1, MUR_1, GMD2 | NAD(P)-binding Rossmann-fold superfamily protein | chr3:19007232-19008353 REVERSE LENGTH=373	1	5	5	5	5	3	2	0	2	0	5	3	2	0	2	0	5	3	2	0	2	0	17.7	17.7	17.7	41.961	373	373	0	30.76	By MS/MS	By MS/MS	By MS/MS		By MS/MS		17.7	10.5	7	0	6.4	0	26606000
AT3G51260.2	AT3G51260.2;AT3G51260.1;AT5G66140.1	AT3G51260.2;AT3G51260.1;AT5G66140.1	7;7;5	7;7;5	7;7;5	AT3G51260.2 | Symbols: PAD1 | 20S proteasome alpha subunit PAD1 | chr3:19031086-19032746 FORWARD LENGTH=243;AT3G51260.1 | Symbols: PAD1 | 20S proteasome alpha subunit PAD1 | chr3:19031086-19032746 FORWARD LENGTH=250;AT5G66140.1 | Symbols: PAD2 | proteaso	3	7	7	7	6	6	5	5	5	5	6	6	5	5	5	5	6	6	5	5	5	5	41.2	41.2	41.2	26.569	243	243;250;250	0	110.68	By MS/MS	By MS/MS	By MS/MS	By MS/MS	By MS/MS	By MS/MS	36.6	40.7	36.2	36.2	36.2	36.2	132000000
AT3G51420.1	AT3G51420.1;AT3G51430.2;AT3G51430.1	AT3G51420.1;AT3G51430.2;AT3G51430.1	2;1;1	2;1;1	2;1;1	AT3G51420.1 | Symbols: SSL4, ATSSL4 | strictosidine synthase-like 4 | chr3:19084082-19085451 FORWARD LENGTH=370;AT3G51430.2 | Symbols: YLS2 | Calcium-dependent phosphotriesterase superfamily protein | chr3:19086548-19087909 FORWARD LENGTH=369;AT3G51430.1 |	3	2	2	2	1	2	0	0	0	0	1	2	0	0	0	0	1	2	0	0	0	0	6.2	6.2	6.2	41.595	370	370;369;371	0	6.8512	By matching	By MS/MS					2.7	6.2	0	0	0	0	1701800
AT3G51600.1	AT3G51600.1	AT3G51600.1	1	1	1	AT3G51600.1 | Symbols: LTP5 | lipid transfer protein 5 | chr3:19138661-19139124 REVERSE LENGTH=118	1	1	1	1	1	0	1	1	1	1	1	0	1	1	1	1	1	0	1	1	1	1	6.8	6.8	6.8	12.495	118	118	0.0018645	2.1997	By matching		By MS/MS	By MS/MS	By MS/MS	By MS/MS	6.8	0	6.8	6.8	6.8	6.8	12105000
AT3G51800.3	AT3G51800.3;AT3G51800.1;AT3G51800.2	AT3G51800.3;AT3G51800.1;AT3G51800.2	5;5;4	5;5;4	5;5;4	AT3G51800.3 | Symbols: ATG2 | metallopeptidase M24 family protein | chr3:19211261-19213568 REVERSE LENGTH=385;AT3G51800.1 | Symbols: ATG2, EBP1, ATEBP1 | metallopeptidase M24 family protein | chr3:19211261-19213568 REVERSE LENGTH=392;AT3G51800.2 | Symbols:	3	5	5	5	5	4	3	2	3	2	5	4	3	2	3	2	5	4	3	2	3	2	21.3	21.3	21.3	42.295	385	385;392;401	0	34.407	By MS/MS	By MS/MS	By MS/MS	By MS/MS	By MS/MS	By MS/MS	21.3	13.5	10.4	7.5	10.6	7.5	77497000
AT3G51840.1	AT3G51840.1	AT3G51840.1	1	1	1	AT3G51840.1 | Symbols: ACX4, ATSCX, ATG6 | acyl-CoA oxidase 4 | chr3:19225653-19229008 REVERSE LENGTH=436	1	1	1	1	1	1	0	1	0	1	1	1	0	1	0	1	1	1	0	1	0	1	3	3	3	47.556	436	436	0.0083284	1.6253	By MS/MS	By MS/MS		By matching		By matching	3	3	0	3	0	3	3133700
AT3G52200.1	AT3G52200.1;AT3G52200.2	AT3G52200.1;AT3G52200.2	1;1	1;1	1;1	AT3G52200.1 | Symbols: LTA3 | Dihydrolipoamide acetyltransferase, long form protein | chr3:19360317-19366091 FORWARD LENGTH=637;AT3G52200.2 | Symbols: LTA3 | Dihydrolipoamide acetyltransferase, long form protein | chr3:19360317-19366091 FORWARD LENGTH=713	2	1	1	1	1	0	0	0	0	0	1	0	0	0	0	0	1	0	0	0	0	0	1.1	1.1	1.1	68.862	637	637;713	0.0099765	1.4666	By MS/MS						1.1	0	0	0	0	0	1970000
AT3G52230.1	AT3G52230.1	AT3G52230.1	1	1	1	AT3G52230.1 | Symbols: | unknown protein; FUNCTIONS IN: molecular_function unknown; INVOLVED IN: biological_process unknown; LOCATED IN: chloroplast outer membrane, chloroplast thylakoid membrane, chloroplast, chloroplast envelope; EXPRESSED IN: 24 plant	1	1	1	1	0	1	1	0	0	0	0	1	1	0	0	0	0	1	1	0	0	0	9.7	9.7	9.7	16.124	145	145	0	5.9031		By MS/MS	By MS/MS				0	9.7	9.7	0	0	0	6119300
AT3G52300.2	AT3G52300.2;AT3G52300.1	AT3G52300.2;AT3G52300.1	1;1	1;1	1;1	AT3G52300.2 | Symbols: ATPQ | ATP synthase D chain, mitochondrial | chr3:19396689-19397866 FORWARD LENGTH=122;AT3G52300.1 | Symbols: ATPQ | ATP synthase D chain, mitochondrial | chr3:19396689-19398119 FORWARD LENGTH=168	2	1	1	1	1	1	1	1	1	1	1	1	1	1	1	1	1	1	1	1	1	1	9.8	9.8	9.8	13.827	122	122;168	0	18.793	By MS/MS	By MS/MS	By MS/MS	By MS/MS	By MS/MS	By matching	9.8	9.8	9.8	9.8	9.8	9.8	17443000
AT3G52730.1	AT3G52730.1	AT3G52730.1	2	2	2	AT3G52730.1 | Symbols: | ubiquinol-cytochrome C reductase UQCRX/QCR9-like family protein | chr3:19543146-19544167 REVERSE LENGTH=72	1	2	2	2	2	1	1	1	0	1	2	1	1	1	0	1	2	1	1	1	0	1	20.8	20.8	20.8	8.4485	72	72	0	12.988	By MS/MS	By matching	By matching	By matching		By matching	20.8	20.8	20.8	20.8	0	20.8	12808000
AT3G52880.1	AT3G52880.1;AT3G52880.2	AT3G52880.1;AT3G52880.2	22;21	22;21	22;21	AT3G52880.1 | Symbols: ATMDAR1, MDAR1 | monodehydroascorbate reductase 1 | chr3:19601477-19604366 REVERSE LENGTH=434;AT3G52880.2 | Symbols: ATMDAR1, MDAR1 | monodehydroascorbate reductase 1 | chr3:19601477-19604366 REVERSE LENGTH=466	2	22	22	22	21	21	19	17	19	19	21	21	19	17	19	19	21	21	19	17	19	19	63.4	63.4	63.4	46.487	434	434;466	0	282.21	By MS/MS	By MS/MS	By MS/MS	By MS/MS	By MS/MS	By MS/MS	63.4	63.4	61.3	56	59.2	59.2	1383300000
AT3G52930.1	AT3G52930.1	AT3G52930.1	27	27	18	AT3G52930.1 | Symbols: | Aldolase superfamily protein | chr3:19627383-19628874 REVERSE LENGTH=358	1	27	27	18	27	24	20	18	18	18	27	24	20	18	18	18	18	15	13	11	11	11	75.4	75.4	46.1	38.539	358	358	0	323.31	By MS/MS	By MS/MS	By MS/MS	By MS/MS	By MS/MS	By MS/MS	75.4	74.6	72.1	63.7	63.1	63.1	1869100000
AT3G52960.1	AT3G52960.1	AT3G52960.1	9	9	9	AT3G52960.1 | Symbols: | Thioredoxin superfamily protein | chr3:19639699-19640403 FORWARD LENGTH=234	1	9	9	9	5	4	2	8	8	9	5	4	2	8	8	9	5	4	2	8	8	9	42.3	42.3	42.3	24.684	234	234	0	65.405	By MS/MS	By MS/MS	By MS/MS	By MS/MS	By MS/MS	By MS/MS	17.1	12.4	8.1	33.3	33.3	42.3	370900000
AT3G52990.1	AT3G52990.1;AT3G52990.2	AT3G52990.1;AT3G52990.2	14;12	14;12	5;5	AT3G52990.1 | Symbols: | Pyruvate kinase family protein | chr3:19649046-19652237 FORWARD LENGTH=527;AT3G52990.2 | Symbols: | Pyruvate kinase family protein | chr3:19649336-19652237 FORWARD LENGTH=474	2	14	14	5	14	11	5	5	5	6	14	11	5	5	5	6	5	4	1	1	2	1	33.6	33.6	13.9	57.495	527	527;474	0	159.62	By MS/MS	By MS/MS	By MS/MS	By MS/MS	By MS/MS	By MS/MS	33.6	27.9	15.4	13.1	15.7	15.6	224670000
AT3G53110.1	AT3G53110.1	AT3G53110.1	3	3	3	AT3G53110.1 | Symbols: LOS4 | P-loop containing nucleoside triphosphate hydrolases superfamily protein | chr3:19687968-19690423 FORWARD LENGTH=496	1	3	3	3	3	3	0	0	0	0	3	3	0	0	0	0	3	3	0	0	0	0	13.1	13.1	13.1	55.383	496	496	0	36.616	By MS/MS	By MS/MS					13.1	13.1	0	0	0	0	15798000
AT3G53180.1	AT3G53180.1	AT3G53180.1	2	2	2	AT3G53180.1 | Symbols: | glutamate-ammonia ligases;catalytics;glutamate-ammonia ligases | chr3:19707068-19711188 FORWARD LENGTH=852	1	2	2	2	2	1	0	0	0	0	2	1	0	0	0	0	2	1	0	0	0	0	2.3	2.3	2.3	94.384	852	852	0.0030713	2.0495	By MS/MS	By MS/MS					2.3	1.4	0	0	0	0	4753800
AT3G53420.2	AT3G53420.2;AT3G53420.1	AT3G53420.2;AT3G53420.1	5;5	5;5	4;4	AT3G53420.2 | Symbols: PIP2A, PIP2, PIP2;1 | plasma membrane intrinsic protein 2A | chr3:19803906-19805454 REVERSE LENGTH=287;AT3G53420.1 | Symbols: PIP2A, PIP2, PIP2;1 | plasma membrane intrinsic protein 2A | chr3:19803906-19805454 REVERSE LENGTH=287	2	5	5	4	5	4	4	4	4	4	5	4	4	4	4	4	4	3	3	3	3	3	28.9	28.9	25.4	30.474	287	287;287	0	42.762	By MS/MS	By MS/MS	By MS/MS	By MS/MS	By MS/MS	By MS/MS	28.9	15	15	15	15	15	589750000
AT3G53430.1	AT3G53430.1;AT2G37190.1;AT5G60670.1	AT3G53430.1;AT2G37190.1;AT5G60670.1	6;5;4	6;5;4	6;5;4	AT3G53430.1 | Symbols: | Ribosomal protein L11 family protein | chr3:19809895-19810395 REVERSE LENGTH=166;AT2G37190.1 | Symbols: | Ribosomal protein L11 family protein | chr2:15619559-15620059 REVERSE LENGTH=166;AT5G60670.1 | Symbols: | Ribosomal protei	3	6	6	6	5	5	6	3	3	3	5	5	6	3	3	3	5	5	6	3	3	3	52.4	52.4	52.4	17.97	166	166;166;166	0	27.907	By MS/MS	By MS/MS	By MS/MS	By MS/MS	By MS/MS	By MS/MS	42.8	42.8	52.4	22.3	22.3	22.3	542260000
AT3G53580.1	AT3G53580.1	AT3G53580.1	1	1	1	AT3G53580.1 | Symbols: | diaminopimelate epimerase family protein | chr3:19864784-19866907 FORWARD LENGTH=362	1	1	1	1	0	0	0	1	1	1	0	0	0	1	1	1	0	0	0	1	1	1	3	3	3	38.984	362	362	0	3.3229				By matching	By MS/MS	By MS/MS	0	0	0	3	3	3	3727100
AT3G53740.1	AT3G53740.1;AT3G53740.4;AT3G53740.3;AT3G53740.2;AT2G37600.2;AT2G37600.1	AT3G53740.1;AT3G53740.4;AT3G53740.3;AT3G53740.2;AT2G37600.2;AT2G37600.1	2;2;2;2;1;1	1;1;1;1;1;1	1;1;1;1;1;1	AT3G53740.1 | Symbols: | Ribosomal protein L36e family protein | chr3:19913921-19914813 REVERSE LENGTH=103;AT3G53740.4 | Symbols: | Ribosomal protein L36e family protein | chr3:19913921-19914813 REVERSE LENGTH=112;AT3G53740.3 | Symbols: | Ribosomal prot	6	2	1	1	2	2	1	0	0	2	1	1	1	0	0	1	1	1	1	0	0	1	23.3	8.7	8.7	11.68	103	103;112;112;112;113;113	0	3.0954	By MS/MS	By MS/MS	By MS/MS			By MS/MS	23.3	23.3	8.7	0	0	23.3	20682000
AT5G27700.1	AT5G27700.1;AT3G53890.2;AT3G53890.1	AT5G27700.1;AT3G53890.2;AT3G53890.1	1;1;1	1;1;1	1;1;1	AT5G27700.1 | Symbols: | Ribosomal protein S21e | chr5:9807541-9808048 REVERSE LENGTH=82;AT3G53890.2 | Symbols: | Ribosomal protein S21e | chr3:19955582-19956049 REVERSE LENGTH=82;AT3G53890.1 | Symbols: | Ribosomal protein S21e | chr3:19955582-199560	3	1	1	1	1	1	0	1	0	0	1	1	0	1	0	0	1	1	0	1	0	0	18.3	18.3	18.3	9.1131	82	82;82;82	0	15.729	By MS/MS	By MS/MS		By matching			18.3	18.3	0	18.3	0	0	6930700
AT3G53900.1	AT3G53900.1;AT3G53900.2	AT3G53900.1;AT3G53900.2	1;1	1;1	1;1	AT3G53900.1 | Symbols: UPP, PYRR | uracil phosphoribosyltransferase | chr3:19956914-19958699 REVERSE LENGTH=231;AT3G53900.2 | Symbols: UPP, PYRR | uracil phosphoribosyltransferase | chr3:19956914-19959006 REVERSE LENGTH=296	2	1	1	1	0	0	0	1	0	0	0	0	0	1	0	0	0	0	0	1	0	0	7.4	7.4	7.4	25.161	231	231;296	0	3.0472				By MS/MS			0	0	0	7.4	0	0	1070600
AT3G53990.1	AT3G53990.1;AT3G53990.2	AT3G53990.1;AT3G53990.2	7;5	7;5	7;5	AT3G53990.1 | Symbols: | Adenine nucleotide alpha hydrolases-like superfamily protein | chr3:19989658-19991019 REVERSE LENGTH=160;AT3G53990.2 | Symbols: | Adenine nucleotide alpha hydrolases-like superfamily protein | chr3:19990558-19991019 REVERSE LENGT	2	7	7	7	7	6	5	3	3	3	7	6	5	3	3	3	7	6	5	3	3	3	71.2	71.2	71.2	17.793	160	160;126	0	78.557	By MS/MS	By MS/MS	By MS/MS	By MS/MS	By MS/MS	By MS/MS	71.2	68.8	53.1	36.2	36.2	36.2	275750000
AT3G54050.2	AT3G54050.2;AT3G54050.1	AT3G54050.2;AT3G54050.1	11;11	11;11	11;11	AT3G54050.2 | Symbols: HCEF1 | high cyclic electron flow 1 | chr3:20016951-20018527 FORWARD LENGTH=417;AT3G54050.1 | Symbols: HCEF1 | high cyclic electron flow 1 | chr3:20016951-20018527 FORWARD LENGTH=417	2	11	11	11	1	2	0	10	10	11	1	2	0	10	10	11	1	2	0	10	10	11	38.8	38.8	38.8	45.161	417	417;417	0	125.26	By MS/MS	By matching		By MS/MS	By MS/MS	By MS/MS	2.6	6.5	0	35.5	32.9	38.8	438590000
[truncated: 758 more rows]
[truncated: 39 more columns]

## Sheet: Dataset 2 Normalized and sorted
Supplementary Dataset 2. Normalized and sorted quantitative proteomics data. Total cellular fractions and LD-enriched fractions were isolated from three biological replicates of leaves from four-week-old drought-stressed Arabidopsis plants. After tryptic in-gel digestion, peptides were analyzed by LC-MS/MS. LFQ (and iBAQ [intensity-based absolute quantification]) values were determined using MaxQ…
[truncated: 1,717 more rows]

[truncated: 2 more sheets: Dataset 3 Organelle enrichment, Dataset 4 Selected LD proteins]
